# Supplementary material for: The dynamics of early-state transcriptional changes and aggregate formation in a Huntington’s disease cell model
Source: BMC Genomics. 2017 May 12;18:373. doi: 10.1186/s12864-017-3745-z (PMC5429582; doi:10.1186/s12864-017-3745-z)
Supplement: Supplementary file 2 — Rat gene representation by microarray library probes. Distribution of the number of probes that represent the various rat genes interrogated by the Nimblegen default probe library after reannotation. The number of genes targeted by probes that could be associated with an Ensembl gene ID are indicated in the second column. The third column indicates the number of genes represented solely by probes that could not be linked to an Ensembl ID. In these cases the original RefSeq IDs were kept. (XLSX 10 kb) [file 12864_2017_3745_MOESM2_ESM.xlsx]

## Sheet: Additional file 2
# of probes/gene	Ensembl Gene ID	RefSeq Gene ID
1	558	2098
2	725	1165
3	1363	1238
4	13475	6236
5	320	0
6	250	0
7	310	0
8	566	0
9	35	0
10	41	0
11	39	0
12	56	0
13	8	0
14	8	0
15	8	0
16	5	0
17	3	0
20	4	0
21	1	0
22	1	0
23	2	0
24	3	0
25	1	0
26	1	0
30	1	0
35	1	0
67	1	0
Total	17786	10737	28523
