# Supplementary material for: The dynamics of early-state transcriptional changes and aggregate formation in a Huntington’s disease cell model
Source: BMC Genomics. 2017 May 12;18:373. doi: 10.1186/s12864-017-3745-z (PMC5429582; doi:10.1186/s12864-017-3745-z)
Supplement: Supplementary file 4 — The table shows the mean log2-ratio with respect to the Cy5-labelled common reference of all probes used to measure eGFP-Htt expression levels, i.e. eGFP-82, eGFP-162, Linker, HTT, HTT repeat, eGFP-82 rc, eGFP-162 rc, Linker rc, HTT rc, HTT repeat rc (Fig. 2c; rc: reverse complementary) and also the probe targeting endogenous Htt (ENSRNOG00000011073) upon doxycline induction in the Q23 control and Q74 Htt cell line. The expression values of these probes were pre-processed along with all other probes on the microarrays and the fold changes in eGFP-Htt expression with respect to the pre-induction state (0 h) in control and HD cells were calculated for each time point as shown in Fig. 2d, e. (XLSX 15 kb) [file 12864_2017_3745_MOESM4_ESM.xlsx]

## Sheet: HTT_logratios
	ENSRNOG00000011073 (Htt)	eGFP-82	eGFP-162	Linker	HTT	HTT repeat	eGFP-82 rc	eGFP-162 rc	Linker rc	HTT rc	HTT repeat rc
Control_000h	-0.335817	-4.92556	-5.37464	-4.24015	-5.11326	-5.17492	-1.15088	-0.587095	-0.657345	-0.522242	-0.573766
HD_000h	-0.150861	-3.82279	-3.96267	-3.30043	-3.74013	-3.96968	-1.0114	-0.426404	-0.468509	-0.283609	-0.472724
Control_004h	-0.0555487	-2.75121	-3.09021	-2.96769	-2.85144	-4.62961	-1.10616	-0.449389	-0.566103	-0.557079	-0.490099
HD_004h	-0.0727347	0.129844	-0.330121	-0.275485	0.0881847	-1.11478	-0.394314	-0.0910053	0.17658	-0.204502	-0.321699
Control_008h	-0.116428	-1.62621	-2.13123	-2.15278	-1.7261	-4.43277	-0.88157	-0.420489	-0.337736	-0.321392	-0.422051
HD_008h	-0.227469	0.559408	0.0614379	0.18505	0.574236	-0.646349	-0.0917038	-0.00838626	0.212686	0.083723	-0.206409
Control_024h	0.0389063	-1.1238	-1.62286	-1.68006	-1.25677	-4.20782	-0.885263	-0.353286	-0.283473	-0.279547	-0.428983
HD_024h	-0.208786	0.523919	0.0309077	-0.00270912	0.588556	-0.922165	-0.0293149	-0.0139412	0.0561969	0.068545	-0.140327
Control_036h	-0.101055	-0.808973	-1.22034	-1.47721	-0.905375	-3.96063	-0.640851	-0.327296	-0.284911	-0.195115	-0.43741
HD_036h	-0.0257078	0.559864	0.166772	0.175689	0.602913	-0.600328	-0.242637	-0.106777	0.212073	-0.0326375	-0.30613
Control_048h	0.00408053	-0.452832	-0.973859	-1.2687	-0.542709	-3.93927	-0.629496	-0.227186	-0.149383	-0.264945	-0.33244
HD_048h	0.0527568	-0.172671	-0.615127	-0.422666	-0.0189644	-1.31959	-0.416007	-0.0449986	0.0717837	-0.0922031	-0.245575
Control_072h	-0.0483751	-0.908497	-1.43065	-1.55428	-0.880367	-4.02372	-0.703972	-0.230334	-0.244701	-0.247596	-0.341596
HD_072h	-0.0053049	-0.501956	-0.829027	-0.75788	-0.552784	-1.54029	-0.667074	-0.242241	-0.048232	0.00423317	-0.397694
Control_096h	-0.0491863	-1.21679	-1.66258	-1.76013	-1.20066	-4.19502	-0.74853	-0.242911	-0.338668	-0.167646	-0.281537
HD_096h	-0.14007	-0.499087	-0.959586	-0.833958	-0.597639	-1.69218	-0.613955	-0.188884	-0.118867	-0.132747	-0.3354
Control_120h	-0.242755	-1.40841	-1.82436	-2.03746	-1.49711	-4.49644	-0.826016	-0.198462	-0.221973	-0.215796	-0.554273
HD_120h	-0.217892	-0.154383	-0.774243	-0.636536	-0.235835	-1.47091	-0.374529	-0.143484	0.163331	-0.152234	-0.352151
