# Supplementary material for: The dynamics of early-state transcriptional changes and aggregate formation in a Huntington’s disease cell model
Source: BMC Genomics. 2017 May 12;18:373. doi: 10.1186/s12864-017-3745-z (PMC5429582; doi:10.1186/s12864-017-3745-z)
Supplement: Supplementary file 5 — Expression values of genes (with Ensembl Gene ID) in the control and HD cells were compared before doxycycline induction to assess the baseline differences between the two cell lines. A set of 2,059 genes were significantly differentially expressed (adjusted P-value < 0.05) in control and HD cells. (XLSX 182 kb) [file 12864_2017_3745_MOESM5_ESM.xlsx]

## Sheet: Additional file 4
Ensembl Gene ID	Entrez Gene ID	Gene Symbol	P-value	adj. P-value	FC (HD0h vs. CTRL0h)
ENSRNOG00000048574	302719	RGD1563378	6.33609e-50	1.80724e-45	56.0216
ENSRNOG00000023256	501621	Nxf7	2.46589e-38	2.34449e-34	26.7007
ENSRNOG00000024923	94270	NNAT	3.84801e-34	2.19514e-30	18.0466
ENSRNOG00000037375	503162	RGD1565410	2.89057e-33	1.17782e-29	6.35018
ENSRNOG00000007491	303480	Hoxb13	3.05521e-32	1.0893e-28	5.34583
ENSRNOG00000025404	685378	Dppa4	9.85605e-32	3.1236e-28	13.1428
ENSRNOG00000020057	207113	Tex101	1.40455e-29	4.00621e-26	0.0250139
ENSRNOG00000010461	294744	Gpx8	1.05116e-27	2.30632e-24	6.77198
ENSRNOG00000039890	305142	Abcg3l3	1.25043e-25	2.54757e-22	0.141017
ENSRNOG00000043158	302244	RGD1564712	8.34081e-25	1.48691e-21	4.10867
ENSRNOG00000003148	29543	Timp2	2.46843e-24	4.14159e-21	2.8657
ENSRNOG00000042985	365946	Slc9b1	2.23569e-23	3.18842e-20	4.81097
ENSRNOG00000017637	114508	Fbp2	3.32844e-23	4.31532e-20	7.79149
ENSRNOG00000012512	246172	Nexn	4.80538e-23	5.9593e-20	4.27611
ENSRNOG00000013928	306871	Dsp	1.90892e-22	2.26867e-19	3.63603
ENSRNOG00000020533	65164	Htra1	3.74252e-22	4.26992e-19	0.3191
ENSRNOG00000006102	362385	Pole4	3.96007e-22	4.34435e-19	2.875
ENSRNOG00000039469	548106	Pcdhb19	4.1627e-22	4.3975e-19	3.28431
ENSRNOG00000005114	500864	Tmem74	4.66058e-22	4.74764e-19	7.38178
ENSRNOG00000025881	680726	Rbms3	1.2199e-21	1.19984e-18	0.261487
ENSRNOG00000011033	298532	Tekt2	1.80048e-21	1.71184e-18	0.325201
ENSRNOG00000012868	315732	Uaca	2.55338e-21	2.34936e-18	2.82576
ENSRNOG00000008865	363152	Stac	2.81778e-21	2.51161e-18	3.39384
ENSRNOG00000024181	54271	Tpsab1	4.02367e-21	3.3755e-18	0.14956
ENSRNOG00000008870	312800	Atf7ip	5.67318e-21	4.62331e-18	0.304917
ENSRNOG00000033010	364773	Akr1c12	5.95614e-21	4.71908e-18	0.22977
ENSRNOG00000045529	302685	RGD1560203	8.36166e-21	6.44594e-18	4.23245
ENSRNOG00000021316	303356	Tmem98	1.32112e-20	9.91637e-18	2.32514
ENSRNOG00000021478	689256	Tpd52l1	5.1674e-20	3.77923e-17	0.316566
ENSRNOG00000008851	296969	Slc35b4	6.04626e-20	4.31144e-17	2.16131
ENSRNOG00000020081	140925	As3mt	1.65724e-19	1.09929e-16	0.268133
ENSRNOG00000003532	302845	Magea11	2.1104e-19	1.35262e-16	2.25874
ENSRNOG00000014453	25673	Anxa5	2.13399e-19	1.35262e-16	0.339718
ENSRNOG00000003526	140594	Sytl4	4.22048e-19	2.61697e-16	0.157134
ENSRNOG00000033736	366733	RGD1565168	6.84255e-19	4.15255e-16	0.244937
ENSRNOG00000005576	362383	Rpia	6.99228e-19	4.15502e-16	1.85435
ENSRNOG00000011901	83521	Rrad	7.14582e-19	4.1596e-16	2.87821
ENSRNOG00000046196	64545	Icos	1.11801e-18	6.37779e-16	0.288877
ENSRNOG00000016484	297029	Gstk1	1.77682e-18	9.93728e-16	2.43503
ENSRNOG00000020434	24209	Ascl2	2.42217e-18	1.32861e-15	0.325268
ENSRNOG00000019556	24936	Cd9	2.70216e-18	1.45422e-15	2.30605
ENSRNOG00000005979	312159	Fam3c	4.98886e-18	2.63513e-15	2.05769
ENSRNOG00000016361	140693	Plcd4	6.6254e-18	3.43593e-15	0.364205
ENSRNOG00000007597	300030	Rhpn1	7.09414e-18	3.56503e-15	0.470465
ENSRNOG00000027376	297520	Il17rc	7.12431e-18	3.56503e-15	1.85198
ENSRNOG00000027582	25417	Dpysl4	8.26381e-18	4.06394e-15	0.394295
ENSRNOG00000033734	24837	Tnnt2	1.40807e-17	6.80719e-15	2.82911
ENSRNOG00000003144	287805	Gprc5c	1.45269e-17	6.90585e-15	0.430375
ENSRNOG00000033772	361241	Serpinb9	2.55559e-17	1.19497e-14	0.297017
ENSRNOG00000013610	25102	Chrna5	4.31098e-17	1.98326e-14	0.374409
ENSRNOG00000046548	24631	Rhox5	5.75004e-17	2.60331e-14	0.271365
ENSRNOG00000018771	362438	Ncapd2	1.24269e-16	5.5383e-14	2.62793
ENSRNOG00000039871	289928	RGD1306063	1.44606e-16	6.1561e-14	2.39506
ENSRNOG00000010021	362394	Isy1	2.043e-16	8.14304e-14	1.98515
ENSRNOG00000014973	85270	Tekt1	2.05553e-16	8.14304e-14	0.410142
ENSRNOG00000003172	287526	Serpinf1	2.17925e-16	8.51491e-14	0.383001
ENSRNOG00000027158	312649	Tsen2	2.88086e-16	1.09046e-13	1.74521
ENSRNOG00000037738	500251	Hmces	2.90554e-16	1.09046e-13	1.78703
ENSRNOG00000010872	24264	Ckb	3.12742e-16	1.15849e-13	0.474692
ENSRNOG00000028889	300790	Slc51b	3.54602e-16	1.29105e-13	0.37664
ENSRNOG00000013712	297392	Tex261	3.59409e-16	1.29105e-13	2.0702
ENSRNOG00000001007	304282	Baiap2l1	3.62108e-16	1.29105e-13	2.5519
ENSRNOG00000034236	691703	C2cd4a	5.49033e-16	1.90976e-13	0.249783
ENSRNOG00000008059	305908	Rnf17	6.48638e-16	2.22905e-13	2.62322
ENSRNOG00000008613	500005	Gatad1	1.14047e-15	3.827e-13	1.72153
ENSRNOG00000001757	288044	Tm4sf19	1.23649e-15	4.10098e-13	0.602418
ENSRNOG00000014832	315994	Mapkapk3	1.46317e-15	4.74251e-13	0.430832
ENSRNOG00000016073	113914	Taar1	1.76744e-15	5.66435e-13	2.13888
ENSRNOG00000049054	64636	Ntsr2	2.31177e-15	7.3265e-13	0.482712
ENSRNOG00000028092	296959	Cpa2	2.52334e-15	7.85124e-13	1.97356
ENSRNOG00000016834	307075	Wdr37	2.98484e-15	9.15448e-13	5.23275
ENSRNOG00000013737	310838	Bcar3	3.51008e-15	1.05387e-12	0.471552
ENSRNOG00000012303	301226	Apobec2	3.55637e-15	1.05665e-12	2.72064
ENSRNOG00000013261	64572	Vax2	5.17372e-15	1.50582e-12	2.08117
ENSRNOG00000012061	25023	Prkcb	5.24925e-15	1.51237e-12	0.372313
ENSRNOG00000015529	297594	Cdca3	5.94164e-15	1.69473e-12	2.27714
ENSRNOG00000025042	50678	Pde3a	6.17386e-15	1.74353e-12	2.27864
ENSRNOG00000011653	297530	Fam21c	8.21995e-15	2.2544e-12	1.93576
ENSRNOG00000006674	287534	Fam101b	8.61162e-15	2.33933e-12	0.387466
ENSRNOG00000021781	171503	Camk1	9.54997e-15	2.56975e-12	1.65858
ENSRNOG00000032798	140915	Slco3a1	1.04896e-14	2.7962e-12	2.76251
ENSRNOG00000014090	246298	Retsat	1.27889e-14	3.34658e-12	1.75617
ENSRNOG00000016813	312510	Tia1	1.42663e-14	3.69925e-12	2.06601
ENSRNOG00000007124	312437	Krcc1	1.5307e-14	3.93335e-12	2.04031
ENSRNOG00000012865	300985	Parp3	1.57097e-14	4.00079e-12	0.406204
ENSRNOG00000032895	286904	Cyp4f4	1.63201e-14	4.08332e-12	0.490153
ENSRNOG00000016316	312538	Mcm2	1.74609e-14	4.33077e-12	2.30572
ENSRNOG00000017510	25277	Mfge8	1.7831e-14	4.38442e-12	2.27546
ENSRNOG00000015602	83501	Cdh2	1.91837e-14	4.67671e-12	0.4982
ENSRNOG00000009928	29711	Bckdhb	2.83764e-14	6.83179e-12	1.73707
ENSRNOG00000008574	24873	Vdr	3.03424e-14	7.21214e-12	2.27641
ENSRNOG00000013911	297393	Nagk	3.27463e-14	7.71921e-12	1.68857
ENSRNOG00000010421	312225	Wdr91	3.73291e-14	8.6564e-12	1.68081
ENSRNOG00000050586	498087	Stfa2l3	4.41528e-14	1.01562e-11	0.0916887
ENSRNOG00000005592	286895	Brinp2	5.06704e-14	1.1554e-11	0.419589
ENSRNOG00000020309	84422	Gfra3	5.10396e-14	1.1554e-11	0.451953
ENSRNOG00000048088	58827	Mest	5.2377e-14	1.17634e-11	2.65849
ENSRNOG00000016778	312710	Cops7a	5.37027e-14	1.19669e-11	1.86074
ENSRNOG00000050483	686393	Pradc1	6.9979e-14	1.53539e-11	1.76897
ENSRNOG00000037865	498400	Hormad2	1.02556e-13	2.21607e-11	3.15646
ENSRNOG00000038068	306091	Pcdh9	1.07642e-13	2.30847e-11	2.71867
ENSRNOG00000008142	679713	Brpf1	1.18106e-13	2.49536e-11	1.91435
ENSRNOG00000016587	25338	Ninj1	1.23707e-13	2.59448e-11	0.503105
ENSRNOG00000010133	296973	Bpgm	1.33168e-13	2.77251e-11	1.74833
ENSRNOG00000004483	94202	Ptprr	1.41379e-13	2.92214e-11	2.91281
ENSRNOG00000008522	81528	Ogg1	1.54278e-13	3.16582e-11	1.78116
ENSRNOG00000021579	362359	Mpp6	2.06343e-13	4.17413e-11	2.06727
ENSRNOG00000012098	24167	Adcyap1r1	2.1199e-13	4.25415e-11	1.99081
ENSRNOG00000011905	297566	Atp6v1e1	2.13282e-13	4.25415e-11	1.54594
ENSRNOG00000007046	361006	Ttc18	2.22922e-13	4.39234e-11	0.35143
ENSRNOG00000022218	310969	IFI44	2.42543e-13	4.7384e-11	0.374295
ENSRNOG00000004294	64186	Ascl1	3.34501e-13	6.27695e-11	5.4342
ENSRNOG00000037206	312677	Ccdc77	3.88962e-13	7.15765e-11	1.71067
ENSRNOG00000008423	298944	Gpr22	4.32957e-13	7.86575e-11	3.20369
ENSRNOG00000017901	293653	Acy3	4.83982e-13	8.7371e-11	2.16849
ENSRNOG00000007570	690945	Dera	4.9377e-13	8.85773e-11	1.78107
ENSRNOG00000031231	25087	KNG1L1	5.11758e-13	9.12304e-11	2.39121
ENSRNOG00000004810	24654	Plcb1	5.2614e-13	9.27903e-11	0.21307
ENSRNOG00000021555	288272	Mis18a	5.41311e-13	9.47227e-11	0.507969
ENSRNOG00000011211	286937	Pex5l	6.11428e-13	1.0634e-10	2.09805
ENSRNOG00000010090	297458	Ccdc174	6.19189e-13	1.07037e-10	1.72146
ENSRNOG00000046848	684050	PCOLCE2	6.29206e-13	1.08104e-10	0.483102
ENSRNOG00000024475	312641	Fancd2	6.33697e-13	1.08104e-10	2.53594
ENSRNOG00000004972	289801	Upp1	6.36731e-13	1.08104e-10	0.459179
ENSRNOG00000019361	171088	Inpp5j	7.04897e-13	1.18969e-10	0.609731
ENSRNOG00000010154	296957	Zc3hc1	8.05247e-13	1.35106e-10	1.58041
ENSRNOG00000006075	81730	Fez1	8.2913e-13	1.383e-10	0.614857
ENSRNOG00000009106	501015	C2cd4b	8.45525e-13	1.40215e-10	0.339466
ENSRNOG00000017115	297436	Chchd6	1.02907e-12	1.69665e-10	1.67156
ENSRNOG00000013162	313436	Zcchc12	1.06639e-12	1.74808e-10	0.340831
ENSRNOG00000011039	29244	Gch1	1.11e-12	1.80918e-10	0.465482
ENSRNOG00000012999	114766	Phb2	1.16403e-12	1.88645e-10	1.59127
ENSRNOG00000042647	689055	Rad51ap1	1.17162e-12	1.88803e-10	1.87303
ENSRNOG00000007874	362419	Tamm41	1.18807e-12	1.90378e-10	1.88193
ENSRNOG00000007585	24457	Hoxb8	1.26532e-12	2.01624e-10	2.38068
ENSRNOG00000010473	192226	Cand2	1.27531e-12	2.02087e-10	1.84605
ENSRNOG00000007943	360619	Gsdma	1.28385e-12	2.02317e-10	0.50301
ENSRNOG00000006454	171123	Rph3al	1.4794e-12	2.317e-10	0.599304
ENSRNOG00000015191	312690	Phc1	1.48656e-12	2.317e-10	1.5698
ENSRNOG00000008648	78947	Mogs	1.55246e-12	2.40657e-10	2.02998
ENSRNOG00000011338	312680	Cecr5	1.66613e-12	2.56448e-10	1.62653
ENSRNOG00000016573	252900	Dgat2	1.67231e-12	2.56448e-10	0.590881
ENSRNOG00000028219	312200	Tmem209	1.77295e-12	2.70427e-10	1.76742
ENSRNOG00000013816	312826	Cmas	1.7842e-12	2.70696e-10	1.77461
ENSRNOG00000004177	299509	Myo1a	1.92902e-12	2.91118e-10	1.99443
ENSRNOG00000039388	500059	Prrt4	1.9802e-12	2.96614e-10	1.79728
ENSRNOG00000012472	297708	Pyroxd1	1.98623e-12	2.96614e-10	1.62193
ENSRNOG00000019170	365368	Il27	2.02067e-12	2.98668e-10	0.50179
ENSRNOG00000012228	155183	Skap2	2.02093e-12	2.98668e-10	1.65501
ENSRNOG00000019963	301255	Spats1	2.21151e-12	3.25149e-10	0.312481
ENSRNOG00000010852	362335	Nup205	2.41233e-12	3.52855e-10	2.20659
ENSRNOG00000023881	286975	Skap1	2.57505e-12	3.74736e-10	1.62428
ENSRNOG00000001726	288028	Tmem44	3.07022e-12	4.42283e-10	0.62272
ENSRNOG00000004207	444982	Eml5	3.36211e-12	4.81897e-10	2.37556
ENSRNOG00000019165	297601	Mrpl51	3.46578e-12	4.94272e-10	1.64468
ENSRNOG00000037357	685385	S100a14	3.92671e-12	5.57222e-10	0.373165
ENSRNOG00000046023	116654	Exoc4	3.95921e-12	5.59053e-10	2.26131
ENSRNOG00000004476	114557	WIF1	4.5091e-12	6.33562e-10	2.30415
ENSRNOG00000007899	85261	Mterf	5.20091e-12	7.23636e-10	1.63541
ENSRNOG00000016598	315341	Hoxc5	5.24286e-12	7.25932e-10	0.494983
ENSRNOG00000001555	54230	Btg3	5.32378e-12	7.33576e-10	0.549264
ENSRNOG00000018453	314969	Nop2	5.46033e-12	7.48775e-10	1.69253
ENSRNOG00000008245	25527	Ptgis	5.81925e-12	7.94174e-10	1.71521
ENSRNOG00000010284	83505	St3gal5	6.08896e-12	8.23107e-10	1.82506
ENSRNOG00000015097	684322	Kcmf1	6.81443e-12	9.12526e-10	1.60497
ENSRNOG00000012831	362403	Slc25a26	6.94952e-12	9.26267e-10	1.68553
ENSRNOG00000008720	297381	Wbp1	7.87923e-12	1.04046e-09	1.65742
ENSRNOG00000022552	362111	Sh2d3c	9.10068e-12	1.19073e-09	0.650483
ENSRNOG00000017558	498736	Tubb2a	1.10624e-11	1.42132e-09	0.535768
ENSRNOG00000016437	116467	Tm4sf4	1.18335e-11	1.51298e-09	3.50904
ENSRNOG00000011794	298559	Tcea3	1.18819e-11	1.51298e-09	0.622015
ENSRNOG00000005376	297176	Mad2l1	1.20032e-11	1.52163e-09	2.03168
ENSRNOG00000014294	116689	Ptpn6	1.40945e-11	1.771e-09	1.58017
ENSRNOG00000037467	365228	Ffar3	1.53271e-11	1.91744e-09	1.96664
ENSRNOG00000039463	553129	Pcdhga1	1.56816e-11	1.95322e-09	1.79974
ENSRNOG00000005907	362412	Rad18	1.61385e-11	2.00139e-09	1.76186
ENSRNOG00000007486	312647	Atg7	1.62946e-11	2.01025e-09	1.68672
ENSRNOG00000016273	297415	Fam136a	1.65575e-11	2.02691e-09	1.67434
ENSRNOG00000007806	79117	Arf5	1.83841e-11	2.23136e-09	1.7073
ENSRNOG00000009280	296988	Mkrn1	2.02925e-11	2.43195e-09	1.65411
ENSRNOG00000012828	312706	Emg1	2.76614e-11	3.26027e-09	2.05797
ENSRNOG00000027592	502916	Rerg	2.79601e-11	3.27378e-09	2.33997
ENSRNOG00000005587	114597	Suclg1	2.80055e-11	3.27378e-09	1.60035
ENSRNOG00000031743	171164	Gbp2	3.00675e-11	3.50048e-09	0.341491
ENSRNOG00000008477	362388	Mrpl53	3.05149e-11	3.53811e-09	1.77816
ENSRNOG00000037839	317219	P2ry10	3.16255e-11	3.65204e-09	2.15866
ENSRNOG00000008063	63938	Hibadh	3.20401e-11	3.685e-09	1.57559
ENSRNOG00000008309	296883	Rpa3	3.31946e-11	3.80245e-09	2.12552
ENSRNOG00000011951	83722	Plk2	3.57488e-11	4.07865e-09	0.304755
ENSRNOG00000022448	297376	Htra2	3.89786e-11	4.41185e-09	1.4594
ENSRNOG00000020505	292763	Map4k1	4.01285e-11	4.50624e-09	1.9824
ENSRNOG00000010919	680915	Mbd4	4.16263e-11	4.65611e-09	1.74228
ENSRNOG00000034140	306564	Htra4	4.7795e-11	5.28394e-09	0.571952
ENSRNOG00000003716	60462	Batf3	5.94476e-11	6.44723e-09	0.427076
ENSRNOG00000010629	500133	Nod1	7.37632e-11	7.87995e-09	1.92919
ENSRNOG00000019598	83785	Vegfa	7.66359e-11	8.15629e-09	0.445613
ENSRNOG00000037931	50692	Plaur	7.90931e-11	8.38652e-09	0.535051
ENSRNOG00000005512	681024	Ndufa4	8.16054e-11	8.62085e-09	2.15892
ENSRNOG00000012414	309922	Rhobtb3	9.1067e-11	9.58488e-09	0.55259
ENSRNOG00000010658	24962	Cth	9.39835e-11	9.85548e-09	0.424137
ENSRNOG00000020706	54263	Kcnn3	9.52371e-11	9.95036e-09	0.533702
ENSRNOG00000024728	306279	Arhgap22	9.67755e-11	1.00742e-08	1.58559
ENSRNOG00000047708	681913	Gstz1	9.86703e-11	1.02341e-08	0.613614
ENSRNOG00000019412	310625	Rhbg	9.93889e-11	1.02351e-08	0.488407
ENSRNOG00000014424	311592	RGD1563354	9.96199e-11	1.02351e-08	0.502687
ENSRNOG00000021984	54296	Rgs7	9.97566e-11	1.02351e-08	0.517108
ENSRNOG00000013745	362653	Ctrc	1.02852e-10	1.05149e-08	1.66321
ENSRNOG00000005246	362280	Tfap2c	1.09099e-10	1.11136e-08	1.68816
ENSRNOG00000015858	367166	Hyal1	1.21207e-10	1.22595e-08	0.530051
ENSRNOG00000005981	312373	Nt5c3a	1.21771e-10	1.2273e-08	1.85551
ENSRNOG00000008465	171411	Tmem176b	1.24049e-10	1.24149e-08	1.51433
ENSRNOG00000010267	312199	Klhdc10	1.25085e-10	1.24513e-08	1.51861
ENSRNOG00000020991	361735	Ms4a6a	1.25285e-10	1.24513e-08	0.620739
ENSRNOG00000002449	113947	Maged2	1.31541e-10	1.30276e-08	0.567774
ENSRNOG00000010912	297459	Mrps25	1.34101e-10	1.32171e-08	1.76289
ENSRNOG00000009970	353316	Dfna5	1.34382e-10	1.32171e-08	1.76046
ENSRNOG00000017601	24950	Srd5a1	1.39523e-10	1.36015e-08	0.509659
ENSRNOG00000013000	24534	Ldhb	1.40154e-10	1.36015e-08	1.67446
ENSRNOG00000005936	58921	Foxm1	1.48581e-10	1.4366e-08	2.10242
ENSRNOG00000002946	89829	Socs3	1.57868e-10	1.52124e-08	0.558082
ENSRNOG00000004351	314441	Slc25a29	1.73585e-10	1.665e-08	0.415388
ENSRNOG00000017685	25241	Aqp5	1.73954e-10	1.665e-08	0.656349
ENSRNOG00000011821	24615	S100a4	1.84337e-10	1.75262e-08	0.260052
ENSRNOG00000010233	25687	Cald1	1.85669e-10	1.75941e-08	2.04506
ENSRNOG00000045997	691394	Chst14	1.89124e-10	1.78622e-08	1.64457
ENSRNOG00000050869	25695	Cebpd	1.91541e-10	1.80308e-08	0.546492
ENSRNOG00000007822	297523	Vgll4	1.97602e-10	1.85401e-08	2.01594
ENSRNOG00000006824	297453	Hdac11	2.26357e-10	2.10305e-08	1.56645
ENSRNOG00000013953	59109	Ntrk1	2.31567e-10	2.13754e-08	0.498881
ENSRNOG00000001806	83928	Fetub	2.32704e-10	2.1411e-08	0.256786
ENSRNOG00000014035	301334	Arhgef4	2.37271e-10	2.16913e-08	0.55025
ENSRNOG00000007064	312303	Zfp746	2.69731e-10	2.458e-08	1.51051
ENSRNOG00000046261	25732	Acp5	2.72883e-10	2.4788e-08	0.56447
ENSRNOG00000001808	690728	Asun	2.93791e-10	2.65183e-08	1.89329
MAD_HTT	3064	HTT	2.99383e-10	2.69378e-08	2.59032
ENSRNOG00000019780	362018	Sypl2	3.02878e-10	2.71667e-08	0.593571
ENSRNOG00000010420	680532	Shfm1	3.22205e-10	2.86301e-08	2.21421
ENSRNOG00000003094	361245	Cmah	3.32937e-10	2.94005e-08	2.64658
ENSRNOG00000009447	500118	Fam221a	3.36984e-10	2.96661e-08	1.5517
ENSRNOG00000000432	406168	Fkbpl	3.39285e-10	2.97767e-08	0.581851
ENSRNOG00000018507	297417	Gfpt1	3.48649e-10	3.05047e-08	1.55551
ENSRNOG00000004725	24331	Cela1	3.66808e-10	3.19325e-08	0.558006
ENSRNOG00000016612	291597	Trim36	3.67207e-10	3.19325e-08	1.68651
ENSRNOG00000007924	362324	Mios	3.77044e-10	3.24907e-08	1.84994
ENSRNOG00000022772	315259	Prickle1	3.81338e-10	3.27617e-08	0.498167
ENSRNOG00000006048	312299	Ezh2	4.15608e-10	3.54581e-08	2.03989
ENSRNOG00000006888	312474	Gcfc2	4.19758e-10	3.56132e-08	1.94688
ENSRNOG00000020246	296313	Myl9	4.20771e-10	3.56132e-08	2.68592
ENSRNOG00000003259	303701	C1qtnf1	4.267e-10	3.60082e-08	0.527342
ENSRNOG00000005310	362356	Cul1	4.49986e-10	3.78612e-08	1.89503
ENSRNOG00000007340	500305	Dcp1b	4.73827e-10	3.97499e-08	1.95223
ENSRNOG00000030180	309208	Lrrc10b	5.18429e-10	4.33641e-08	0.624818
ENSRNOG00000015618	64566	Wnt5a	5.22613e-10	4.35862e-08	0.548151
ENSRNOG00000008443	362455	RGD1306151	5.26268e-10	4.36359e-08	1.69149
ENSRNOG00000014661	305691	Zfp385d	5.38569e-10	4.45264e-08	1.97415
ENSRNOG00000014785	64351	Ykt6	5.48169e-10	4.51891e-08	0.707381
ENSRNOG00000019808	297607	RGD1311164	6.00688e-10	4.93758e-08	1.62078
ENSRNOG00000050040	361266	Akr1c13	6.28677e-10	5.14596e-08	0.596694
ENSRNOG00000017332	300799	Dapk2	6.30184e-10	5.14596e-08	0.563123
ENSRNOG00000018159	79124	Anxa4	6.3145e-10	5.14596e-08	1.80113
ENSRNOG00000008980	296840	Rbm48	6.3458e-10	5.15673e-08	1.53224
ENSRNOG00000020072	680047	Pcdhb9	6.79024e-10	5.47113e-08	0.607449
ENSRNOG00000007637	313339	Acer2	6.94065e-10	5.57657e-08	0.580475
ENSRNOG00000013841	315987	Vprbp	7.09545e-10	5.68493e-08	1.59858
ENSRNOG00000033639	502764	Zfp777	7.37108e-10	5.87278e-08	1.68691
ENSRNOG00000014538	689232	Nxnl2	7.42033e-10	5.87917e-08	0.503919
ENSRNOG00000042482	500295	Tatdn2	8.00318e-10	6.3234e-08	1.68689
ENSRNOG00000008116	192270	Ppap2b	8.15188e-10	6.42309e-08	1.91887
ENSRNOG00000007392	116664	Atp6v1f	8.54017e-10	6.7105e-08	1.66012
ENSRNOG00000038916	679937	Dram1	8.65147e-10	6.77928e-08	0.513847
ENSRNOG00000026748	312257	Dennd2a	8.87073e-10	6.93205e-08	1.75948
ENSRNOG00000036680	303743	Notum	8.95897e-10	6.98188e-08	0.64444
ENSRNOG00000000836	361795	Ltb	8.98876e-10	6.986e-08	2.79585
ENSRNOG00000026336	290877	Tmem255b	9.94588e-10	7.68797e-08	0.418752
ENSRNOG00000010389	171114	Ndrg2	1.01609e-09	7.83297e-08	0.46806
ENSRNOG00000010205	297109	MGC95152	1.07092e-09	8.18922e-08	1.65383
ENSRNOG00000005686	362404	Suclg2	1.09898e-09	8.3813e-08	1.59719
ENSRNOG00000008393	246244	Tax1bp1	1.12448e-09	8.53731e-08	1.87398
ENSRNOG00000000456	24968	Psmb8	1.12542e-09	8.53731e-08	0.676527
MAD_HTTrepeat	NA	NA	1.14527e-09	8.63481e-08	2.30575
ENSRNOG00000013729	312246	RGD1306271	1.14735e-09	8.63481e-08	1.49864
ENSRNOG00000011452	24191	Aldoc	1.19792e-09	8.99165e-08	0.423324
ENSRNOG00000019321	25298	Cck	1.20331e-09	9.0084e-08	2.42956
ENSRNOG00000019058	57298	Gstm3	1.21132e-09	9.03225e-08	0.540996
ENSRNOG00000009176	297525	Mkrn2	1.21283e-09	9.03225e-08	1.59173
ENSRNOG00000049057	362367	Znrf2	1.22985e-09	9.13514e-08	1.58235
ENSRNOG00000013415	301333	Ptpn18	1.3013e-09	9.61578e-08	0.480518
ENSRNOG00000007604	304979	Igsf8	1.31674e-09	9.69014e-08	1.79131
ENSRNOG00000006086	300018	Lynx1	1.31816e-09	9.69014e-08	0.511299
ENSRNOG00000013290	361625	Nrip3	1.32642e-09	9.7258e-08	0.629885
ENSRNOG00000012989	313057	Serinc2	1.3787e-09	1.00832e-07	0.45537
ENSRNOG00000011883	291847	Ccdc113	1.50301e-09	1.09643e-07	0.566838
ENSRNOG00000019019	290223	Fitm1	1.59403e-09	1.15691e-07	1.69367
ENSRNOG00000003977	114856	Dusp1	1.63047e-09	1.17832e-07	0.336155
MAD_EGFP_162	NA	NA	1.69719e-09	1.22245e-07	2.661
ENSRNOG00000007472	297514	Setd5	1.83679e-09	1.31967e-07	1.63122
ENSRNOG00000042056	689933	Syce3	1.88031e-09	1.34416e-07	1.65621
ENSRNOG00000005985	83731	Kcnma1	1.97263e-09	1.40663e-07	1.3544
ENSRNOG00000046905	432360	Sgce	2.08435e-09	1.47891e-07	1.74423
ENSRNOG00000006027	114859	Eif2ak4	2.11693e-09	1.49829e-07	1.78075
ENSRNOG00000001369	192281	Oas1a	2.18111e-09	1.5399e-07	0.533876
ENSRNOG00000050231	114120	Gng12	2.19956e-09	1.54909e-07	1.82928
ENSRNOG00000046758	687483	Tmem217	2.42812e-09	1.70165e-07	0.492405
ENSRNOG00000013195	65137	Ruvbl1	2.50896e-09	1.74971e-07	1.58561
ENSRNOG00000006778	304608	Mmp19	2.57316e-09	1.78142e-07	0.543398
ENSRNOG00000010992	78951	Hspb3	2.63056e-09	1.81674e-07	1.77936
ENSRNOG00000014149	29358	Npy1r	2.69678e-09	1.8535e-07	2.42732
ENSRNOG00000001847	312863	Ccdc91	2.77633e-09	1.90359e-07	1.67518
ENSRNOG00000010474	297428	Copg1	2.8375e-09	1.94086e-07	1.55232
ENSRNOG00000028941	361881	Zbed3	2.87275e-09	1.96028e-07	0.622735
ENSRNOG00000018123	361261	Ccny	2.9056e-09	1.97796e-07	0.467423
ENSRNOG00000006444	260321	Fkbp4	2.95889e-09	2.00466e-07	1.57591
ENSRNOG00000027175	363886	Cnpy4	2.97293e-09	2.00941e-07	0.602315
ENSRNOG00000009296	314228	Snapc1	3.13268e-09	2.11237e-07	0.500624
ENSRNOG00000007377	83467	Slit3	3.15421e-09	2.12188e-07	1.64903
ENSRNOG00000011991	291942	Slc10a7	3.17265e-09	2.12698e-07	1.42043
ENSRNOG00000013967	499356	Blnk	3.17671e-09	2.12698e-07	0.548846
ENSRNOG00000007100	362331	Ccdc136	3.32984e-09	2.22012e-07	1.67563
ENSRNOG00000007474	296911	ST7	3.49028e-09	2.32059e-07	1.52216
ENSRNOG00000012748	83730	Vamp8	3.65835e-09	2.42668e-07	1.67563
ENSRNOG00000046214	114700	Cyp27b1	3.69764e-09	2.44705e-07	0.425915
ENSRNOG00000006221	117553	Uba3	3.95999e-09	2.6146e-07	1.75934
ENSRNOG00000009258	114483	Cdk6	3.98611e-09	2.62577e-07	1.65986
ENSRNOG00000015426	361162	Purg	3.99613e-09	2.62631e-07	0.626369
ENSRNOG00000028063	362521	Tmem38b	4.17672e-09	2.72615e-07	0.64003
ENSRNOG00000013211	296966	Chchd3	4.25135e-09	2.76852e-07	1.48553
ENSRNOG00000050063	498330	1700016H13Rik	4.50174e-09	2.91164e-07	0.625064
ENSRNOG00000006472	60460	Hspa2	5.18616e-09	3.32415e-07	1.5567
ENSRNOG00000007823	497986	Hoxb6	5.45728e-09	3.49009e-07	1.57135
ENSRNOG00000012975	81716	Ggcx	5.49509e-09	3.49858e-07	1.51483
ENSRNOG00000024523	360654	Dnai2	5.72242e-09	3.6352e-07	0.530808
ENSRNOG00000017053	363268	Fbxo36	6.2626e-09	3.96072e-07	0.435446
ENSRNOG00000005615	25112	Gadd45a	6.46451e-09	4.07036e-07	1.62375
ENSRNOG00000011245	293947	Arhgap18	6.50574e-09	4.0873e-07	0.524938
ENSRNOG00000008929	297705	Aebp2	6.6694e-09	4.16261e-07	1.81686
ENSRNOG00000008274	312560	Xpc	6.82694e-09	4.25164e-07	1.51966
ENSRNOG00000007356	282834	Chmp3	7.01189e-09	4.3573e-07	1.6878
ENSRNOG00000007814	312440	Kdm3a	7.48507e-09	4.62114e-07	1.78688
ENSRNOG00000010390	25709	Hmbs	7.54926e-09	4.64765e-07	0.693867
ENSRNOG00000008546	297334	Mrpl35	7.60347e-09	4.66395e-07	1.62098
ENSRNOG00000021399	288269	RGD1306954	7.9198e-09	4.82685e-07	0.673285
ENSRNOG00000007944	297504	Edem1	8.12248e-09	4.93982e-07	1.57993
ENSRNOG00000002214	289457	Klhl8	8.51726e-09	5.16889e-07	0.618292
ENSRNOG00000014629	245979	Lmo1	8.55613e-09	5.18145e-07	0.61171
ENSRNOG00000046654	117024	Crym	8.85351e-09	5.33887e-07	1.68982
ENSRNOG00000010628	297522	Sec13	9.00859e-09	5.42093e-07	1.36675
ENSRNOG00000003745	25389	Atf3	9.53611e-09	5.71425e-07	0.563995
ENSRNOG00000012053	361991	S100a16	1.01098e-08	6.03857e-07	0.640246
ENSRNOG00000006052	311642	Sulf2	1.01197e-08	6.03857e-07	0.63447
ENSRNOG00000002208	305230	Shroom3	1.06112e-08	6.29236e-07	1.35648
ENSRNOG00000011748	295211	S100a5	1.07968e-08	6.38917e-07	0.372124
ENSRNOG00000009971	500132	Plekha8	1.0825e-08	6.39255e-07	1.60245
ENSRNOG00000050949	686179	MGC125239	1.14024e-08	6.69898e-07	0.680347
ENSRNOG00000020084	291654	Pcdhb5	1.14143e-08	6.69898e-07	1.70516
ENSRNOG00000021866	297388	Bola3	1.14719e-08	6.71893e-07	1.92563
ENSRNOG00000007937	362317	Krit1	1.18437e-08	6.9225e-07	1.71337
ENSRNOG00000014872	310843	Sec24d	1.18971e-08	6.93951e-07	0.580428
ENSRNOG00000007573	287647	Hoxb9	1.21104e-08	7.03458e-07	2.05536
ENSRNOG00000012847	309100	Scgb1c1	1.21341e-08	7.03458e-07	0.611016
ENSRNOG00000000778	499401	Znrd1as1	1.2634e-08	7.30953e-07	0.572912
ENSRNOG00000020202	246307	Asrgl1	1.32795e-08	7.65197e-07	0.7069
ENSRNOG00000016731	500450	Tpm2	1.34173e-08	7.71576e-07	1.66044
ENSRNOG00000030245	360738	Tango2	1.35024e-08	7.74905e-07	0.659616
ENSRNOG00000019463	316237	Mad2l1bp	1.37657e-08	7.86849e-07	0.641166
ENSRNOG00000018755	311569	Acss2	1.39883e-08	7.95847e-07	0.57905
ENSRNOG00000017414	293624	Irf7	1.40068e-08	7.95847e-07	0.654721
ENSRNOG00000012954	500255	Eefsec	1.42102e-08	8.05801e-07	1.41303
ENSRNOG00000002407	304721	PDXDC1	1.42525e-08	8.06597e-07	1.60806
ENSRNOG00000011032	294643	Lhfpl2	1.4782e-08	8.34906e-07	1.46403
ENSRNOG00000019128	116696	St8sia4	1.50907e-08	8.50657e-07	0.655771
ENSRNOG00000023065	362425	Zfp637	1.5347e-08	8.63395e-07	1.89966
ENSRNOG00000042758	499990	Tmem243	1.54448e-08	8.67189e-07	2.03369
ENSRNOG00000013024	306375	Csgalnact1	1.58119e-08	8.86059e-07	0.581077
ENSRNOG00000047487	683988		1.64562e-08	9.20352e-07	2.07676
ENSRNOG00000025209	312652	Plxnd1	1.66025e-08	9.26717e-07	1.79596
ENSRNOG00000029911	315761	Cilp	1.68245e-08	9.37278e-07	0.554531
ENSRNOG00000010278	24498	Il6	1.69764e-08	9.43895e-07	0.25585
ENSRNOG00000026136	307428	Tnfaip8	1.70247e-08	9.4474e-07	1.68604
ENSRNOG00000017441	117557	Tpm3	1.7503e-08	9.67513e-07	1.3838
ENSRNOG00000012653	314465	Ppp1r13b	1.7537e-08	9.67521e-07	1.34754
ENSRNOG00000016546	301611	Olr1349	1.86235e-08	1.02351e-06	0.624708
ENSRNOG00000012681	25476	Lgals9	1.8969e-08	1.04049e-06	0.614416
ENSRNOG00000020138	24781	Slc4a3	1.95977e-08	1.07291e-06	1.62885
ENSRNOG00000000306	83537	Smpd2	1.96564e-08	1.07406e-06	1.36905
ENSRNOG00000015416	363227	Nabp1	1.98861e-08	1.08454e-06	0.588661
ENSRNOG00000017066	171018	Zfp384	2.04634e-08	1.11389e-06	1.45616
ENSRNOG00000015982	140584	Wnt11	2.21255e-08	1.19978e-06	1.4315
ENSRNOG00000000321	25145	Cd24	2.28035e-08	1.2342e-06	0.480415
ENSRNOG00000022372	500569	Kdm1a	2.38888e-08	1.29049e-06	1.51408
ENSRNOG00000016255	297433	Podxl2	2.43558e-08	1.31323e-06	2.04253
ENSRNOG00000006003	297357	Ctnna2	2.45183e-08	1.3195e-06	1.55266
ENSRNOG00000012183	64045	Glrx	2.48879e-08	1.33687e-06	0.588147
ENSRNOG00000012840	24791	Sparc	2.50991e-08	1.34568e-06	0.453257
ENSRNOG00000005097	60396	CDKL3	2.63036e-08	1.40498e-06	0.554063
ENSRNOG00000043123	315911	Rnf128	2.646e-08	1.41069e-06	0.488041
ENSRNOG00000008733	297455	Lsm3	2.65295e-08	1.41176e-06	2.35699
ENSRNOG00000037768	500249	Rab43	2.68368e-08	1.42545e-06	1.39081
ENSRNOG00000006471	25269	Pvalb	2.75096e-08	1.45847e-06	0.398667
ENSRNOG00000007743	171341	Mgst1	2.84357e-08	1.50477e-06	1.41359
ENSRNOG00000016219	29142	Vnn1	2.87979e-08	1.52112e-06	1.7932
ENSRNOG00000020543	292894	NOSIP	2.89388e-08	1.52573e-06	0.634839
ENSRNOG00000017911	362353	Fam115a	2.92614e-08	1.53706e-06	1.61674
ENSRNOG00000033051	310732	Slc22a15	2.96266e-08	1.55338e-06	0.685559
ENSRNOG00000016838	29354	Pla2g5	3.16882e-08	1.65539e-06	0.579272
ENSRNOG00000008270	303240	Cntrob	3.49887e-08	1.80794e-06	1.42411
ENSRNOG00000006641	25699	Dbh	3.54125e-08	1.82653e-06	1.99534
ENSRNOG00000009545	83581	Polr1a	3.56163e-08	1.83373e-06	1.61809
ENSRNOG00000001844	500367	Klhl42	3.65022e-08	1.87595e-06	1.72907
ENSRNOG00000011530	312365	Fam188b	3.81278e-08	1.95246e-06	1.45619
ENSRNOG00000019211	310743	Olfml3	3.90201e-08	1.99224e-06	1.54495
ENSRNOG00000006975	682507	Wasl	3.90444e-08	1.99224e-06	1.66677
ENSRNOG00000016848	64558	Fzd4	3.92584e-08	1.99959e-06	0.553387
ENSRNOG00000013323	292188	Rnf217	3.94308e-08	2.00479e-06	0.60445
ENSRNOG00000036942	500590	Tnfrsf9	3.96193e-08	2.01079e-06	0.440253
ENSRNOG00000011509	502749	Agk	3.97697e-08	2.01483e-06	1.77429
ENSRNOG00000042072	360500	Arhgdig	4.01426e-08	2.03012e-06	0.550267
ENSRNOG00000027469	291655	Pcdhb4	4.24017e-08	2.12552e-06	1.60181
ENSRNOG00000012269	362434	Lpcat3	4.44147e-08	2.21863e-06	1.47095
ENSRNOG00000008747	246237	Plekha5	4.62187e-08	2.30471e-06	1.97107
ENSRNOG00000028422	312439	Rmnd5a	4.69802e-08	2.3386e-06	1.51307
ENSRNOG00000003772	29317	Csrp2	4.73103e-08	2.34684e-06	1.64505
ENSRNOG00000005984	312777	Etv6	5.03905e-08	2.48237e-06	1.45744
ENSRNOG00000012835	315330	Espl1	5.12821e-08	2.52193e-06	1.86569
ENSRNOG00000002778	114512	Aatf	5.28825e-08	2.5917e-06	0.725388
ENSRNOG00000024846	499772	Ier5l	5.30524e-08	2.59557e-06	0.645516
ENSRNOG00000010092	317379	Magix	5.3343e-08	2.60531e-06	0.602119
ENSRNOG00000008343	680117	Tlx2	5.77965e-08	2.8084e-06	1.61005
ENSRNOG00000007104	25262	Itpr1	5.80237e-08	2.81464e-06	1.62887
ENSRNOG00000029244	291649	Pcdhb10	5.83164e-08	2.82404e-06	0.585177
ENSRNOG00000050924	684516	Kcnc4	5.86668e-08	2.83619e-06	0.667873
ENSRNOG00000049766	81779	Sctr	5.91442e-08	2.85443e-06	1.68476
ENSRNOG00000027125	498741	Mboat1	6.01612e-08	2.89861e-06	1.94154
ENSRNOG00000021758	296954	Tnpo3	6.08299e-08	2.92589e-06	1.76857
ENSRNOG00000017833	291245	Actn2	6.1455e-08	2.94602e-06	1.48628
ENSRNOG00000013379	360389	Zfp422	6.21054e-08	2.9722e-06	1.57587
ENSRNOG00000019773	308913	Egln1	6.60903e-08	3.15233e-06	0.630452
ENSRNOG00000032261	171522	Cyp2d4	6.71351e-08	3.19682e-06	0.640422
ENSRNOG00000007108	85272	Bmp7	6.73332e-08	3.20091e-06	1.57424
ENSRNOG00000009311	114031	Fstl3	6.75904e-08	3.20779e-06	0.535843
ENSRNOG00000014456	301416	Coq10b	6.81056e-08	3.22687e-06	0.548227
ENSRNOG00000021008	291618	Kctd16	6.96895e-08	3.29644e-06	0.566408
ENSRNOG00000004229	29191	Tac3	7.32306e-08	3.45249e-06	1.44182
ENSRNOG00000016915	364680	Barx1	7.71256e-08	3.63012e-06	1.40413
ENSRNOG00000047306	363334	Stap2	7.76005e-08	3.64646e-06	0.624083
ENSRNOG00000016188	252915	Mxd3	7.86024e-08	3.68141e-06	1.89373
ENSRNOG00000008595	300696	Ttc12	8.04929e-08	3.76049e-06	0.680065
ENSRNOG00000022320	361147	Ccdc111	8.12874e-08	3.7885e-06	1.94881
ENSRNOG00000006338	312781	Lrp6	8.17154e-08	3.79604e-06	1.51689
ENSRNOG00000009329	252917	Nr1d1	8.40981e-08	3.90037e-06	0.615228
ENSRNOG00000039086	300663	Ccdc153	8.44639e-08	3.91098e-06	0.685215
ENSRNOG00000026930	362440	Ndufa9	8.75025e-08	4.04511e-06	1.42313
ENSRNOG00000007838	297685	Ddx47	9.64911e-08	4.44623e-06	1.45836
ENSRNOG00000009085	373545	Prkag2	9.95487e-08	4.5788e-06	0.595887
ENSRNOG00000015075	81801	Stc1	9.96892e-08	4.5788e-06	0.492124
ENSRNOG00000017052	312711	Pianp	1.01961e-07	4.6681e-06	1.3452
ENSRNOG00000016385	29689	Gabrd	1.0277e-07	4.69759e-06	0.558229
ENSRNOG00000017380	312511	RGD1306746	1.03568e-07	4.72653e-06	1.53212
ENSRNOG00000015913	362048	Tspan5	1.03895e-07	4.73386e-06	0.685643
ENSRNOG00000012062	286898	Npc2	1.07014e-07	4.86818e-06	0.65822
ENSRNOG00000013388	316400	Pgap1	1.10618e-07	5.02415e-06	1.52307
ENSRNOG00000008816	113955	Gpnmb	1.11786e-07	5.06911e-06	0.310647
ENSRNOG00000026616	362344	Ndufb2	1.13348e-07	5.12364e-06	1.94124
ENSRNOG00000023085	362818	Pmel	1.18141e-07	5.30666e-06	0.461402
ENSRNOG00000006727	366619	Dtd2	1.19511e-07	5.35976e-06	1.63883
ENSRNOG00000049507	309891	Sept10	1.2073e-07	5.40595e-06	0.580778
ENSRNOG00000010950	500069	Cep41	1.2434e-07	5.55015e-06	1.59471
ENSRNOG00000000341	302248	Nid2	1.29991e-07	5.78429e-06	1.61167
ENSRNOG00000009097	312444	Immt	1.30843e-07	5.80458e-06	1.72166
ENSRNOG00000019776	81921	Sh3gl3	1.30854e-07	5.80458e-06	0.60873
ENSRNOG00000011646	64626	Rem2	1.32564e-07	5.87129e-06	0.619804
ENSRNOG00000037381	293913	RGD1562644	1.34205e-07	5.93477e-06	1.51437
ENSRNOG00000018996	364510	Phf7	1.37674e-07	6.07875e-06	0.713368
ENSRNOG00000018706	690369	Il15ra	1.39867e-07	6.16602e-06	0.659232
ENSRNOG00000008628	81024	Ica1	1.41658e-07	6.21824e-06	1.52974
ENSRNOG00000014414	310327	Qrfpr	1.41705e-07	6.21824e-06	0.646451
ENSRNOG00000009723	29390	Ptpmt1	1.45394e-07	6.36052e-06	1.36269
ENSRNOG00000006462	171562	Ero1l	1.4585e-07	6.37071e-06	0.417216
ENSRNOG00000015860	25024	Gipr	1.48671e-07	6.48399e-06	0.540276
ENSRNOG00000014075	306198	Clybl	1.53141e-07	6.65924e-06	0.557325
ENSRNOG00000032412	408227	Wfdc12	1.53156e-07	6.65924e-06	0.685526
ENSRNOG00000001297	499420	Prmt2	1.58644e-07	6.88735e-06	1.55169
ENSRNOG00000021856	317676	Lat2	1.59375e-07	6.9086e-06	1.42844
ENSRNOG00000008157	29179	Syn2	1.61409e-07	6.98613e-06	1.5215
ENSRNOG00000017109	293623	Rassf7	1.65506e-07	7.1526e-06	0.64251
ENSRNOG00000023154	641636	Defb21	1.66681e-07	7.19251e-06	0.475902
ENSRNOG00000028670	498060	RGD1562726	1.67693e-07	7.22526e-06	0.70428
ENSRNOG00000036661	303754	Rab40b	1.72416e-07	7.40634e-06	0.566224
ENSRNOG00000001031	25503	Ocm2	1.7392e-07	7.45971e-06	0.496578
ENSRNOG00000036831	315347	Gtsf1	1.7966e-07	7.68282e-06	1.66787
ENSRNOG00000006505	362452	LOH12CR1	1.80839e-07	7.72168e-06	1.41691
ENSRNOG00000005698	25488	Ndufa5	1.86435e-07	7.93684e-06	1.7941
ENSRNOG00000027908	365763	Actrt3	1.88535e-07	8.01427e-06	0.572758
ENSRNOG00000000763	24747	RT1-M3-1	1.94077e-07	8.20096e-06	0.438771
ENSRNOG00000000281	680409	Prodh	1.94366e-07	8.20102e-06	0.705689
ENSRNOG00000001828	691337	Stk38l	1.98922e-07	8.38089e-06	1.52934
ENSRNOG00000004775	311670	Cstf1	2.01318e-07	8.46929e-06	1.40063
ENSRNOG00000007405	362358	Krba1	2.02185e-07	8.49326e-06	1.52016
ENSRNOG00000019492	316091	Pomgnt2	2.05441e-07	8.61736e-06	0.710446
ENSRNOG00000012155	363632	Sox15	2.0584e-07	8.62142e-06	0.499386
ENSRNOG00000015030	115769	Tjp2	2.13748e-07	8.92642e-06	0.564906
ENSRNOG00000033531	25399	Cacna2d1	2.1437e-07	8.93929e-06	2.73724
ENSRNOG00000000379	619393	Dnajc12	2.20423e-07	9.16491e-06	0.703548
ENSRNOG00000012478	25546	Shox2	2.25082e-07	9.33142e-06	1.91164
ENSRNOG00000016442	252885	Hoxc6	2.28948e-07	9.47792e-06	0.554064
ENSRNOG00000047505	29213	Tubb4a	2.293e-07	9.47874e-06	0.634833
ENSRNOG00000022343	297408	Alms1	2.37243e-07	9.77873e-06	1.78557
ENSRNOG00000014231	25516	Pnoc	2.46727e-07	1.0155e-05	1.40942
ENSRNOG00000023363	297597	Ing4	2.47476e-07	1.01711e-05	1.51263
ENSRNOG00000011617	297389	Dguok	2.5057e-07	1.02835e-05	1.50723
ENSRNOG00000024954	303693	Mgat5b	2.69256e-07	1.10345e-05	1.52042
ENSRNOG00000014382	362461	C2cd5	2.76406e-07	1.13089e-05	1.58669
ENSRNOG00000016794	296621	Phyhd1	2.76746e-07	1.13089e-05	0.55552
ENSRNOG00000003442	29290	Adora1	2.83971e-07	1.15875e-05	0.74343
ENSRNOG00000007827	84683	Cox4i2	2.90186e-07	1.18243e-05	0.616997
ENSRNOG00000018937	81869	Gstm7	2.9078e-07	1.18315e-05	0.614744
ENSRNOG00000010617	315174	Scube1	2.96469e-07	1.20459e-05	1.47876
ENSRNOG00000000186	25274	Tst	3.05414e-07	1.23916e-05	0.655397
ENSRNOG00000007881	312634	Mtmr14	3.06874e-07	1.24332e-05	1.55477
ENSRNOG00000017941	246294	OPTN	3.10285e-07	1.25536e-05	1.27675
ENSRNOG00000011165	688433	Dydc1	3.13554e-07	1.26499e-05	0.54941
ENSRNOG00000007137	246138	Ly6i	3.14484e-07	1.26695e-05	0.516284
ENSRNOG00000009175	502872	Jagn1	3.19673e-07	1.28423e-05	1.38928
ENSRNOG00000037449	304573	Pole	3.24759e-07	1.30283e-05	1.75947
ENSRNOG00000014882	170632	Fgf11	3.4465e-07	1.37938e-05	0.598911
ENSRNOG00000006806	500281	Setmar	3.45292e-07	1.37938e-05	1.46047
ENSRNOG00000019224	94168	Spp2	3.5011e-07	1.39667e-05	1.9481
ENSRNOG00000026163	308579	Cpt1c	3.5627e-07	1.41926e-05	1.41391
ENSRNOG00000018484	58936	Plk3	3.5933e-07	1.42945e-05	0.641532
MAD_EGFPhtt linker	NA	NA	3.65001e-07	1.44999e-05	1.91816
ENSRNOG00000042592	54290	Rgs10	3.73525e-07	1.48179e-05	0.579197
ENSRNOG00000028891	171380	Cyp2t1	3.75278e-07	1.48667e-05	0.659674
ENSRNOG00000011992	25693	Slc18a1	3.81527e-07	1.50933e-05	0.436976
ENSRNOG00000016128	500900	Lrrc14	3.82507e-07	1.51111e-05	1.37003
ENSRNOG00000009084	362416	Rpusd3	3.86503e-07	1.52479e-05	1.49135
ENSRNOG00000049471	170824	Steap3	3.87941e-07	1.52835e-05	0.70352
ENSRNOG00000005618	500087	Fmc1	4.30151e-07	1.68765e-05	2.0104
ENSRNOG00000013593	315190	Upk3a	4.38115e-07	1.71418e-05	1.41292
ENSRNOG00000039754	501854	RAB7B	4.55184e-07	1.77609e-05	0.511593
ENSRNOG00000001842	297727	Mrps35	4.57337e-07	1.78205e-05	1.63963
ENSRNOG00000020729	63878	Stc2	4.68344e-07	1.82245e-05	0.611198
ENSRNOG00000021536	303505	Plxdc1	4.76789e-07	1.85279e-05	0.697835
ENSRNOG00000018748	287450	SLC16A11	4.88771e-07	1.89162e-05	1.7516
ENSRNOG00000016613	24459	Hoxc4	5.16413e-07	1.99319e-05	0.415148
ENSRNOG00000011025	295496	Trmt10a	5.25857e-07	2.02529e-05	1.43922
ENSRNOG00000012988	292381	Lix1	5.2615e-07	2.02529e-05	2.63344
ENSRNOG00000012593	313755	Mmel1	5.2779e-07	2.02886e-05	1.62873
ENSRNOG00000015622	310363	Fbxo4	5.55121e-07	2.12533e-05	0.647344
ENSRNOG00000042478	57033	Adam22	5.58887e-07	2.13402e-05	1.60209
ENSRNOG00000007763	116552	Plod1	5.6801e-07	2.16596e-05	0.501753
ENSRNOG00000008994	297518	Arpc4	5.86726e-07	2.23284e-05	1.75449
ENSRNOG00000007014	59322	CNKSR2	6.03298e-07	2.29133e-05	1.62189
ENSRNOG00000011300	307582	Lama3	6.24771e-07	2.36658e-05	0.704077
ENSRNOG00000001820	312849	MED21	6.35067e-07	2.40239e-05	1.68007
ENSRNOG00000007519	362401	Tmem43	6.48039e-07	2.44551e-05	1.82491
ENSRNOG00000014080	315740	Kif23	6.48179e-07	2.44551e-05	1.63865
ENSRNOG00000006228	116598	Pdia4	6.69089e-07	2.52106e-05	1.60793
ENSRNOG00000019560	81743	Pde2a	6.89674e-07	2.5952e-05	1.53374
ENSRNOG00000014142	316290	Ogfrl1	7.13006e-07	2.67593e-05	1.42615
ENSRNOG00000023708	297077	Tmem176a	7.20484e-07	2.70044e-05	1.4354
ENSRNOG00000017073	313495	Car9	7.4124e-07	2.77095e-05	1.38617
ENSRNOG00000015630	297406	Cct7	7.4492e-07	2.78107e-05	1.60279
ENSRNOG00000017455	316527	Wnt10a	7.48269e-07	2.78627e-05	1.3764
ENSRNOG00000011445	500557	Nkain1	8.12098e-07	3.01608e-05	0.690296
ENSRNOG00000021029	84604	Hamp	8.16528e-07	3.02859e-05	1.39497
ENSRNOG00000004673	311020	Rbm43	8.25445e-07	3.05769e-05	1.60388
ENSRNOG00000007546	25612	Asns	8.36192e-07	3.08947e-05	1.56142
ENSRNOG00000008504	296913	Naa38	8.44053e-07	3.11448e-05	1.86392
ENSRNOG00000020998	690893	Oosp1	8.63531e-07	3.18175e-05	0.63011
ENSRNOG00000020848	308453	Adck4	8.64515e-07	3.18175e-05	0.665733
ENSRNOG00000015480	25522	Prkcz	8.81657e-07	3.24066e-05	1.31283
ENSRNOG00000033747	301570	Sp110	8.84537e-07	3.24706e-05	0.65947
ENSRNOG00000014117	24451	Hmox1	8.93384e-07	3.27111e-05	0.372967
ENSRNOG00000016353	310376	Nim1	8.98792e-07	3.2867e-05	0.719683
ENSRNOG00000014960	64557	Bard1	9.07517e-07	3.31435e-05	1.64327
ENSRNOG00000010952	312651	Ift122	9.13768e-07	3.33292e-05	1.5141
ENSRNOG00000026040	499270	Prss53	9.19719e-07	3.35034e-05	0.645923
ENSRNOG00000043186	685567	Ppil6	9.41543e-07	3.41241e-05	0.732009
ENSRNOG00000006206	312132	Tmem106b	9.51606e-07	3.4445e-05	1.5338
ENSRNOG00000000389	309762	Dna2	9.87278e-07	3.56359e-05	1.66634
ENSRNOG00000015225	307288	Gramd3	9.89494e-07	3.56359e-05	0.556542
ENSRNOG00000011524	83536	Mkln1	9.89503e-07	3.56359e-05	1.56694
ENSRNOG00000050767	83834	Nrn1	1.00287e-06	3.60719e-05	0.586684
ENSRNOG00000014127	302977	Rnf151	1.00719e-06	3.61816e-05	0.645268
ENSRNOG00000017226	25139	Slc2a4	1.02015e-06	3.64892e-05	0.649359
ENSRNOG00000004499	314213	Gpr135	1.02087e-06	3.64892e-05	0.703552
ENSRNOG00000005468	312182	Rbm28	1.04581e-06	3.72872e-05	1.49293
ENSRNOG00000015155	296369	Tnnc2	1.04873e-06	3.73445e-05	1.64917
ENSRNOG00000021176	689613	Mtmr11	1.06901e-06	3.80191e-05	0.690867
ENSRNOG00000046109	689574		1.07162e-06	3.80644e-05	1.80021
ENSRNOG00000012481	295341	Ppm1j	1.07731e-06	3.8219e-05	0.630961
ENSRNOG00000010301	297481	Eif4e3	1.08471e-06	3.84337e-05	1.67589
ENSRNOG00000037247	361568	Rras	1.1039e-06	3.90551e-05	0.56028
ENSRNOG00000019174	287146	Chtf18	1.10498e-06	3.90551e-05	1.73257
ENSRNOG00000013583	680133	Tbc1d8	1.10937e-06	3.91617e-05	1.5211
ENSRNOG00000043377	83791	Fdps	1.12003e-06	3.94401e-05	0.632937
ENSRNOG00000014850	29530	Amhr2	1.13493e-06	3.99158e-05	0.680239
ENSRNOG00000021006	292792	Tmem147	1.14977e-06	4.03876e-05	1.3574
ENSRNOG00000004005	24245	Camk2b	1.18565e-06	4.15458e-05	0.737995
ENSRNOG00000008873	500225	Ino80b	1.22467e-06	4.2808e-05	1.54899
ENSRNOG00000016852	315137	Apobec3b	1.23011e-06	4.29455e-05	0.705796
ENSRNOG00000014508	29254	Mgll	1.31167e-06	4.55143e-05	1.97643
ENSRNOG00000016071	297595	Leprel2	1.31358e-06	4.55253e-05	1.52716
ENSRNOG00000020918	58919	Ccnd1	1.32149e-06	4.57437e-05	0.552291
ENSRNOG00000046479	363333	Chaf1a	1.33951e-06	4.61992e-05	1.50493
ENSRNOG00000010005	312258	Adck2	1.36277e-06	4.69449e-05	1.35066
ENSRNOG00000022242	246759	Cxcl9	1.37231e-06	4.72165e-05	1.79528
ENSRNOG00000018533	362437	Iffo1	1.39186e-06	4.78312e-05	1.60857
ENSRNOG00000004893	362749	Atp5s	1.41511e-06	4.85718e-05	0.65909
ENSRNOG00000001645	304020	Filip1l	1.42465e-06	4.88406e-05	1.79557
ENSRNOG00000027722	500252	H1fx	1.45626e-06	4.98043e-05	1.85759
ENSRNOG00000005140	688502	Prmt8	1.50438e-06	5.12656e-05	0.787044
ENSRNOG00000028549	493810	Capza2	1.54135e-06	5.2463e-05	1.82157
ENSRNOG00000029223	302970	Prss32	1.57584e-06	5.3573e-05	0.71739
ENSRNOG00000003291	289185	Creg1	1.59125e-06	5.40323e-05	0.647297
ENSRNOG00000014674	294975	Exosc9	1.61687e-06	5.48371e-05	0.633634
ENSRNOG00000008052	362645	Atp13a2	1.64985e-06	5.58892e-05	1.51423
ENSRNOG00000037251	500304	Zfp248	1.65719e-06	5.60711e-05	1.65438
ENSRNOG00000001781	363795	Lmln	1.66698e-06	5.61888e-05	1.38672
ENSRNOG00000007900	500065	Tspan33	1.66849e-06	5.61888e-05	1.45498
ENSRNOG00000020298	293524	Bag3	1.68053e-06	5.65256e-05	1.46266
ENSRNOG00000006986	314128	RGD1304624	1.72979e-06	5.80455e-05	0.679969
ENSRNOG00000031173	64635	Snd1	1.74258e-06	5.84061e-05	1.72146
ENSRNOG00000005053	54702	Egln3	1.78119e-06	5.96303e-05	0.394679
ENSRNOG00000003599	305258	Utp3	1.83765e-06	6.12327e-05	0.678788
ENSRNOG00000017355	294795	Capsl	1.91483e-06	6.36284e-05	0.636651
ENSRNOG00000047699	25554	Snai2	1.97241e-06	6.53416e-05	1.70983
ENSRNOG00000006001	312251	Luc7l2	1.98338e-06	6.56288e-05	1.71899
ENSRNOG00000013014	79129	Cyba	2.0455e-06	6.75275e-05	1.71397
ENSRNOG00000009333	290028	Osgep	2.0784e-06	6.8438e-05	1.43082
ENSRNOG00000008487	65157	Amotl2	2.07958e-06	6.8438e-05	1.52696
ENSRNOG00000004367	362871	Elk3	2.08028e-06	6.8438e-05	0.685495
ENSRNOG00000020431	60450	Matk	2.08608e-06	6.84708e-05	0.616764
ENSRNOG00000010153	24703	Raf1	2.10186e-06	6.88443e-05	1.63794
ENSRNOG00000012410	295214	S100a1	2.10228e-06	6.88443e-05	0.521026
ENSRNOG00000001088	288414	Rfc3	2.16211e-06	7.06414e-05	1.48085
ENSRNOG00000017386	171040	Il11	2.20119e-06	7.1672e-05	0.637269
ENSRNOG00000010316	690303	Magohb	2.20639e-06	7.17593e-05	1.92451
ENSRNOG00000007268	360483	RGD1561796	2.21419e-06	7.187e-05	1.59515
ENSRNOG00000015906	316742	Tgif1	2.21483e-06	7.187e-05	0.652557
ENSRNOG00000008133	315119	Mfng	2.24698e-06	7.28301e-05	1.35156
ENSRNOG00000008619	298646	Agtrap	2.25622e-06	7.30468e-05	1.60435
ENSRNOG00000017964	192273	Slc22a25	2.35962e-06	7.62215e-05	0.565161
ENSRNOG00000014987	501097	Mdfi	2.3733e-06	7.65764e-05	0.680587
ENSRNOG00000010696	305957	Neil2	2.38887e-06	7.69919e-05	0.748973
ENSRNOG00000010306	58940	H2afz	2.41068e-06	7.76072e-05	1.50005
ENSRNOG00000010580	26759	Acot7	2.41836e-06	7.77664e-05	1.82119
ENSRNOG00000001807	500364	Sspn	2.43257e-06	7.81355e-05	1.87482
ENSRNOG00000010832	290771	Pdgfrl	2.5348e-06	8.13274e-05	0.700821
ENSRNOG00000014139	266809	Sclt1	2.60572e-06	8.3509e-05	1.75421
ENSRNOG00000031232	81527	Nrp2	2.61124e-06	8.35919e-05	0.699608
ENSRNOG00000018402	292697	Apoc2	2.64202e-06	8.44e-05	0.655484
ENSRNOG00000016697	365389	Lrrc56	2.6424e-06	8.44e-05	0.780112
ENSRNOG00000013553	499191	NGRN	2.67841e-06	8.53589e-05	0.701363
ENSRNOG00000012695	362460	Golt1b	2.70015e-06	8.59559e-05	1.48917
ENSRNOG00000049908	100359832	Tmem29	2.72274e-06	8.65784e-05	0.702513
ENSRNOG00000010048	29167	Dctn1	2.86248e-06	9.07643e-05	1.6559
ENSRNOG00000031208	81519	Mgat1	2.88096e-06	9.12027e-05	0.734528
ENSRNOG00000036677	80878	Slc16a3	2.93914e-06	9.28385e-05	0.676347
ENSRNOG00000009324	500226	Wdr54	2.98112e-06	9.40603e-05	1.53205
ENSRNOG00000019017	499688	Gstm6	2.98734e-06	9.41525e-05	0.578429
ENSRNOG00000014187	25718	Igf1r	3.00146e-06	9.44229e-05	1.62377
ENSRNOG00000049419	679135	Mcart1l	3.07355e-06	9.62315e-05	0.643155
ENSRNOG00000010800	171155	Hadhb	3.10605e-06	9.7036e-05	0.562042
ENSRNOG00000021270	311441	Trmt6	3.22544e-06	0.000100546	0.630023
ENSRNOG00000028188	29487	GSTT2	3.25869e-06	0.000101471	0.548243
ENSRNOG00000015762	297432	Abtb1	3.26537e-06	0.000101568	1.35214
ENSRNOG00000028359	500233	Exoc6b	3.30116e-06	0.000102347	1.53327
ENSRNOG00000025424	319113	Yrdc	3.32564e-06	0.000102994	0.730759
ENSRNOG00000000840	368044	Atp6v1g2	3.38282e-06	0.000104538	0.668167
ENSRNOG00000023473	502091	RGD1561238	3.40129e-06	0.000104995	0.708501
ENSRNOG00000001811	362463	Fgfr1op2	3.64158e-06	0.000112036	1.5101
ENSRNOG00000047026	303729	Enpp7	3.64511e-06	0.000112036	1.35658
ENSRNOG00000038102	297342	Elmod3	3.70631e-06	0.000113794	1.47615
ENSRNOG00000050205	688283	Afmid	3.71244e-06	0.00011386	0.75399
ENSRNOG00000013913	361430	Piezo1	3.79213e-06	0.000116137	1.42602
ENSRNOG00000018985	25238	Adrbk1	3.79482e-06	0.000116137	1.32025
ENSRNOG00000009484	500199	Ptcd3	3.81132e-06	0.000116517	1.64923
ENSRNOG00000020720	301015	Fbxw12	3.81595e-06	0.000116534	0.620433
ENSRNOG00000046276	24583	Myh3	3.86419e-06	0.000117853	1.53626
ENSRNOG00000019264	297604	Ltbr	3.86743e-06	0.000117853	1.39887
ENSRNOG00000012060	25202	Gucy1b3	3.89548e-06	0.000118581	0.611191
MAD_EGFP_82	NA	NA	4.04141e-06	0.000122631	2.14766
ENSRNOG00000013336	294783	Wdr70	4.06143e-06	0.00012299	0.759806
ENSRNOG00000013102	64467	Entpd2	4.07024e-06	0.000123113	0.639058
ENSRNOG00000013577	315131	Kdelr3	4.12404e-06	0.000124608	0.50883
ENSRNOG00000038347	688466	Usp21	4.1315e-06	0.000124701	1.36166
ENSRNOG00000004542	299246	Ttc8	4.33174e-06	0.000130331	1.53968
ENSRNOG00000021578	363555	Wfikkn1	4.3926e-06	0.000132023	1.35055
ENSRNOG00000005543	362867	Mybpc1	4.44714e-06	0.000133522	1.39312
ENSRNOG00000010119	64394	Zmat3	4.52568e-06	0.000135595	1.40105
ENSRNOG00000016920	307925	Spire2	4.59625e-06	0.00013742	1.35117
ENSRNOG00000037871	261737	Sfxn5	4.6022e-06	0.000137454	1.40748
ENSRNOG00000037239	293860	Flna	4.60919e-06	0.000137519	1.56051
ENSRNOG00000042086	171111	Rab26	4.61931e-06	0.000137584	0.652011
ENSRNOG00000001979	266766	Rcan1	4.62104e-06	0.000137584	1.81362
ENSRNOG00000006069	29702	Eif2ak3	4.63556e-06	0.000137873	1.51016
ENSRNOG00000016414	305886	Slc22a17	4.67562e-06	0.000138919	0.724576
ENSRNOG00000017914	85332	Prkcdbp	4.72841e-06	0.000140342	1.6869
ENSRNOG00000006353	311202	Gyltl1b	4.74696e-06	0.000140746	1.36177
ENSRNOG00000008045	289235	Slamf9	4.79193e-06	0.000141932	0.580908
ENSRNOG00000008947	83575	Cpz	4.81199e-06	0.00014223	0.715031
ENSRNOG00000007455	287564	Tmem132e	4.8906e-06	0.000144404	1.41116
ENSRNOG00000047211	266715	Fzd3	4.89608e-06	0.000144417	1.43387
ENSRNOG00000033844	501625	Bex1	4.90274e-06	0.000144464	1.36377
ENSRNOG00000010373	362956	TRIOBP	4.92583e-06	0.000144994	1.35106
ENSRNOG00000008150	300836	Fam214a	4.95911e-06	0.000145823	0.659468
ENSRNOG00000006264	362441	Itfg2	5.02395e-06	0.000147426	1.28665
ENSRNOG00000000558	294504	Ppa1	5.08045e-06	0.000148931	1.49457
ENSRNOG00000016386	83801	Ptms	5.12542e-06	0.000150095	1.98851
ENSRNOG00000010068	296635	Ppapdc3	5.24283e-06	0.000153219	0.700984
ENSRNOG00000015210	408206	Ggt6	5.25206e-06	0.000153331	0.759369
ENSRNOG00000019643	307396	Pcyox1l	5.30636e-06	0.000154758	1.35206
ENSRNOG00000003443	304666	Klf1	5.46092e-06	0.000159103	0.733261
ENSRNOG00000007335	29397	Ccl11	5.69101e-06	0.000165638	0.340894
ENSRNOG00000005600	54278	Nr4a2	5.76044e-06	0.000167174	0.585562
ENSRNOG00000019745	171009	Actn3	5.76139e-06	0.000167174	0.704367
ENSRNOG00000028636	497083	Xkr5	5.83129e-06	0.000168687	1.36361
ENSRNOG00000018920	300083	Slc25a17	5.94747e-06	0.000171874	0.708033
ENSRNOG00000011153	312679	Il17ra	5.96358e-06	0.000172165	1.48429
ENSRNOG00000020000	308986	Tmem219	5.9835e-06	0.000172566	1.52095
ENSRNOG00000013661	314473	Kif26a	6.10859e-06	0.000175818	0.6961
ENSRNOG00000003674	363465	Pir	6.21324e-06	0.000178649	1.45177
ENSRNOG00000005890	246303	SERBP1	6.3372e-06	0.00018203	1.39078
ENSRNOG00000007255	363676	Zpbp2	6.43331e-06	0.000184605	0.644524
ENSRNOG00000009390	24324	Edn2	6.52562e-06	0.000186878	1.27863
ENSRNOG00000026528	296995	Mrps33	6.54178e-06	0.000187153	1.59028
ENSRNOG00000011931	361745	Smarca2	6.56843e-06	0.000187727	0.7369
ENSRNOG00000028685	362205	Shf	6.66735e-06	0.000189696	1.78152
ENSRNOG00000009598	300149	Ncaph2	6.6683e-06	0.000189696	1.54384
ENSRNOG00000007483	117524	Ccnf	6.69601e-06	0.000190229	1.62773
ENSRNOG00000017967	361268	Asb13	6.80312e-06	0.00019308	1.24175
ENSRNOG00000009528	311532	Sdcbp2	7.16768e-06	0.000202219	0.753883
ENSRNOG00000030225	300786	Clpx	7.212e-06	0.000203068	0.661339
ENSRNOG00000020315	310784	Taf13	7.28061e-06	0.000204798	0.577825
ENSRNOG00000008577	287836	Fbf1	7.30169e-06	0.000205143	1.49566
ENSRNOG00000007591	304785	Slc45a3	7.30727e-06	0.000205143	0.720817
ENSRNOG00000026502	299933	Dscc1	7.39098e-06	0.000207289	1.76718
ENSRNOG00000005228	362865	Gnptab	7.68959e-06	0.000215029	1.70684
ENSRNOG00000005650	94203	Pgf	7.83882e-06	0.00021856	0.581359
ENSRNOG00000013468	362676	Fam213b	7.86191e-06	0.000218989	1.58977
ENSRNOG00000008691	84411	Ick	7.89814e-06	0.000219784	1.38436
ENSRNOG00000012302	497757	Gucy1a3	7.95445e-06	0.000221135	0.585275
ENSRNOG00000012149	362021	Gpsm2	8.15136e-06	0.000226389	1.43922
ENSRNOG00000013634	301059	Myd88	8.31426e-06	0.000230688	0.649803
ENSRNOG00000020501	314640	Tjp3	8.44287e-06	0.000234029	1.41465
ENSRNOG00000010626	170897	Sphk1	8.47968e-06	0.000234821	0.686852
ENSRNOG00000000525	294312	Pi16	8.59633e-06	0.000237821	0.622472
ENSRNOG00000016217	114300	Gtpbp4	8.64256e-06	0.000238868	0.665802
ENSRNOG00000001168	361818	Rsph1	8.87822e-06	0.000244907	1.51013
ENSRNOG00000001889	24267	Comt	8.99754e-06	0.00024748	0.588246
ENSRNOG00000015201	501002	RGD1562084	9.01697e-06	0.000247775	0.662862
ENSRNOG00000012602	312824	Recql	9.51539e-06	0.000260752	1.6135
ENSRNOG00000007946	24888	Bcl2l1	9.51663e-06	0.000260752	0.67831
ENSRNOG00000037264	363519	Hcfc1	9.61997e-06	0.000263078	1.38565
ENSRNOG00000017057	678774	Tbc1d22a	9.7637e-06	0.000266753	0.719982
ENSRNOG00000000618	314180	Mdga2	1.00422e-05	0.000273574	0.610434
ENSRNOG00000008600	297872	Sytl1	1.04444e-05	0.000283181	0.735617
ENSRNOG00000009513	24192	Akr1b1	1.06478e-05	0.000288147	1.45013
ENSRNOG00000013869	116649	Kcnj4	1.08483e-05	0.000293294	0.69687
ENSRNOG00000001517	116551	Pdk1	1.10253e-05	0.000297515	0.617141
ENSRNOG00000007738	311545	Hm13	1.13014e-05	0.000304585	0.665324
ENSRNOG00000020467	338475	Nrep	1.13813e-05	0.000306066	0.514585
ENSRNOG00000020614	293637	PHLDA2	1.13851e-05	0.000306066	0.562849
ENSRNOG00000002873	287346	Fam183b	1.14421e-05	0.000307311	1.55644
ENSRNOG00000021796	287059	RGD1565166	1.15775e-05	0.000310071	0.709735
ENSRNOG00000023338	64521	Tspan2	1.16308e-05	0.000311205	0.431322
ENSRNOG00000024437	171113	Blcap	1.16805e-05	0.000312242	0.686699
ENSRNOG00000006238	311786	Traf2	1.19572e-05	0.000319042	1.31274
ENSRNOG00000020032	362329	Impdh1	1.25494e-05	0.000333904	1.47661
ENSRNOG00000001174	191569	Pde9a	1.26753e-05	0.000336627	1.46669
ENSRNOG00000016696	89805	Angpt2	1.27346e-05	0.000337888	1.45256
ENSRNOG00000007804	65044	C1galt1	1.27612e-05	0.000338278	1.75365
ENSRNOG00000017354	114636	Zyx	1.29392e-05	0.000342678	1.70513
ENSRNOG00000019757	364994	Dpep3	1.29577e-05	0.00034285	1.49016
ENSRNOG00000008837	25698	Ass1	1.29929e-05	0.000343463	0.6523
ENSRNOG00000038001	29743	Slc25a1	1.30697e-05	0.000345173	0.678602
ENSRNOG00000009338	24525	Kras	1.3124e-05	0.000346288	1.70132
ENSRNOG00000013805	305451	Tnip2	1.31824e-05	0.000347506	0.726617
ENSRNOG00000014093	361370	Tom1	1.34183e-05	0.000353398	0.67294
ENSRNOG00000037466	100363238	Lrcol1	1.36442e-05	0.000357696	0.64359
ENSRNOG00000021750	25261	Id1	1.3744e-05	0.000359981	0.630445
ENSRNOG00000009286	311793	Noxa1	1.3873e-05	0.000363028	0.712257
ENSRNOG00000021128	83535	Kcnj11	1.4034e-05	0.000366903	0.689403
ENSRNOG00000014357	25655	Gja4	1.42352e-05	0.000371822	0.505141
ENSRNOG00000029147	288321	Rbm11	1.43248e-05	0.000373821	0.610312
ENSRNOG00000005390	58958	Nup210	1.45798e-05	0.00037978	1.47152
ENSRNOG00000012136	294767	Mrps30	1.46108e-05	0.00038024	0.777566
ENSRNOG00000029528	24250	Cbs	1.48857e-05	0.00038669	0.585094
ENSRNOG00000019681	59294	Pold1	1.49268e-05	0.000387405	1.50062
ENSRNOG00000037505	360827	Ulk1	1.50095e-05	0.000389196	0.664069
ENSRNOG00000017838	312516	Gmcl1	1.5232e-05	0.000394248	1.40467
ENSRNOG00000003756	302540	Lancl3	1.53082e-05	0.000395861	0.696915
ENSRNOG00000047129	406195	Tcf19	1.53307e-05	0.000395982	1.42717
ENSRNOG00000042821	25407	Cd59	1.5343e-05	0.000395982	0.635667
ENSRNOG00000015118	302890	Cpped1	1.53545e-05	0.000395982	1.47955
ENSRNOG00000004141	679921	Vasn	1.53885e-05	0.000396501	1.28521
ENSRNOG00000009414	312638	Creld1	1.55465e-05	0.000400209	1.44501
ENSRNOG00000017123	24223	B2m	1.58995e-05	0.00040856	0.68921
ENSRNOG00000025689	313917	Abhd1	1.60417e-05	0.000411843	1.40558
ENSRNOG00000018343	290985	Isca1	1.6073e-05	0.000412275	0.696707
ENSRNOG00000047575	684903	Dhx34	1.61005e-05	0.000412609	1.37321
ENSRNOG00000004786	56266	Cyp4f1	1.61965e-05	0.000414697	0.676859
ENSRNOG00000007907	362691	Tmem178a	1.62402e-05	0.000415442	0.763267
ENSRNOG00000049143	498196		1.64913e-05	0.000421489	0.659869
ENSRNOG00000016135	306879	Fars2	1.67437e-05	0.000427557	0.771331
ENSRNOG00000036684	89841	Pcyt2	1.69303e-05	0.000431935	0.686132
ENSRNOG00000003208	317252	Ercc6l	1.72682e-05	0.000439768	1.65596
ENSRNOG00000047028	83513	Mmp24	1.75716e-05	0.000445902	1.40754
ENSRNOG00000017243	84480	Bnip3	1.76993e-05	0.000448744	0.571545
ENSRNOG00000028024	680244	Tmem139	1.83765e-05	0.000465499	1.6006
ENSRNOG00000034084	362368	Ggct	1.88215e-05	0.000475781	1.41551
ENSRNOG00000042838	24517	Junb	1.92614e-05	0.000484773	0.61551
ENSRNOG00000009934	312640	Emc3	1.92659e-05	0.000484773	1.51602
ENSRNOG00000014938	24922	Gabrb3	1.92733e-05	0.000484773	1.67737
ENSRNOG00000020792	360635	Etv4	1.9407e-05	0.000486847	1.56013
ENSRNOG00000021403	64373	Rhob	1.95208e-05	0.000489271	0.553316
ENSRNOG00000010967	293886	Cdc37l1	1.95614e-05	0.00048943	0.763487
ENSRNOG00000033318	306353	Rfxank	1.96358e-05	0.000490814	1.40536
ENSRNOG00000020701	497672	Brca1	1.96512e-05	0.000490814	1.51674
ENSRNOG00000025742	299625	Lmnb2	1.97771e-05	0.000493529	1.43282
ENSRNOG00000028751	302591	Nxf3	2.00347e-05	0.000499466	0.727015
ENSRNOG00000016791	29194	Chka	2.00501e-05	0.000499466	0.722484
ENSRNOG00000007152	79431	Bhlhe40	2.00969e-05	0.00049988	0.592985
ENSRNOG00000018233	58935	Gas6	2.01018e-05	0.00049988	1.37516
ENSRNOG00000042686	101241893	Trim34	2.02885e-05	0.000503646	0.566429
ENSRNOG00000020164	293632	RGD1563319	2.05135e-05	0.000508788	0.587444
ENSRNOG00000003287	303215	Fbxw10	2.06296e-05	0.00051078	0.697778
ENSRNOG00000000598	361856	Tube1	2.0951e-05	0.000518289	1.38843
ENSRNOG00000026319	246150	Akap9	2.11305e-05	0.000522274	1.80495
ENSRNOG00000030800	315759	Igdcc3	2.14255e-05	0.000529108	0.74432
ENSRNOG00000013809	312372	Kbtbd2	2.14635e-05	0.000529181	1.59541
ENSRNOG00000008472	64510	Rbm10	2.14656e-05	0.000529181	1.442
ENSRNOG00000012087	361151	Ufsp2	2.16919e-05	0.000534299	0.719027
ENSRNOG00000007805	296344	Mybl2	2.17494e-05	0.000535068	1.48881
ENSRNOG00000009830	308004	Fam204a	2.18408e-05	0.000536577	0.761341
ENSRNOG00000015054	290363	Rcbtb2	2.18619e-05	0.000536633	0.709123
ENSRNOG00000008362	312309	Zfp775	2.25146e-05	0.000550922	1.3657
ENSRNOG00000002844	302566	Usp27x	2.2603e-05	0.000552447	0.554944
ENSRNOG00000002838	302422	Pdzd11	2.27177e-05	0.000554774	1.39658
ENSRNOG00000037267	81759	Renbp	2.33898e-05	0.000570211	0.638707
ENSRNOG00000032297	140910	Msmo1	2.34626e-05	0.000571498	0.531878
ENSRNOG00000019330	362248	Procr	2.3935e-05	0.000582507	0.693424
ENSRNOG00000032561	362942	SLC52A2	2.47159e-05	0.000599977	1.35399
ENSRNOG00000022939	679890	Gpkow	2.48368e-05	0.000602399	0.722012
ENSRNOG00000030346	680959		2.50733e-05	0.000607618	1.71997
ENSRNOG00000027880	316014	Nbeal2	2.50951e-05	0.000607629	1.31905
ENSRNOG00000023410	503164	Apol9a	2.58353e-05	0.000624491	0.691966
ENSRNOG00000015205	64001	Cyb5a	2.58678e-05	0.000624747	1.35451
ENSRNOG00000020587	293677	EFEMP2	2.63075e-05	0.000634292	1.31294
ENSRNOG00000019253	25414	Bcar1	2.64612e-05	0.000636629	1.38338
ENSRNOG00000017154	306600	Atp11a	2.64713e-05	0.000636629	1.44029
ENSRNOG00000012318	289054	Aspm	2.65834e-05	0.000638785	1.56167
ENSRNOG00000009742	297561	Rad52	2.67369e-05	0.000641932	1.33987
ENSRNOG00000007793	286988	Pnrc1	2.73308e-05	0.000653991	0.76366
ENSRNOG00000023538	291133	Aldh5a1	2.74826e-05	0.000657071	0.778649
ENSRNOG00000001302	25369	Adora2a	2.75129e-05	0.000657244	0.570991
ENSRNOG00000020736	353255	Nadsyn1	2.7539e-05	0.000657317	1.32411
ENSRNOG00000000123	313806	Rnf19b	2.79002e-05	0.000665381	0.68362
ENSRNOG00000018309	117535	Chd4	2.90194e-05	0.000690341	1.48001
ENSRNOG00000005307	295645	Slc4a10	2.91259e-05	0.000692299	0.668824
ENSRNOG00000017919	292085	Nup133	2.93407e-05	0.000696823	1.38299
ENSRNOG00000003279	364976	Syce2	2.94869e-05	0.000699714	0.692276
ENSRNOG00000011439	59075	Grk5	2.96006e-05	0.000701827	1.41257
ENSRNOG00000027894	310621	Iqgap3	2.98188e-05	0.000705859	1.39786
ENSRNOG00000005965	300177	Irak4	2.99457e-05	0.000708244	0.694593
ENSRNOG00000028839	362017	CYB561D1	3.00454e-05	0.000710012	0.749986
ENSRNOG00000006813	362409	Sumf1	3.01247e-05	0.000711297	1.4928
ENSRNOG00000026918	287935	RGD1308065	3.02634e-05	0.000713656	1.37219
ENSRNOG00000037695	301543	Sgpp2	3.02746e-05	0.000713656	1.38657
ENSRNOG00000026742	298792	Ypel5	3.03312e-05	0.000714399	0.73312
ENSRNOG00000004870	304775	Dyrk3	3.05773e-05	0.000718416	0.695693
ENSRNOG00000032929	293733	Incenp	3.0639e-05	0.000719272	1.36209
ENSRNOG00000009487	499588	Gpr160	3.08469e-05	0.000723557	0.643355
ENSRNOG00000013948	252832	Zc3hav1	3.13632e-05	0.000735063	1.51378
ENSRNOG00000014964	24464	Hp	3.16362e-05	0.000740245	0.596097
ENSRNOG00000028638	304091	Il10rb	3.33226e-05	0.000778429	0.727894
ENSRNOG00000012100	54304	Ssbp1	3.34066e-05	0.000779218	1.65603
ENSRNOG00000016465	362976	Trmu	3.34111e-05	0.000779218	0.690819
ENSRNOG00000015396	64159	Sptan1	3.37813e-05	0.000787209	1.50466
ENSRNOG00000019482	50664	Gnao1	3.39807e-05	0.000791209	1.52942
ENSRNOG00000024420	287634	Eme1	3.40871e-05	0.000793039	1.49992
ENSRNOG00000017747	362392	Snrnp27	3.41457e-05	0.000793754	1.82541
ENSRNOG00000037117	681381	Zcwpw2	3.45854e-05	0.000802016	0.671173
ENSRNOG00000032574	362938	Scrib	3.52805e-05	0.000815482	1.44451
ENSRNOG00000026638	65171	Scamp5	3.55066e-05	0.000820043	1.47318
ENSRNOG00000020658	619440	Aarsd1	3.60113e-05	0.000831027	1.28527
ENSRNOG00000024711	360652	Sdk2	3.68139e-05	0.000847603	1.44331
ENSRNOG00000006970	114524	Ntn3	3.68187e-05	0.000847603	1.27128
ENSRNOG00000018958	117038	Mt3	3.69186e-05	0.00084916	2.01951
ENSRNOG00000010296	83509	Slc7a7	3.73398e-05	0.000857143	1.28837
ENSRNOG00000004805	363674	Stac2	3.73834e-05	0.000857143	0.729264
ENSRNOG00000007272	84508	Rnf103	3.82395e-05	0.000875364	1.54728
ENSRNOG00000017340	363237	Wdr12	3.8315e-05	0.00087639	0.70588
ENSRNOG00000021802	298693	Isg15	3.86695e-05	0.000883791	0.732885
ENSRNOG00000003544	303399	Tbx4	3.87984e-05	0.000886027	0.703067
ENSRNOG00000019857	58979	Gng7	3.89788e-05	0.000889433	0.693869
ENSRNOG00000021517	361410	Tmem231	3.9188e-05	0.000893494	0.628578
ENSRNOG00000008565	305751	NKIRAS1	3.9503e-05	0.000899956	0.703934
ENSRNOG00000015589	312503	Smyd5	3.9634e-05	0.000902218	1.41875
ENSRNOG00000002520	65161	Litaf	4.00167e-05	0.000910204	0.688723
ENSRNOG00000026745	117243	Acsl6	4.04836e-05	0.000919357	0.742422
ENSRNOG00000021004	292912	Rasip1	4.05883e-05	0.000921003	1.33132
ENSRNOG00000039214	288545	RGD1305455	4.11518e-05	0.000932306	0.818723
ENSRNOG00000024077	292263	Fbxo5	4.16389e-05	0.000940354	1.57626
ENSRNOG00000007939	315085	Naprt1	4.22251e-05	0.000952838	0.727808
ENSRNOG00000004693	304947	Pbx1	4.26364e-05	0.000960598	1.33325
ENSRNOG00000000277	309902	Tet1	4.36003e-05	0.000980767	0.685531
ENSRNOG00000007842	680423	Aup1	4.38399e-05	0.00098538	1.33877
ENSRNOG00000012207	316313	Dst	4.42435e-05	0.000993668	1.55606
ENSRNOG00000004009	117522	Xpnpep2	4.57959e-05	0.00102541	0.698252
ENSRNOG00000010853	25302	Chrna7	4.58007e-05	0.00102541	1.52811
ENSRNOG00000002546	289508	Rchy1	4.68852e-05	0.00104722	1.32312
ENSRNOG00000006941	500288	Thumpd3	4.70675e-05	0.00105047	1.51
ENSRNOG00000005530	299202	Rps6kl1	4.7238e-05	0.00105345	0.731041
ENSRNOG00000003587	360457	Figf	4.7311e-05	0.00105426	1.42742
ENSRNOG00000006717	312667	Ankrd26	4.79564e-05	0.00106781	1.76221
ENSRNOG00000020478	25050	Camk4	4.83116e-05	0.00107488	0.645477
ENSRNOG00000008956	54238	Cdkn2c	4.84311e-05	0.0010767	1.50082
ENSRNOG00000022015	311886	Cntrl	4.86217e-05	0.00107925	1.45929
ENSRNOG00000013260	364529	Calr3	4.87567e-05	0.0010814	0.782986
ENSRNOG00000006810	362375	Lancl2	4.88566e-05	0.00108278	1.56531
ENSRNOG00000016234	307649	Ciapin1	4.9404e-05	0.00109406	0.71297
ENSRNOG00000032075	27150	Kcnh3	4.95656e-05	0.00109628	1.26447
ENSRNOG00000009870	497936	Tmem88	4.9581e-05	0.00109628	1.48327
ENSRNOG00000012074	116465	Ifngr1	4.98093e-05	0.00110047	0.650524
ENSRNOG00000017299	245925	Phrf1	4.99474e-05	0.00110267	0.725624
ENSRNOG00000034228	116720	Pik3c2g	5.01453e-05	0.00110618	1.65743
ENSRNOG00000019271	363167	Ulk4	5.06387e-05	0.0011162	1.31097
ENSRNOG00000011285	299211	Zdhhc22	5.10962e-05	0.00112455	0.747597
ENSRNOG00000002151	63837	Tagln3	5.19364e-05	0.00113914	0.696217
ENSRNOG00000028651	304336	RGD1566386	5.19589e-05	0.00113914	0.617005
ENSRNOG00000014798	295930	RGD1309540	5.23859e-05	0.00114674	0.739647
ENSRNOG00000049997	500711	Ppp4r4	5.29918e-05	0.00115645	0.669497
ENSRNOG00000012227	171565	Stambp	5.30751e-05	0.00115739	1.28175
ENSRNOG00000007069	362474	Adhfe1	5.3254e-05	0.00115951	0.725092
ENSRNOG00000019340	311573	Cep250	5.34201e-05	0.00116187	1.43828
ENSRNOG00000002636	81632	Abat	5.36348e-05	0.00116514	0.73669
ENSRNOG00000023064	366174	Catsper2	5.3761e-05	0.00116613	0.781232
ENSRNOG00000009289	296117	Galk2	5.41977e-05	0.00117359	0.688979
ENSRNOG00000007254	500689	Ttc9	5.42298e-05	0.00117359	0.655162
ENSRNOG00000001699	245975	Setd4	5.45423e-05	0.00117946	0.751103
ENSRNOG00000049087	294846	Zfp622	5.46948e-05	0.00118186	0.773593
ENSRNOG00000013973	170496	Lcn2	5.48805e-05	0.00118498	0.582093
ENSRNOG00000000577	140942	Ddit4	5.5056e-05	0.00118787	0.551783
ENSRNOG00000003917	304944	Uck2	5.56268e-05	0.00119928	1.30718
ENSRNOG00000001859	680945	Sdf2l1	5.60876e-05	0.0012083	0.682178
ENSRNOG00000007286	314859	Mdm1	5.64517e-05	0.00121522	1.46058
ENSRNOG00000021660	363138	Nprl2	5.6719e-05	0.00122006	0.610246
ENSRNOG00000002145	288118	Tmprss7	5.68241e-05	0.0012214	0.668084
ENSRNOG00000010873	298557	Pithd1	5.72029e-05	0.00122861	0.673362
ENSRNOG00000038091	619575	Sohlh2	5.73215e-05	0.00123023	1.40416
ENSRNOG00000025926	362683	Heatr5b	5.74992e-05	0.00123219	1.31533
ENSRNOG00000008037	315461	Tmed1	5.8069e-05	0.00124254	1.42023
ENSRNOG00000010744	246331	Nrp1	5.8373e-05	0.0012481	1.9973
ENSRNOG00000019965	84574	Tgfb1i1	5.84177e-05	0.00124813	1.35365
ENSRNOG00000026180	361169	Letm2	5.92125e-05	0.00126227	0.777255
ENSRNOG00000049393	24253	Cebpb	5.92893e-05	0.00126296	0.607018
ENSRNOG00000019468	309153	Rce1	5.93542e-05	0.0012634	1.32813
ENSRNOG00000002232	305152	Aff1	5.94339e-05	0.0012641	1.53852
ENSRNOG00000045649	309945	Arrdc3	5.94755e-05	0.0012641	0.530404
ENSRNOG00000012012	305963	Pinx1	5.99875e-05	0.00127308	0.770732
ENSRNOG00000037229	363145	Gmppb	6.00021e-05	0.00127308	0.800715
ENSRNOG00000001219	365546	Tspear	6.00319e-05	0.00127308	0.77242
ENSRNOG00000021276	29373	Bmp2	6.01317e-05	0.00127425	0.616803
ENSRNOG00000004526	298762	Cox7a2l	6.02832e-05	0.00127651	0.731931
ENSRNOG00000020459	54291	Rgs11	6.23379e-05	0.00131319	0.708577
ENSRNOG00000003929	317183	Pcdh19	6.309e-05	0.00132806	1.37957
ENSRNOG00000010977	25641	Igfbp6	6.33244e-05	0.00133201	1.35912
ENSRNOG00000024312	313033	Xkr8	6.40602e-05	0.0013455	0.715086
ENSRNOG00000033697	114555	Casp4	6.44856e-05	0.00135344	0.292827
ENSRNOG00000042536	24627	Pde4d	6.47944e-05	0.00135892	0.607407
ENSRNOG00000006703	500108	Zfp398	6.53975e-05	0.00137056	1.32724
ENSRNOG00000009193	315750	Lctl	6.59257e-05	0.00138062	1.23887
ENSRNOG00000022719	24646	Abcb1b	6.66627e-05	0.001394	1.44904
ENSRNOG00000019306	191595	Syt12	6.71922e-05	0.00140302	0.742195
ENSRNOG00000006911	314251	Sptb	6.74426e-05	0.00140722	1.24823
ENSRNOG00000004162	24640	Pfkfb2	6.75296e-05	0.001408	0.788838
ENSRNOG00000001628	25510	Pcp4	6.78199e-05	0.00141302	1.63602
ENSRNOG00000028394	365550	Vpreb3	6.81698e-05	0.00141824	0.687608
ENSRNOG00000016143	362436	Gpr162	6.89923e-05	0.0014343	1.27944
ENSRNOG00000023951	299824	Tbc1d30	6.94202e-05	0.00144157	0.76076
ENSRNOG00000008498	689161	Gabarapl1	6.97196e-05	0.00144626	1.55065
ENSRNOG00000005861	25116	Hsd11b1	6.98677e-05	0.00144828	0.654931
ENSRNOG00000007126	312787	Gpr19	7.08892e-05	0.00146748	1.47529
ENSRNOG00000026610	595134	Akirin1	7.11909e-05	0.0014725	0.649992
ENSRNOG00000014598	306630	Abhd13	7.12476e-05	0.0014726	0.742619
ENSRNOG00000006968	297372	Mrpl19	7.14297e-05	0.0014753	1.37363
ENSRNOG00000011052	297113	Gars	7.15333e-05	0.00147637	1.63627
ENSRNOG00000026110	309859	Scml4	7.17551e-05	0.00147973	0.693066
ENSRNOG00000011887	303280	RGD1307929	7.18355e-05	0.00147973	1.503
ENSRNOG00000028594	288264	IFNAR1	7.18518e-05	0.00147973	0.642755
ENSRNOG00000003109	303660	Btbd17	7.3128e-05	0.00150493	1.30871
ENSRNOG00000024657	498228	Mfsd4	7.42051e-05	0.00152489	0.722835
ENSRNOG00000042691	287827	Armc7	7.43887e-05	0.00152757	1.39578
ENSRNOG00000038035	84393	Kif4a	7.47297e-05	0.00153178	1.54778
ENSRNOG00000010184	679934	Brk1	7.47553e-05	0.00153178	1.45961
ENSRNOG00000003254	155140	Il23a	7.48997e-05	0.00153364	0.757289
ENSRNOG00000005287	299356	Syne3	7.60209e-05	0.00155437	1.19346
ENSRNOG00000004242	299112	Pole2	7.61403e-05	0.00155569	1.49036
ENSRNOG00000030408	294513	Dnajb12	7.64431e-05	0.00156076	0.797036
ENSRNOG00000005153	690422	4930427A07Rik	7.84205e-05	0.00159543	1.42819
ENSRNOG00000004301	362902	Dcaf13	7.87412e-05	0.00160042	0.75641
ENSRNOG00000007979	295663	Phospho2	7.87783e-05	0.00160042	0.708962
ENSRNOG00000023455	362567	Pomgnt1	7.9127e-05	0.00160636	1.29197
ENSRNOG00000047811	494344	Ier2	8.03542e-05	0.00162549	0.758811
ENSRNOG00000019474	316238	Rsph9	8.06209e-05	0.00162973	0.657011
ENSRNOG00000025818	362399	Zxdc	8.17252e-05	0.00165029	1.30434
ENSRNOG00000004503	314214	L3hypdh	8.18197e-05	0.00165029	0.756019
ENSRNOG00000048411	316129	Uhrf1	8.18368e-05	0.00165029	1.74322
ENSRNOG00000019027	361196	Habp4	8.18696e-05	0.00165029	0.768372
ENSRNOG00000001554	360692	RGD1563888	8.26672e-05	0.0016652	0.770068
ENSRNOG00000002907	360842	Plekha6	8.34227e-05	0.00167804	1.45288
ENSRNOG00000008137	289019	Cdk18	8.53874e-05	0.00171435	0.668453
ENSRNOG00000040145	685045	Abracl	8.54082e-05	0.00171435	1.35206
ENSRNOG00000043077	691504	Zfpm1	8.61758e-05	0.00172855	1.34049
ENSRNOG00000020485	295378	Vav3	8.65269e-05	0.001732	0.667688
ENSRNOG00000019673	79426	Zfp36	8.65871e-05	0.001732	0.732766
ENSRNOG00000031814	83576	Sort1	8.66267e-05	0.001732	1.48168
ENSRNOG00000028869	315521	RGD1563958	8.71839e-05	0.00174119	1.66769
ENSRNOG00000019650	474154	Rbm4b	8.73216e-05	0.00174173	1.36332
ENSRNOG00000006731	295661	Spc25	8.81478e-05	0.00175459	1.57197
ENSRNOG00000007862	25014	Acat1	8.93175e-05	0.0017741	1.31149
ENSRNOG00000000875	25177	Fhl1	8.97999e-05	0.00178072	1.26953
ENSRNOG00000003508	287177	Ergic1	8.98384e-05	0.00178072	0.662422
ENSRNOG00000010183	310540	Fam198b	9.01406e-05	0.00178547	0.730711
ENSRNOG00000033389	294335	Susd2	9.06479e-05	0.00179314	1.23851
ENSRNOG00000010275	362287	Slc17a9	9.06536e-05	0.00179314	0.677033
ENSRNOG00000003464	287822	Hid1	9.12591e-05	0.00180387	1.34164
ENSRNOG00000020380	29518	Lgals7	9.14134e-05	0.00180567	1.25516
ENSRNOG00000021817	362418	Irak2	9.21186e-05	0.00181834	1.36159
ENSRNOG00000037199	301016	Spink8	9.23431e-05	0.00182151	0.640977
ENSRNOG00000011723	295417	Slc44a3	9.25639e-05	0.0018246	0.706236
ENSRNOG00000001153	29526	Pla2g1b	9.30681e-05	0.00183328	0.544397
ENSRNOG00000018081	300803	Lactb	9.34144e-05	0.00183756	0.801981
ENSRNOG00000008562	65081	Vps33a	9.38983e-05	0.0018458	1.31763
ENSRNOG00000003300	29619	Btg2	9.44525e-05	0.00185414	0.58707
ENSRNOG00000011864	282838	Gm2a	9.50787e-05	0.00186387	0.750562
ENSRNOG00000007098	312054	Gtpbp10	9.54432e-05	0.00186973	1.70806
ENSRNOG00000047491	100912175	Tro	9.60715e-05	0.00188075	0.735049
ENSRNOG00000032446	300057	Recql4	9.68344e-05	0.00189438	1.35035
ENSRNOG00000009398	366431	Tceanc2	9.70057e-05	0.00189499	0.714094
ENSRNOG00000001557	89843	Cxadr	9.7065e-05	0.00189499	0.719527
ENSRNOG00000050006	24182	Agtr2	9.72125e-05	0.00189657	2.50247
ENSRNOG00000006139	360953	Stx18	9.82811e-05	0.00191301	0.775033
ENSRNOG00000013521	24312	Dhfr	9.8323e-05	0.00191301	1.34525
ENSRNOG00000014602	315763	Mtfmt	9.874e-05	0.00191981	0.75615
ENSRNOG00000001736	117099	Bdh1	9.95954e-05	0.00193512	0.776246
ENSRNOG00000013215	290741	Dctd	0.000100157	0.00194472	1.27318
ENSRNOG00000003388	257649	Cenpf	0.0001003	0.00194617	1.75507
ENSRNOG00000034227	287513	Olr1513	0.000100609	0.00195083	0.5554
ENSRNOG00000004650	79146	Begain	0.000101427	0.00196535	0.736437
ENSRNOG00000002948	140668	Abcc3	0.000101544	0.00196629	0.735546
ENSRNOG00000003033	287745	Plcd3	0.000101677	0.00196752	0.744525
ENSRNOG00000025407	353302	Kif15	0.000101878	0.00197008	1.52907
ENSRNOG00000047439	690237	Pot1b	0.000102031	0.0019706	1.37449
ENSRNOG00000008578	81741	Cdk16	0.000102043	0.0019706	1.29942
ENSRNOG00000006698	317580	Rab33a	0.00010282	0.00198426	0.71258
ENSRNOG00000018762	361476	Rsph3	0.000103981	0.0020053	0.741005
ENSRNOG00000011171	65025	Rims3	0.000104381	0.00201097	1.20333
ENSRNOG00000001331	282845	Rnf34	0.000104415	0.00201097	0.6138
ENSRNOG00000011391	312562	Zfyve20	0.000104923	0.00201938	1.38257
ENSRNOG00000003657	287101	Pkmyt1	0.000106498	0.0020483	1.36743
ENSRNOG00000007611	497985	Hoxb7	0.000109021	0.00209541	1.49816
ENSRNOG00000018943	290561	Tnnc1	0.000109387	0.00210018	0.654884
ENSRNOG00000012794	680021	Grhpr	0.000109416	0.00210018	0.738272
ENSRNOG00000037113	303380	Slfn2	0.000109552	0.00210138	0.616342
ENSRNOG00000017988	291034	Mcur1	0.000110339	0.00211506	1.53007
ENSRNOG00000048812	24404	Gpx1	0.000111495	0.00213546	1.23818
ENSRNOG00000042276	501550	Trappc2	0.000111566	0.00213546	0.743157
ENSRNOG00000021338	338474	Tmem132a	0.000113058	0.00215992	1.4929
ENSRNOG00000020022	140938	Psmc3ip	0.00011369	0.00216908	1.4452
ENSRNOG00000018532	681178	Pcgf5	0.000114049	0.00217448	0.755677
ENSRNOG00000013393	502531	Eif2a	0.000114723	0.00218587	0.718728
ENSRNOG00000012597	291784	RGD1311805	0.000114947	0.00218867	0.769921
ENSRNOG00000015837	362998	Dnajc22	0.000116347	0.00221237	0.749459
ENSRNOG00000005775	500030	Phf14	0.000119435	0.00226656	1.4355
ENSRNOG00000001963	286918	Mx2	0.000119527	0.0022668	0.697984
ENSRNOG00000010239	64530	Cnbp	0.000119818	0.00227081	1.50793
ENSRNOG00000004834	360661	Llgl2	0.000122059	0.00231021	1.4321
ENSRNOG00000019817	364995	Ddx28	0.000122313	0.00231348	0.79224
ENSRNOG00000015455	29270	Spr	0.000123652	0.00233726	1.50247
ENSRNOG00000012640	83799	Dpp7	0.000124056	0.00234334	0.749986
ENSRNOG00000016695	81686	Mmp2	0.000125267	0.00236309	1.42398
ENSRNOG00000026874	312301	Zfp956	0.000126225	0.00237836	1.35894
ENSRNOG00000015275	291441	Ska1	0.000126243	0.00237836	1.53894
ENSRNOG00000010111	299338	Exoc3l4	0.000126572	0.00238297	0.741414
ENSRNOG00000026293	24516	Jun	0.000126742	0.00238361	0.731593
ENSRNOG00000017693	65197	Slc2a5	0.000126773	0.00238361	0.756939
ENSRNOG00000013690	362793	RGD1307315	0.000127144	0.00238902	0.742549
ENSRNOG00000047874	679203	Nelfcd	0.000127642	0.00239679	1.43135
ENSRNOG00000019986	500054	Pot1	0.000127746	0.00239718	1.60905
ENSRNOG00000013748	367215	Trem3	0.000128413	0.00240652	0.444653
ENSRNOG00000003039	303181	Wnt3a	0.000128593	0.00240773	0.659988
ENSRNOG00000024125	361087	Slain1	0.000128731	0.00240773	1.38899
ENSRNOG00000031612	192268	Gls2	0.000128845	0.00240829	0.746517
ENSRNOG00000018785	287451	Slc16a13	0.000128969	0.00240902	1.29115
ENSRNOG00000017724	292019	Sf3b3	0.000129184	0.00241146	1.48944
ENSRNOG00000010345	500068	Ssmem1	0.000130542	0.00243363	1.32163
ENSRNOG00000012089	362178	Cstf3	0.000132045	0.00245522	0.576271
ENSRNOG00000029195	301000	Uba7	0.000132634	0.00246458	0.767835
ENSRNOG00000018916	293514	Bcl7c	0.000133522	0.00247946	1.51265
ENSRNOG00000031335	361149	Ankrd37	0.000134579	0.00249747	0.67238
ENSRNOG00000008445	500666	Dact1	0.000135016	0.00250394	1.37519
ENSRNOG00000004327	24311	Ddc	0.000135788	0.00251662	1.60437
ENSRNOG00000018375	171145	Eif2b3	0.000137015	0.00253533	0.772426
ENSRNOG00000004556	314273	Dcaf5	0.000137064	0.00253533	0.729039
ENSRNOG00000046934	405050	Olr1449	0.000137365	0.00253761	0.781851
ENSRNOG00000009492	298072	RGD1305420	0.000139246	0.00257068	0.766244
ENSRNOG00000007628	362930	Ptp4a3	0.000140611	0.0025942	1.42578
ENSRNOG00000020776	64191	Dhcr7	0.000141512	0.00260745	0.693979
ENSRNOG00000008015	314322	Fos	0.000142289	0.00262009	0.61095
ENSRNOG00000020259	362576	RGD1305347	0.000143037	0.00262923	0.844553
ENSRNOG00000039001	25582	Agrp	0.000143081	0.00262923	1.51307
ENSRNOG00000027797	288174	Nit2	0.000143134	0.00262923	0.718393
ENSRNOG00000016706	361435	Fanca	0.000143296	0.00263014	1.53439
ENSRNOG00000003562	289335	Susd4	0.000143795	0.00263589	0.698223
ENSRNOG00000020433	63836	Actn4	0.000144515	0.00264739	1.52132
ENSRNOG00000005003	29714	Ptprn2	0.000145136	0.00265537	0.690779
ENSRNOG00000007398	313548	Zfp691	0.000145661	0.00266326	0.799356
ENSRNOG00000003687	84583	Rgs2	0.00014599	0.00266757	0.646468
ENSRNOG00000019394	290645	Mpv17l2	0.000146856	0.00268167	0.730998
ENSRNOG00000039744	414783	RT1-CE4	0.000148605	0.00271014	0.706591
ENSRNOG00000010472	296081	Ccdc32	0.000148975	0.00271515	0.695706
ENSRNOG00000012736	689397	Sssca1	0.000150662	0.00274239	1.31915
ENSRNOG00000020869	310653	mrpl9	0.000152377	0.00277007	0.702961
ENSRNOG00000014408	29586	Gjb5	0.000152556	0.00277156	0.547898
ENSRNOG00000010551	296706	Lhx2	0.000155224	0.00281824	1.2784
ENSRNOG00000019527	54240	Chrnd	0.000156221	0.00283454	1.26631
ENSRNOG00000017680	310772	Dennd2d	0.000156772	0.00284273	0.775228
ENSRNOG00000033119	25031	Plcb4	0.000157595	0.00285583	1.62322
ENSRNOG00000028589	29627	Gria2	0.000158589	0.00287201	1.57981
ENSRNOG00000050071	287961	Cdc45	0.000158966	0.00287536	1.46612
ENSRNOG00000013736	117512	C9	0.000159526	0.0028835	1.25546
ENSRNOG00000021678	362169	Alkbh3	0.000161378	0.00291512	0.703994
ENSRNOG00000010795	312227	Cnot4	0.000161925	0.00292316	1.32444
ENSRNOG00000003755	685504	Clgn	0.000164003	0.0029588	0.706845
ENSRNOG00000002896	94167	Prdx6	0.000164745	0.0029703	0.78021
ENSRNOG00000028619	24460	Hoxc8	0.000165316	0.00297872	0.687731
ENSRNOG00000022136	685680	BC016579	0.000166031	0.00298971	0.65829
ENSRNOG00000012798	362203	Tubgcp4	0.000166589	0.00299786	1.31999
ENSRNOG00000014856	312828	Etnk1	0.00016699	0.00300319	1.36441
ENSRNOG00000020410	25085	Th	0.000167931	0.0030182	0.592739
ENSRNOG00000017917	291002	Cdhr2	0.000168298	0.0030229	0.756322
ENSRNOG00000008101	100360358	Tmem251	0.000168548	0.00302363	0.769502
ENSRNOG00000006789	29467	DDIT3	0.000168551	0.00302363	0.456153
ENSRNOG00000004672	116486	Sec14l2	0.000168746	0.00302523	0.744942
ENSRNOG00000007034	362342	Hipk2	0.000170328	0.00304975	1.47816
ENSRNOG00000009848	29197	Il18	0.000170509	0.00305108	1.66813
ENSRNOG00000020904	309175	Cdc42ep2	0.000170785	0.00305411	0.712769
ENSRNOG00000019742	25125	Stat3	0.000171052	0.00305696	0.544567
ENSRNOG00000003546	302965	Tnfrsf12a	0.000172114	0.00307381	0.697172
ENSRNOG00000002991	303306	Srr	0.000172318	0.00307381	0.742522
ENSRNOG00000009957	362322	Slc25a13	0.000174089	0.00310346	1.62851
ENSRNOG00000005496	312154	Ing3	0.000174383	0.00310677	1.42009
ENSRNOG00000011654	310344	Plk4	0.000176489	0.00314036	1.5627
ENSRNOG00000006983	252924	Nr2c1	0.000177355	0.00315183	0.776283
ENSRNOG00000013005	59102	Rpa2	0.000177579	0.00315385	1.26724
ENSRNOG00000004737	245962	Cd48	0.000177825	0.00315626	0.701004
ENSRNOG00000008543	290354	Pdlim2	0.000182069	0.00321957	0.77158
ENSRNOG00000029321	500153	Ccser1	0.000182745	0.00322398	1.31515
ENSRNOG00000043182	691335	Sept6	0.000182771	0.00322398	1.47667
ENSRNOG00000000818	361791	Nrm	0.000183257	0.00323055	1.37365
ENSRNOG00000009381	58840	Mapk6	0.000188057	0.00331109	0.652911
ENSRNOG00000026753	363054	Mpzl3	0.000189131	0.00332794	0.654439
ENSRNOG00000025644	499331	D030056L22Rik	0.000189953	0.00333811	0.758814
ENSRNOG00000021174	246233	Macrod1	0.00019006	0.00333811	1.52579
ENSRNOG00000006393	299638	Sirt6	0.000190349	0.00334112	0.755081
ENSRNOG00000006949	29681	C1qbp	0.000191181	0.00335367	0.800908
ENSRNOG00000007882	360958	Ablim2	0.000192803	0.00337808	1.29912
ENSRNOG00000026474	24240	Cad	0.000193412	0.00338655	1.4466
ENSRNOG00000005539	303067	Thg1l	0.00019361	0.00338794	0.748549
ENSRNOG00000007989	295934	Chst1	0.000194008	0.00339282	0.681603
ENSRNOG00000007726	78967	Mcam	0.000196727	0.00343405	0.749019
ENSRNOG00000043410	654482	9230110C19Rik	0.000200869	0.00349566	0.731321
ENSRNOG00000007249	83571	Cdkn1b	0.000201536	0.00350513	1.43475
ENSRNOG00000019422	24330	Egr1	0.000207523	0.00360266	0.764013
ENSRNOG00000007110	500430	Ankrd6	0.000208689	0.00362017	1.396
ENSRNOG00000007131	311944	Paxip1	0.000208785	0.00362017	1.25664
ENSRNOG00000005480	83807	Ybx3	0.000209318	0.0036272	1.39119
ENSRNOG00000037638	687295	Timm50	0.000209623	0.00363028	0.825944
ENSRNOG00000010953	170818	Icmt	0.000213251	0.00368863	1.2884
ENSRNOG00000042059	308760	Rccd1	0.000213731	0.0036947	0.771539
ENSRNOG00000013618	361183	ANKRD10	0.000214645	0.00370824	1.30823
ENSRNOG00000049985	171407	Gprasp1	0.000215229	0.00371384	1.56022
ENSRNOG00000022247	361128	Nr2c2ap	0.000216068	0.00372606	0.761529
ENSRNOG00000013961	290596	Ghitm	0.000216878	0.00373777	0.663362
ENSRNOG00000006359	287835	Galk1	0.000218574	0.00376471	0.67818
ENSRNOG00000015945	300678	Cd3g	0.000218705	0.00376471	1.47277
ENSRNOG00000047393	294853	Krt18	0.000220108	0.00378358	0.726742
ENSRNOG00000023109	499415	Icoslg	0.000220199	0.00378358	0.665468
ENSRNOG00000034075	679949	Ube2ql1	0.00022196	0.00381154	0.781508
ENSRNOG00000013390	500262	Kbtbd8	0.000224051	0.00384297	1.35902
ENSRNOG00000018906	303542	Ghdc	0.00022406	0.00384297	0.805333
ENSRNOG00000012073	300983	Abhd14b	0.000224661	0.00385097	0.732208
ENSRNOG00000015059	246117	Mcfd2	0.000225051	0.00385534	0.702661
ENSRNOG00000026828	498353	Scfd2	0.000225896	0.00386749	0.800765
ENSRNOG00000012343	246311	Pdp2	0.000230758	0.00394126	1.62508
ENSRNOG00000005009	497944	Zfp3	0.000231051	0.00394391	0.816454
ENSRNOG00000017106	113927	Csnk1a1	0.000232452	0.00396545	0.710414
ENSRNOG00000037707	363496	Armcx6	0.000232678	0.00396661	0.782494
ENSRNOG00000014479	310760	Cttnbp2nl	0.000232798	0.00396661	0.813943
ENSRNOG00000007314	29440	Slc26a4	0.000233996	0.00397993	0.717653
ENSRNOG00000001189	59329	Sik1	0.000233999	0.00397993	0.773875
ENSRNOG00000000479	294286	Kifc1	0.000234619	0.0039881	1.43174
ENSRNOG00000018358	290558	Nt5dc2	0.000236851	0.00402125	1.44456
ENSRNOG00000043002	296098	Lcmt2	0.000237832	0.0040355	1.32375
ENSRNOG00000001163	288701	Srsf9	0.00023896	0.00405223	1.31495
ENSRNOG00000042814	100363095	Henmt1	0.000240496	0.00407422	1.26212
ENSRNOG00000003840	360272	Slit2	0.000243185	0.00411375	1.96575
ENSRNOG00000018639	363253	Zfand2b	0.000243309	0.00411375	0.780544
ENSRNOG00000000777	294228	RT1-S3	0.000245558	0.00414441	0.61772
ENSRNOG00000002182	305227	Sept11	0.000246689	0.00415857	0.746593
ENSRNOG00000009125	306103	Dis3	0.000249603	0.00420522	1.44465
ENSRNOG00000029095	300142	Trabd	0.000250385	0.0042159	1.27717
ENSRNOG00000011542	299341	Apopt1	0.000252093	0.00423466	0.678654
ENSRNOG00000008390	315405	Dcun1d5	0.000255221	0.00428467	0.804787
ENSRNOG00000017801	79255	Atf4	0.000256319	0.00430057	0.698175
ENSRNOG00000024798	306102	Bora	0.000256564	0.00430216	1.33616
ENSRNOG00000030238	260327	Fndc5	0.000258241	0.00432519	0.760078
ENSRNOG00000009983	298309	Lrrc42	0.000258566	0.00432809	1.22074
ENSRNOG00000013621	362993	Rnd1	0.000259124	0.00433489	0.732415
ENSRNOG00000013945	308451	Itpkc	0.000259393	0.00433684	0.797375
ENSRNOG00000000177	246115	Ppap2c	0.000261998	0.00437784	0.745587
ENSRNOG00000027617	500086	Ttc26	0.000263864	0.00440643	1.37711
ENSRNOG00000026295	362268	Rbpjl	0.000264327	0.00441158	0.751948
ENSRNOG00000014957	361301	Tpgs2	0.000265136	0.00441992	1.2904
ENSRNOG00000009184	297480	Foxp1	0.000265762	0.00442638	1.51599
ENSRNOG00000016665	85494	Tpra1	0.000265834	0.00442638	1.32631
ENSRNOG00000028580	307949	Pcnxl2	0.000267276	0.00444779	1.25963
ENSRNOG00000033658	304477	Kntc1	0.000267558	0.00444989	1.54271
ENSRNOG00000011293	290706	RGD1311747	0.00026795	0.00445381	1.37243
ENSRNOG00000021099	499671	Lysmd1	0.000272244	0.00451991	0.775218
ENSRNOG00000007875	314718	Actr6	0.000275068	0.00456414	0.730319
ENSRNOG00000015131	296368	Ube2c	0.000280059	0.00464425	1.44421
ENSRNOG00000003497	79227	Thoc6	0.000287578	0.00476064	0.832552
ENSRNOG00000019387	290644	Ifi30	0.000292844	0.0048394	0.821908
ENSRNOG00000014549	310460	Arhgef26	0.000293393	0.00484566	1.68578
ENSRNOG00000004489	361383	Cd97	0.00029466	0.00486377	0.766738
ENSRNOG00000043378	680440	Nkpd1	0.000297918	0.0049147	1.2873
ENSRNOG00000004006	24908	Dnajb9	0.000298722	0.00492038	0.683199
ENSRNOG00000026605	299269	Ifi27l2b	0.000298751	0.00492038	0.623967
ENSRNOG00000030920	113912	Rtn4r	0.00029878	0.00492038	1.32486
ENSRNOG00000017962	291085	Serpinb6	0.000306242	0.00503745	1.38782
ENSRNOG00000015057	497937	Tmem102	0.000306591	0.00504029	0.786989
ENSRNOG00000007304	362377	Herc3	0.000308739	0.00506975	1.50564
ENSRNOG00000021314	29580	Fdft1	0.000309067	0.00507188	0.747413
ENSRNOG00000049498	116632	Nat1	0.000310156	0.00508133	0.737854
ENSRNOG00000046345	25596	Rpn1	0.000312086	0.00510984	1.5457
ENSRNOG00000001169	294321	Slc37a1	0.000312999	0.00511908	1.2592
ENSRNOG00000029726	24423	Gstm1	0.000313511	0.00512451	0.67415
ENSRNOG00000023494	290811	Tti2	0.000321548	0.00522594	0.805912
ENSRNOG00000008193	54243	Cr1l	0.000322104	0.00523002	1.31301
ENSRNOG00000000531	689755	Ccdc167	0.000322514	0.00523255	1.79093
ENSRNOG00000003845	24882	Wnt3	0.000322689	0.00523255	0.820563
ENSRNOG00000003841	65198	Kcnh1	0.000324069	0.00525195	1.69039
ENSRNOG00000016733	81756	Rab13	0.000327767	0.00529983	0.685948
ENSRNOG00000027742	311827	Adamtsl2	0.000330923	0.00534783	0.737369
ENSRNOG00000050251	302884	MGC105649	0.000332766	0.00537456	1.49328
ENSRNOG00000049571	314659	Actl9	0.000333145	0.00537764	0.789398
ENSRNOG00000013165	54400	Bet1l	0.000333472	0.00537987	0.781609
ENSRNOG00000045860	687575	U2af1	0.000334293	0.00539007	0.6877
ENSRNOG00000003269	94170	Atp6v0e1	0.000334584	0.00539172	0.806327
ENSRNOG00000000913	24434	Gusb	0.000335883	0.00540959	1.27137
ENSRNOG00000047035	266610	Fadd	0.000337496	0.00543251	1.40247
ENSRNOG00000014019	361227	Tbc1d7	0.000338164	0.00544018	1.26802
ENSRNOG00000012521	498528	Shisa2	0.000340675	0.00547749	1.37747
ENSRNOG00000016343	171548	Dkk3	0.000342896	0.00551009	0.648349
ENSRNOG00000001653	304023	St3gal6	0.000345324	0.00554287	0.758987
ENSRNOG00000017099	309262	Nsdhl	0.000349854	0.00560927	0.733841
ENSRNOG00000006440	300062	Ift27	0.000350462	0.00561585	0.736442
ENSRNOG00000014703	366953	Tonsl	0.000354307	0.00566827	1.3739
ENSRNOG00000014156	296564	Fut7	0.000354329	0.00566827	0.75898
ENSRNOG00000027787	360621	Cdc6	0.000354866	0.00567369	1.61092
ENSRNOG00000019367	310745	Dclre1b	0.000355835	0.0056827	1.26751
ENSRNOG00000012772	24314	Nqo1	0.000356442	0.00568612	1.403
ENSRNOG00000016120	499361	Tlx1	0.000358509	0.00571271	1.36399
ENSRNOG00000004515	289740	Pes1	0.000359351	0.00572293	0.807924
ENSRNOG00000019124	309449	Elovl3	0.000360016	0.00573033	0.760078
ENSRNOG00000012575	65048	Fat2	0.000361846	0.00574983	1.24039
ENSRNOG00000024461	499558	March11	0.000363805	0.00577774	0.678958
ENSRNOG00000007041	312382	Abcg2	0.000367803	0.00583797	1.3374
ENSRNOG00000008659	307178	Arhgap21	0.000368739	0.00584959	1.33938
ENSRNOG00000013786	83514	Tsc22d3	0.00036985	0.00586394	0.634134
ENSRNOG00000010098	314260	Plek2	0.000373153	0.00590647	1.47202
ENSRNOG00000013727	301701	Ndc80	0.000373525	0.00590907	1.50289
ENSRNOG00000019693	65041	Clpb	0.000374843	0.00592663	1.29424
ENSRNOG00000043059	500247	Aplf	0.00039815	0.00628469	1.31313
ENSRNOG00000008534	362238	Dusp15	0.000399375	0.00630054	0.736553
ENSRNOG00000011672	24848	Tph1	0.00040265	0.00634869	0.707948
ENSRNOG00000016559	290833	Tm2d2	0.000409098	0.00643613	0.802078
ENSRNOG00000043113	313650	Fam43b	0.000410785	0.00645911	0.799858
ENSRNOG00000002275	289582	Fip1l1	0.000411619	0.00646866	0.766399
ENSRNOG00000026913	500832	Bbs10	0.000411925	0.0064699	0.76695
ENSRNOG00000018627	64471	Plekhb1	0.000413964	0.00649477	1.28273
ENSRNOG00000019921	117025	Rhbdl1	0.000414838	0.0065049	0.743807
ENSRNOG00000023647	24189	Aldoa	0.000416441	0.00652645	0.774601
ENSRNOG00000014838	679819	Glipr2	0.000421508	0.00659499	1.33931
ENSRNOG00000014362	299346	Nudt14	0.00042191	0.00659766	1.28666
ENSRNOG00000000158	81718	Cdo1	0.000423116	0.0066129	1.29921
ENSRNOG00000014146	687008	Pcca	0.000424809	0.00663572	0.757624
ENSRNOG00000018949	316232	Dlk2	0.000426726	0.00665911	1.3809
ENSRNOG00000026775	296588	Pmpca	0.00042712	0.00665911	0.814367
ENSRNOG00000021713	303575	Kif18b	0.000427207	0.00665911	1.28134
ENSRNOG00000015903	24171	Add2	0.00042724	0.00665911	1.56051
ENSRNOG00000006556	170551	Slc5a6	0.000427716	0.00666289	1.40041
ENSRNOG00000009656	313589	Rspo1	0.000428814	0.00667635	0.789509
ENSRNOG00000020269	361126	Sugp2	0.000431956	0.00671729	1.37605
ENSRNOG00000046283	681708	Tmem41a	0.000432151	0.00671729	0.777244
ENSRNOG00000016369	291075	Eci2	0.000433273	0.00673107	1.53954
ENSRNOG00000009508	83584	Casp6	0.000437807	0.00679042	0.769761
ENSRNOG00000013572	59073	Lxn	0.000439149	0.00680753	1.56584
ENSRNOG00000014808	291469	Srfbp1	0.000442662	0.00685825	0.694309
ENSRNOG00000017581	310377	RGD1306227	0.00044424	0.00687524	1.33998
ENSRNOG00000045524	314637	Slc39a3	0.000445563	0.00688823	1.32813
ENSRNOG00000010487	499716	Dnajb14	0.000446126	0.0068932	1.32423
ENSRNOG00000020457	309025	Tacc2	0.000447214	0.00690628	0.758069
ENSRNOG00000014805	366515	Wrap73	0.000448659	0.00692484	1.21941
ENSRNOG00000011777	252918	Spag5	0.000450482	0.00694588	1.52288
ENSRNOG00000008907	298250	Fggy	0.000450509	0.00694588	1.24349
ENSRNOG00000001875	303790	Smpd4	0.000451531	0.00695399	1.25525
ENSRNOG00000012415	171087	Mpc1	0.000451767	0.00695399	0.790563
ENSRNOG00000011180	498918	Irx5	0.000454229	0.00698813	1.19287
ENSRNOG00000007051	117044	Rraga	0.000455111	0.00699415	0.806023
ENSRNOG00000021144	25301	Cebpg	0.000457189	0.00702229	0.793
ENSRNOG00000010594	500124	4921507P07Rik	0.000462391	0.00708694	1.25605
ENSRNOG00000015295	363249	Ctdsp1	0.000466555	0.00714307	1.25341
ENSRNOG00000002273	497009	Naaa	0.000468966	0.00717614	0.670503
ENSRNOG00000006858	502782	Pigy	0.000470545	0.00719644	1.49149
ENSRNOG00000026604	296616	Cercam	0.000473002	0.00722626	0.756968
ENSRNOG00000016955	291320	Fam188a	0.000473857	0.00723514	0.77453
ENSRNOG00000029373	363518	Naa10	0.000474382	0.00723514	1.31155
ENSRNOG00000049936	405371	Olr1615	0.000474435	0.00723514	1.28815
ENSRNOG00000004302	24616	Pah	0.000475943	0.00725177	1.447
ENSRNOG00000014018	25280	St8sia1	0.000476977	0.00726365	1.40432
ENSRNOG00000011854	312270	RGD1563986	0.000479293	0.00729503	1.57019
ENSRNOG00000026527	361708	Snx32	0.000480918	0.00731371	0.750363
ENSRNOG00000007077	315745	Fem1b	0.000482357	0.00732993	0.803721
ENSRNOG00000015669	363634	Kctd11	0.000483597	0.00734486	0.745999
ENSRNOG00000032788	312492	Dysf	0.000484839	0.00735981	0.638963
ENSRNOG00000019519	498695	Idnk	0.000486041	0.00737412	0.745828
ENSRNOG00000022261	306464	Mlf1ip	0.000492163	0.0074551	1.52501
ENSRNOG00000026937	365619	Arsk	0.00049415	0.00748123	0.659648
ENSRNOG00000010593	298019	Ctnnal1	0.000496356	0.00750667	1.40248
ENSRNOG00000047179	64312	Aplp2	0.000499262	0.00754261	1.34485
ENSRNOG00000002255	360721	Fam162a	0.000499868	0.00754778	0.742735
ENSRNOG00000049982	297570	Pex26	0.000501309	0.00756552	1.46299
ENSRNOG00000016581	291091	Serpinb1a	0.000504577	0.00760187	0.752529
ENSRNOG00000003583	289372	Smyd2	0.000504734	0.00760187	1.25047
ENSRNOG00000007319	246273	Trib3	0.000504784	0.00760187	0.625372
ENSRNOG00000000307	294520	Mical1	0.000507299	0.00763572	1.38212
ENSRNOG00000032522	363449	RGD1560784	0.000508772	0.00765385	0.767338
ENSRNOG00000032664	24751	RT1-O1	0.000509874	0.00766265	0.803346
ENSRNOG00000015830	499287	Ano9	0.000509894	0.00766265	1.28887
ENSRNOG00000019607	25295	Bglap	0.00051177	0.00768274	1.34677
ENSRNOG00000011891	117596	Atp6v1b2	0.000513326	0.00769945	0.572903
ENSRNOG00000009369	311795	Tor4a	0.000513632	0.00769945	0.684828
ENSRNOG00000014692	363261	Mogat1	0.000513693	0.00769945	0.713909
ENSRNOG00000002099	305164	Wdfy3	0.000514698	0.00771047	1.27284
ENSRNOG00000019257	246209	Kif27	0.000518316	0.00776058	0.693152
ENSRNOG00000015796	81709	Msh2	0.00052258	0.00781213	1.39029
ENSRNOG00000003070	192263	PIGL	0.000523723	0.00782512	0.808753
ENSRNOG00000005043	360949	Cpeb2	0.000524975	0.00783446	1.31812
ENSRNOG00000019369	293489	Slx1b	0.000525202	0.00783446	0.725287
ENSRNOG00000023303	291984	Dpep2	0.0005257	0.00783446	0.770163
ENSRNOG00000019232	361201	RGD1311345	0.000525722	0.00783446	0.743358
ENSRNOG00000003980	287208	Ttc1	0.000526297	0.00783894	0.812607
ENSRNOG00000027026	685879	Jazf1	0.000526953	0.00784461	1.39715
ENSRNOG00000009156	500116	Tra2a	0.000527858	0.00785398	1.70421
ENSRNOG00000014092	312490	Paip2b	0.000530077	0.00787878	1.38004
ENSRNOG00000028640	362791	Siva1	0.000531422	0.00789465	1.34474
ENSRNOG00000007415	24693	Ptgs1	0.000535255	0.00794746	0.7749
ENSRNOG00000011142	80773	Cyb5b	0.000536405	0.00795625	1.22637
ENSRNOG00000000922	360800	Sumf2	0.000541583	0.00802472	1.29304
ENSRNOG00000042253	688968	Ecd	0.000545321	0.00807171	0.810602
ENSRNOG00000011310	63885	Pde10a	0.000547509	0.00809989	0.589675
ENSRNOG00000019981	155173	Sdf4	0.000548784	0.00811455	1.21515
ENSRNOG00000020956	64203	Bcat2	0.000550309	0.00813289	0.728661
ENSRNOG00000001214	25741	Pfkl	0.000553771	0.00817171	0.791867
ENSRNOG00000039284	305882	Haus4	0.000555261	0.0081891	1.21411
ENSRNOG00000023991	689377	Rab20	0.000556261	0.00819905	0.74198
ENSRNOG00000010620	362557	Ndc1	0.000556511	0.00819905	1.37665
ENSRNOG00000031081	288774	Stat2	0.00056157	0.00826504	0.789348
ENSRNOG00000015231	301552	Mrpl44	0.000566826	0.0083381	0.802297
ENSRNOG00000016248	311723	Sox18	0.000567278	0.00834045	0.795091
ENSRNOG00000018247	303538	Dhx58	0.00056886	0.0083594	0.723334
ENSRNOG00000014766	298003	Galt	0.000571994	0.0083968	0.759331
ENSRNOG00000013296	295037	Mgst2	0.000572573	0.00840098	0.662241
ENSRNOG00000050123	252835	Gdf5	0.00057672	0.00844998	1.2223
ENSRNOG00000037376	363289	Mterfd2	0.000576802	0.00844998	0.792011
ENSRNOG00000021249	499893	Ap5s1	0.000578226	0.0084665	0.752563
ENSRNOG00000030328	313873	Fam98a	0.000579751	0.0084804	0.658964
ENSRNOG00000023257	312566	Adamts9	0.000580067	0.0084804	1.3063
ENSRNOG00000020407	362826	Atcay	0.000581338	0.00849463	1.2391
ENSRNOG00000020860	310652	Tdrkh	0.000587673	0.00857401	0.778102
ENSRNOG00000050210	414792	RT1-CE10	0.000589258	0.00858835	0.702947
ENSRNOG00000003049	63864	Hsd17b10	0.000596758	0.00868878	1.21475
ENSRNOG00000036913	316982	RGD1309621	0.000609622	0.0088625	1.63396
ENSRNOG00000013166	84426	Wnt4	0.000611559	0.00888614	0.735868
ENSRNOG00000016433	291444	Prrc1	0.000612835	0.00890015	0.793426
ENSRNOG00000016057	94341	Kcnj13	0.000613147	0.00890015	1.21002
ENSRNOG00000015718	300990	RGD1307461	0.000617676	0.00896132	0.761449
ENSRNOG00000050655	64475	P4ha1	0.000619249	0.00897958	0.738154
ENSRNOG00000026647	497942	Cxcl16	0.000620516	0.00899338	0.779226
ENSRNOG00000004263	289382	Ints7	0.000621073	0.0089942	1.35124
ENSRNOG00000012439	64625	Bid	0.000621203	0.0089942	1.39031
ENSRNOG00000014874	305454	Zfyve28	0.000622919	0.0090099	1.22514
ENSRNOG00000048406	65241	Trnau1ap	0.000624993	0.00903134	1.30535
ENSRNOG00000012630	295342	Rhoc	0.000627346	0.00905557	0.729546
ENSRNOG00000008218	436582	Atp6v0e2	0.000632931	0.00912232	1.32395
ENSRNOG00000015105	64027	Bspry	0.000634542	0.00913453	1.24892
ENSRNOG00000002253	303907	Wdr5b	0.000635548	0.00914158	1.35786
ENSRNOG00000015113	361300	Mocos	0.000637744	0.00916853	0.72858
ENSRNOG00000001182	64539	Ndufv3	0.000642081	0.00922158	0.77154
ENSRNOG00000021329	689869	Tas2r140	0.000645482	0.00926577	1.37301
ENSRNOG00000015520	308768	Ticrr	0.000646618	0.0092774	1.27503
ENSRNOG00000037134	679845	Shc4	0.000647235	0.00928159	0.743884
ENSRNOG00000026978	362595	Oscp1	0.000656105	0.00940407	1.24906
ENSRNOG00000009897	79430	Clcnkb	0.000659374	0.00944617	0.810796
ENSRNOG00000009733	367743	Praf2	0.000659766	0.00944705	0.753515
ENSRNOG00000019712	298688	Cpsf3l	0.000662925	0.00948751	0.813362
ENSRNOG00000046493	64533	Pnpo	0.000664807	0.00950967	0.76739
ENSRNOG00000006320	59103	Ptges	0.000668278	0.00955453	0.758076
ENSRNOG00000021872	287094	Zfp213	0.000668679	0.00955547	1.25405
ENSRNOG00000009773	315851	Elovl4	0.000676987	0.00966935	0.611522
ENSRNOG00000016448	25435	Eef2k	0.000681576	0.00973002	1.33154
ENSRNOG00000011156	171393	Clstn3	0.000682495	0.00973827	1.35571
ENSRNOG00000009576	298074	Xpa	0.000688707	0.00981218	0.652778
ENSRNOG00000020546	25330	Lipe	0.000694436	0.00987408	1.26619
ENSRNOG00000009902	287653	Lrrc46	0.000695547	0.00988002	0.690282
ENSRNOG00000001572	288151	Hoxd1	0.00070524	0.0099978	0.792183
ENSRNOG00000006494	680991	Tubg2	0.000708509	0.0100391	1.39878
ENSRNOG00000018220	64183	Pde4dip	0.000710938	0.0100686	1.31804
ENSRNOG00000017758	361985		0.000711351	0.0100694	0.805715
ENSRNOG00000020751	287726	Rdm1	0.000716035	0.0101307	0.782757
ENSRNOG00000000440	406164	Pbx2	0.000717536	0.0101444	0.818175
ENSRNOG00000024159	25441	Fcer1g	0.000721182	0.0101883	1.23435
ENSRNOG00000008410	300963	CEP63	0.000733649	0.010344	1.2554
ENSRNOG00000006068	500921	Tmem117	0.000738327	0.0103996	0.766123
ENSRNOG00000024549	362838	Mum1	0.000739277	0.0104079	1.24834
ENSRNOG00000002711	304951	Nuf2	0.000753045	0.0105861	1.57199
ENSRNOG00000010875	691931	5730508B09Rik	0.00075618	0.0106197	0.77939
ENSRNOG00000022030	689656	Aunip	0.000759679	0.0106583	1.35193
ENSRNOG00000021206	24913	Pla2g16	0.000760128	0.0106593	0.675303
ENSRNOG00000036842	315344	Smug1	0.000764495	0.0107048	0.7356
ENSRNOG00000021264	25737	Pcna	0.000771956	0.0107978	1.38455
ENSRNOG00000012494	308836	Kctd14	0.000772274	0.0107978	0.773177
ENSRNOG00000020027	310635	Arhgef2	0.000775628	0.0108394	0.729149
ENSRNOG00000015468	499926	Bpifb1	0.000780455	0.0108888	0.745241
ENSRNOG00000025074	24367	Fgg	0.000780692	0.0108888	1.32025
ENSRNOG00000019403	291565	Afap1l1	0.000782958	0.0109098	0.727432
ENSRNOG00000016541	294674	Enc1	0.00078995	0.0110018	0.728227
ENSRNOG00000020638	293538	Hmx2	0.000796908	0.0110825	1.35864
ENSRNOG00000005564	312248	Ubn2	0.000801877	0.011129	1.49422
ENSRNOG00000009350	192247	Sez6	0.000802206	0.011129	1.34038
ENSRNOG00000017703	361689	Unc93b1	0.000811765	0.0112507	0.784561
ENSRNOG00000018271	65170	Scamp4	0.000813298	0.0112647	0.781133
ENSRNOG00000034102	314627	Plk5	0.000813564	0.0112647	1.32746
ENSRNOG00000018557	29182	Cdh22	0.000817425	0.0113127	0.739782
ENSRNOG00000004980	287419	Rangrf	0.000819222	0.0113265	0.73965
ENSRNOG00000012238	365009	Clec3a	0.000819779	0.0113288	1.25882
ENSRNOG00000020989	293688	Tm7sf2	0.000821592	0.0113441	0.767051
ENSRNOG00000020488	360503	Luc7l	0.000821683	0.0113441	1.25302
ENSRNOG00000000172	691966	Sqrdl	0.000822267	0.0113467	0.803281
ENSRNOG00000032569	690755	Lingo3	0.000823484	0.0113579	0.764357
ENSRNOG00000019201	295229	APOA1BP	0.000824267	0.0113633	1.20289
ENSRNOG00000016377	294074	Cep55	0.000826446	0.0113768	1.49911
ENSRNOG00000010147	494345	Pdcd10	0.000828619	0.0114012	0.775327
ENSRNOG00000002205	289590	Ociad1	0.000830865	0.0114266	0.758626
ENSRNOG00000050233	406196	Cchcr1	0.000833625	0.011459	1.38837
ENSRNOG00000007329	257646	Frmd6	0.00083556	0.0114755	1.4602
ENSRNOG00000027145	300807	Rora	0.000842757	0.0115623	0.551367
ENSRNOG00000004512	317191	Apool	0.000843252	0.0115635	0.726688
ENSRNOG00000018991	296654	Gsn	0.000845119	0.0115835	0.768852
ENSRNOG00000037274	50687	L1cam	0.00084613	0.0115918	1.28304
ENSRNOG00000009956	116477	Wnk1	0.000848522	0.011619	1.3633
ENSRNOG00000011470	60445	Tsc1	0.00084915	0.011622	1.3669
ENSRNOG00000020391	192180	Nip7	0.000849616	0.0116228	0.796871
ENSRNOG00000010930	297336	USP39	0.00085079	0.0116322	1.26789
ENSRNOG00000049127	684800	Smap1	0.000851316	0.0116322	0.833291
ENSRNOG00000025181	353304	Pigu	0.000851524	0.0116322	1.28161
ENSRNOG00000001854	362465	Tmtc1	0.000876279	0.0119418	1.43932
ENSRNOG00000018101	171549	Klc3	0.000877457	0.0119479	1.32533
ENSRNOG00000025141	311502	Plk1s1	0.00087757	0.0119479	1.34557
ENSRNOG00000007661	363059	Zw10	0.000881054	0.0119839	1.33084
ENSRNOG00000009713	691393	Oxa1l	0.000884025	0.0120186	0.726946
ENSRNOG00000008725	312255	Slc37a3	0.0008845	0.0120193	1.55097
ENSRNOG00000007905	81008	Itga7	0.000886911	0.0120406	0.764337
ENSRNOG00000017233	313520	Mmachc	0.00088946	0.0120625	0.745813
ENSRNOG00000015713	57341	Parva	0.00089077	0.0120625	1.24531
ENSRNOG00000010957	114486	Braf	0.000891058	0.0120625	1.57418
ENSRNOG00000012586	298671	Actrt2	0.000892404	0.012075	1.19979
ENSRNOG00000019332	363195	Gtpbp2	0.000897185	0.0121224	0.6703
ENSRNOG00000019946	501167	Gmppa	0.000900278	0.0121527	0.733598
ENSRNOG00000013552	246074	Scd1	0.000901513	0.0121635	0.855653
ENSRNOG00000010699	300884	Trim43a	0.000902846	0.0121701	0.729024
ENSRNOG00000010522	29260	Tlr4	0.000910741	0.0122649	0.719836
ENSRNOG00000012140	292811	Cep89	0.000930811	0.0125218	1.42072
ENSRNOG00000050348	684270	Isoc2a	0.00093409	0.0125497	0.69557
ENSRNOG00000017319	65037	Mertk	0.000942116	0.0126516	1.25177
ENSRNOG00000014336	291885	Mcm5	0.000949167	0.0127283	1.37393
ENSRNOG00000011977	310207	Sema5a	0.000949868	0.0127317	1.26845
ENSRNOG00000028064	500577	Fhad1	0.000952813	0.0127592	0.762673
ENSRNOG00000033970	299261	Moap1	0.000954019	0.0127694	0.806855
ENSRNOG00000024411	359725	Cbr4	0.000961994	0.0128701	0.75096
ENSRNOG00000007858	313506	Stil	0.0009651	0.0129056	1.46361
ENSRNOG00000029127	315760	Parp16	0.000968874	0.0129439	0.815446
ENSRNOG00000009308	114552	Bcl2l10	0.000970785	0.0129633	0.783173
ENSRNOG00000029079	50565	Hspb7	0.000976851	0.013026	1.21222
ENSRNOG00000005659	114592	Aurkb	0.000981585	0.0130708	1.36522
ENSRNOG00000010645	83781	Lgals3	0.000985605	0.0131121	1.79987
ENSRNOG00000010159	310869	Rrh	0.000987931	0.0131369	1.35948
ENSRNOG00000015212	307133	Hspa14	0.000992844	0.0131961	1.27016
ENSRNOG00000016149	315338	Hoxc10	0.000998574	0.0132599	1.23323
ENSRNOG00000032778	296137	Bub1	0.00100088	0.0132782	1.51386
ENSRNOG00000048125	691998	Nlrp1b	0.00100629	0.0133376	1.18657
ENSRNOG00000006009	363093	Mns1	0.00102062	0.0135149	1.63659
ENSRNOG00000000925	304429	Psph	0.00102126	0.0135171	1.34012
ENSRNOG00000004282	29308	Arl4a	0.00102482	0.0135564	0.731997
ENSRNOG00000026958	500077	MRI	0.00102517	0.0135564	1.20684
ENSRNOG00000021156	89811	Vegfb	0.00102687	0.0135662	0.781599
ENSRNOG00000033522	313678	Prdm2	0.00102912	0.0135824	1.23307
ENSRNOG00000005105	498412	Sun3	0.00102938	0.0135824	0.667267
ENSRNOG00000015667	171577	Epcam	0.00102953	0.0135824	1.27992
ENSRNOG00000000275	294565	Fam13c	0.00103741	0.0136801	1.3487
ENSRNOG00000043053	683504	Zfp639	0.00103921	0.0136849	1.25942
ENSRNOG00000022189	292935	Htatip2	0.00104516	0.0137569	1.20808
ENSRNOG00000008243	311168	Slc43a1	0.00105066	0.0138165	0.777542
ENSRNOG00000033564	54249	Cfd	0.00105989	0.013925	0.833567
ENSRNOG00000015187	170588	Acot8	0.00106143	0.0139325	0.793054
ENSRNOG00000020634	292898	Pih1d1	0.00107118	0.0140475	0.773616
ENSRNOG00000048725	684148	LSM2	0.0010766	0.0140991	1.38275
ENSRNOG00000033980	685227	Wfdc11	0.00107803	0.0141113	1.54639
ENSRNOG00000002152	360928	Dcun1d4	0.00109944	0.0143586	0.745031
ENSRNOG00000009761	25566	Tmod1	0.00110452	0.014418	1.15098
ENSRNOG00000016274	308336	Zfp580	0.00110704	0.014438	0.720122
ENSRNOG00000043159	679557	Vom2r42	0.00111641	0.0145505	1.32458
ENSRNOG00000004494	299732	Lta4h	0.00111668	0.0145505	0.79466
ENSRNOG00000020927	361576	Tulp2	0.00111821	0.0145638	1.25061
ENSRNOG00000020726	361710	Sipa1	0.00112035	0.014585	1.20963
ENSRNOG00000037204	497962	Lyrm9	0.00112817	0.0146801	1.38723
ENSRNOG00000020746	60377	Lin7b	0.0011291	0.0146855	0.707795
ENSRNOG00000004433	304809	Kdm5b	0.00113161	0.0147071	0.772442
ENSRNOG00000015634	50554	Smad4	0.00113179	0.0147071	0.639958
ENSRNOG00000050121	65207	Rhag	0.00113422	0.014727	0.722187
ENSRNOG00000021013	81802	Stx3	0.00113436	0.014727	0.796946
ENSRNOG00000009183	500575	SZRD1	0.00113645	0.0147454	1.40959
ENSRNOG00000021330	292101	Sprtn	0.00114021	0.0147761	0.774279
ENSRNOG00000006614	315804	Rfx7	0.00114144	0.0147853	1.24089
ENSRNOG00000023474	680486	Dazl	0.00115082	0.0148932	1.76004
ENSRNOG00000010712	307861	Terf2ip	0.00115613	0.0149475	0.767604
ENSRNOG00000017231	290834	Adam9	0.00115658	0.0149475	0.752
ENSRNOG00000047314	24834	Tk1	0.0011574	0.0149513	1.36037
ENSRNOG00000023226	81778	S100a10	0.0011642	0.0150324	0.645348
ENSRNOG00000020456	59295	Nucb2	0.00118672	0.0152728	0.768847
ENSRNOG00000010103	300253	Eif4b	0.00118682	0.0152728	0.676233
ENSRNOG00000012879	79131	Fabp3	0.00119602	0.0153667	0.669365
ENSRNOG00000017265	316335	Tmem131	0.00119759	0.0153799	0.775199
ENSRNOG00000050028	687560	1700018B08Rik	0.00119847	0.0153843	1.20929
ENSRNOG00000008941	24356	Ets1	0.00120243	0.0154282	1.18914
ENSRNOG00000011116	306471	Snx25	0.00120609	0.0154682	1.29053
ENSRNOG00000010363	360594	MRPS23	0.00121236	0.0155404	0.727924
ENSRNOG00000020136	60335	Tgm1	0.00121281	0.0155404	0.758472
ENSRNOG00000007418	304817	Ipo9	0.00121672	0.0155693	1.38349
ENSRNOG00000048636	25746	Il2rb	0.00121709	0.0155693	1.2549
ENSRNOG00000001259	288665	Cux2	0.00121725	0.0155693	1.19339
ENSRNOG00000019142	246097	Fas	0.00122067	0.015606	1.19534
ENSRNOG00000026705	688705	Dgki	0.00123254	0.0157367	1.20758
ENSRNOG00000009789	315969	Topbp1	0.00125097	0.0159505	1.43624
ENSRNOG00000015206	25374	Alad	0.0012547	0.015991	1.25925
ENSRNOG00000001080	288656	Arl6ip4	0.00127698	0.0162531	0.762236
ENSRNOG00000009035	297082	Malsu1	0.00127851	0.0162653	1.45945
ENSRNOG00000006399	64531	Synj2bp	0.00127975	0.0162738	1.26087
ENSRNOG00000009309	362594	Meaf6	0.00128159	0.01629	1.37247
ENSRNOG00000025589	445271	Jph4	0.00129214	0.0164083	1.15617
ENSRNOG00000019229	292747	Fbl	0.00130094	0.0164991	1.18419
ENSRNOG00000017788	307253	Katnal2	0.00130998	0.0165991	0.798698
ENSRNOG00000023366	360792	Styxl1	0.00131414	0.0166444	0.742133
ENSRNOG00000017621	361648	Spns1	0.00131864	0.0166822	0.785278
ENSRNOG00000010756	24842	Tp53	0.00131887	0.0166822	0.751135
ENSRNOG00000017191	308906	Trim5	0.00133006	0.0168162	0.747299
ENSRNOG00000012424	301460	Adam23	0.00134076	0.016944	0.785926
ENSRNOG00000014828	171386	Avpi1	0.0013431	0.0169659	0.744552
ENSRNOG00000009734	286921	Akr1b8	0.00134603	0.0169906	1.31079
ENSRNOG00000012561	306618	RGD1565043	0.00135712	0.0171204	1.26967
ENSRNOG00000003368	302612	Tspyl2	0.00137058	0.0172742	0.743132
ENSRNOG00000003384	303218	Hs3st3b1	0.00137113	0.0172742	0.790237
ENSRNOG00000006979	29177	Hpca	0.00137662	0.0173357	0.736517
ENSRNOG00000015851	171084	Nat8b	0.00139684	0.0175515	1.34872
ENSRNOG00000032332	315323	Krt4	0.00139928	0.0175668	0.716683
ENSRNOG00000021380	303671	Fads6	0.00140522	0.0176336	0.773834
ENSRNOG00000016460	24854	Clu	0.00141795	0.0177855	0.802503
ENSRNOG00000051015	301132	Cd70	0.0014238	0.0178431	0.770759
ENSRNOG00000016226	291071	Rpp40	0.00142683	0.0178733	0.701668
ENSRNOG00000024036	292764	FAM98C	0.00143077	0.0179148	0.736734
ENSRNOG00000013267	296474	Helz2	0.00144048	0.0180206	0.81116
ENSRNOG00000033402	501110	GSTA6	0.00144253	0.0180382	0.65297
ENSRNOG00000040301	499968	Galntl5	0.00145151	0.0181347	0.815048
ENSRNOG00000008781	299207	RGD1310769	0.00145485	0.0181525	1.22196
ENSRNOG00000034184	499068	Zfp583	0.00146123	0.0182161	0.7277
ENSRNOG00000018095	287707	Nkiras2	0.00146719	0.0182746	0.756465
ENSRNOG00000011984	306748	Cxcl14	0.00147513	0.0183574	0.716898
ENSRNOG00000045668	686326	Ifnar2	0.00148646	0.0184794	0.689833
ENSRNOG00000000239	287561	Ccl7	0.00148996	0.0184993	1.98555
ENSRNOG00000019914	293493	Fam57b	0.00149004	0.0184993	0.812913
ENSRNOG00000042888	292044	Cdyl2	0.00149043	0.0184993	0.801856
ENSRNOG00000007346	192254	Grasp	0.00149428	0.0185391	0.794757
ENSRNOG00000000164	24944	Lamp2	0.00150992	0.0187249	0.725597
ENSRNOG00000011831	361068	Nudt18	0.00151126	0.0187334	0.815407
ENSRNOG00000008618	298065	Tex10	0.00151636	0.0187804	0.811992
ENSRNOG00000009173	367100	Smad6	0.00151728	0.0187836	0.793807
ENSRNOG00000020990	170580	Fgf21	0.00152824	0.0189111	1.42312
ENSRNOG00000012331	64044	Casp8	0.00153947	0.0190252	0.757737
ENSRNOG00000000248	494445	Srsf2	0.00154731	0.0191062	1.55707
ENSRNOG00000018042	293149	MRPL48	0.00154748	0.0191062	0.825818
ENSRNOG00000022570	315264	Pus7l	0.00154803	0.0191062	0.727542
ENSRNOG00000017258	316432	Ica1l	0.00154908	0.0191109	0.812912
ENSRNOG00000030547	29272	Dpp6	0.00156073	0.0192379	1.34357
ENSRNOG00000045775	684035	Rnpepl1	0.00157215	0.0193453	1.27249
ENSRNOG00000022256	245920	Cxcl10	0.00157656	0.0193912	2.1288
ENSRNOG00000039207	500640	Ccdc71l	0.00158194	0.0194406	0.728767
ENSRNOG00000037198	312688	Usp18	0.00160053	0.0196521	0.727185
ENSRNOG00000010697	113965	Hadh	0.00160494	0.0196979	1.26489
ENSRNOG00000000632	54237	Cdk1	0.00161964	0.0198697	1.2716
ENSRNOG00000003134	84484	Slc4a4	0.0016208	0.0198754	0.78261
ENSRNOG00000013927	29147	Jag2	0.00162877	0.0199645	1.27053
ENSRNOG00000003805	360595	Rnft1	0.00163796	0.0200685	0.743321
ENSRNOG00000018673	310710	Sec22b	0.00164428	0.0201301	0.783686
ENSRNOG00000029637	299193	Acot6	0.00165911	0.0202841	0.772238
ENSRNOG00000015971	83629	Slc12a2	0.0016626	0.0203126	1.34808
ENSRNOG00000003955	192225	Spata7	0.00166324	0.0203126	0.757012
ENSRNOG00000029330	302669	Car5b	0.00166358	0.0203126	1.27561
ENSRNOG00000015558	311721	Zfp512b	0.00167461	0.0204386	1.35716
ENSRNOG00000001490	58934	Pdcd2	0.00168108	0.0205087	0.781555
ENSRNOG00000026178	315722	Adpgk	0.00170323	0.02077	0.792022
ENSRNOG00000010268	266778	Vom2r44	0.00170451	0.0207768	0.72857
ENSRNOG00000014505	171414	Pmfbp1	0.00171378	0.020872	0.815578
ENSRNOG00000006609	498433	Psme4	0.00171713	0.0209	1.42852
ENSRNOG00000000105	116657	Cplx2	0.00172216	0.0209472	1.55097
ENSRNOG00000000387	361836	Slc25a16	0.00172324	0.0209514	0.793741
ENSRNOG00000003827	303630	Wipi1	0.00172506	0.0209645	0.777097
ENSRNOG00000043150	246310	Arfgap1	0.0017263	0.0209707	0.80613
ENSRNOG00000001145	304537	Ccdc64	0.00173477	0.0210557	1.33283
ENSRNOG00000010536	50659	Nr2c2	0.00173613	0.0210632	1.41694
ENSRNOG00000008025	362564	Bend5	0.00173871	0.0210855	1.34282
ENSRNOG00000009225	360611	Copz2	0.00174538	0.0211485	0.750568
ENSRNOG00000038647	494272	Vom1r37	0.00176505	0.0213686	1.43423
ENSRNOG00000017775	25552	Slc5a1	0.0017664	0.0213759	0.792823
ENSRNOG00000025040	114119	Gng10	0.00179546	0.0216758	1.23254
ENSRNOG00000018231	296583	Nacc2	0.00180071	0.0217082	0.799807
ENSRNOG00000014909	366489	Sh2d5	0.00181441	0.0218364	0.875256
ENSRNOG00000006997	54226	App	0.00182031	0.021889	1.48438
ENSRNOG00000009117	314405	Otub2	0.00182311	0.0219134	0.814789
ENSRNOG00000012454	298081	Trmt10b	0.00183923	0.0220793	1.23275
ENSRNOG00000007686	56003	Sept3	0.00184997	0.0221988	0.766404
ENSRNOG00000037124	296118	Fam227b	0.00185307	0.0222267	0.685617
ENSRNOG00000018623	316344	Rev1	0.00185795	0.0222572	1.26191
ENSRNOG00000033366	290392		0.00186236	0.0223006	0.723881
ENSRNOG00000025052	502348	Stard5	0.00188526	0.0225465	0.816941
ENSRNOG00000028481	360664	Ten1	0.00188609	0.0225466	1.33485
ENSRNOG00000010083	64390	Prpsap1	0.00188685	0.0225466	0.812527
ENSRNOG00000008932	315508	Ncapd3	0.00189011	0.0225551	1.3702
ENSRNOG00000036827	58977	Ppp1r1a	0.00189073	0.0225551	1.23639
ENSRNOG00000013934	308944	St5	0.00189804	0.0226329	1.21208
ENSRNOG00000020440	83512	Fads2	0.00190327	0.0226858	0.77228
ENSRNOG00000022507	315265	Twf1	0.00191392	0.0227746	0.649368
ENSRNOG00000020597	309029	RGD1305014	0.0019376	0.0230276	0.830649
ENSRNOG00000019579	315708	Edc3	0.00195473	0.0232021	0.794892
ENSRNOG00000048023	288829	Olr1061	0.00195921	0.0232405	0.804439
ENSRNOG00000027739	307212	Cndp1	0.00195959	0.0232405	1.32667
ENSRNOG00000006002	311419	Stk35	0.00196855	0.0233103	1.19995
ENSRNOG00000001272	294339	Mcm3ap	0.00196891	0.0233103	0.791972
ENSRNOG00000010106	366333	Faxc	0.00197647	0.023363	0.83252
ENSRNOG00000050378	116780	PCDHA3	0.00201362	0.0237333	1.36442
ENSRNOG00000017495	363192	Klhdc3	0.00201921	0.0237893	0.801658
ENSRNOG00000002159	305166	Agpat9	0.00202399	0.0238358	0.729822
ENSRNOG00000015279	295322	Vtcn1	0.00203299	0.0239319	0.711659
ENSRNOG00000023781	64204	Plec	0.00203874	0.0239797	1.27188
ENSRNOG00000020733	316010	Camp	0.00204428	0.024035	0.69466
ENSRNOG00000016032	301345	Cnnm3	0.0020479	0.0240676	1.20398
ENSRNOG00000019667	308918	Ppfibp2	0.00205064	0.02409	1.30038
ENSRNOG00000008843	29740	Eci1	0.00205644	0.0241482	1.19869
ENSRNOG00000019316	64634	Sh3bp4	0.00205909	0.0241693	1.23803
ENSRNOG00000017858	360494	Tsr3	0.00206347	0.0242108	0.779678
ENSRNOG00000007660	64511	Fntb	0.00207154	0.0242855	0.789917
ENSRNOG00000002862	25749	Clcn5	0.00207278	0.02429	0.778582
ENSRNOG00000009022	297383	Rtkn	0.00207413	0.0242958	1.29665
ENSRNOG00000019318	25731	Syt3	0.00208753	0.0244288	0.754197
ENSRNOG00000011335	117097	Gpr50	0.00208777	0.0244288	0.750977
ENSRNOG00000008461	315166	Smdt1	0.00209159	0.0244602	1.26141
ENSRNOG00000010502	306436	Fbxo8	0.00209875	0.0245239	0.801474
ENSRNOG00000010753	292486	Aig1	0.00209876	0.0245239	1.17187
ENSRNOG00000008236	117543	Decr1	0.00210447	0.0245705	1.42123
ENSRNOG00000028721	366206	Otor	0.00211107	0.0246375	0.832695
ENSRNOG00000005918	500993	RGD1563941	0.00211818	0.0247104	1.47494
ENSRNOG00000019842	362572	Artn	0.00212553	0.0247859	0.828942
ENSRNOG00000003538	66015	Adamts4	0.00213682	0.0248891	1.23847
ENSRNOG00000018517	308901	Trim21	0.00213688	0.0248891	0.821876
ENSRNOG00000008752	312195	Nrf1	0.00213699	0.0248891	1.21208
ENSRNOG00000003802	64193	Pttg1	0.00213979	0.0249116	1.3379
ENSRNOG00000018408	292739	RGD1307554	0.00214108	0.0249163	1.20632
ENSRNOG00000015568	680466	Ppapdc1b	0.00214575	0.0249606	0.806889
ENSRNOG00000011847	59077	Grk4	0.00214776	0.0249636	0.798686
ENSRNOG00000017608	293148	C2cd3	0.00214958	0.0249745	1.25146
ENSRNOG00000016112	499342	Cd274	0.00216044	0.0250904	0.770725
ENSRNOG00000020853	301024	Scap	0.00216409	0.0251227	1.34612
ENSRNOG00000019009	306344	Arrdc2	0.00217094	0.0251919	0.731508
ENSRNOG00000021007	293691	Snx15	0.00218444	0.0253177	0.816373
ENSRNOG00000005767	688749	Tulp3	0.00218812	0.0253501	1.39689
ENSRNOG00000001493	308107	KPTN	0.00218953	0.025356	1.2657
ENSRNOG00000013702	246301	Ascl3	0.00219287	0.0253845	0.820217
ENSRNOG00000013766	170465	Acaa2	0.00219498	0.0253986	1.28562
ENSRNOG00000011633	362973	Parvb	0.00219868	0.025431	1.16686
ENSRNOG00000025497	362941	Fbxl6	0.00221892	0.0256218	0.762169
ENSRNOG00000010910	500558	Gmeb1	0.00221966	0.0256218	0.795822
ENSRNOG00000019266	690285	Tmem223	0.00222904	0.0257197	0.805554
ENSRNOG00000032941	688394	Mab21l1	0.0022391	0.0258148	1.46563
ENSRNOG00000017645	24584	Mylpf	0.00224112	0.0258276	1.35413
ENSRNOG00000025254	501747	Qrich2	0.00224214	0.025829	1.29724
ENSRNOG00000019120	24450	Hmgcs2	0.00225965	0.0259992	1.56448
ENSRNOG00000022356	310244	Zc2hc1a	0.00226361	0.0260188	1.27281
ENSRNOG00000008820	686132	Hmcn2	0.00226394	0.0260188	1.16795
ENSRNOG00000010362	56611	Anxa2	0.00226409	0.0260188	0.689135
ENSRNOG00000008191	497988	Hoxb4	0.00226799	0.0260427	0.677834
ENSRNOG00000009000	502886	Foxj2	0.00227031	0.0260562	1.25131
ENSRNOG00000031993	246327	Prim1	0.00229118	0.0262577	1.28002
ENSRNOG00000011967	313749	Nphp4	0.0022919	0.0262577	1.23075
ENSRNOG00000007607	79240	Nr4a1	0.00229224	0.0262577	0.749833
ENSRNOG00000045647	291202	HAX1	0.00231723	0.0265226	0.780534
ENSRNOG00000019267	502097	Dkk4	0.002321	0.0265552	0.707517
ENSRNOG00000010775	293019	Arrdc4	0.00232376	0.026576	0.787096
ENSRNOG00000012543	316273	Mcm3	0.00233521	0.0266856	1.38392
ENSRNOG00000009605	317376	Tfe3	0.00233958	0.0267248	0.699463
ENSRNOG00000012820	25230	Add3	0.00234333	0.0267569	0.704853
ENSRNOG00000017120	293050	Abhd2	0.00234442	0.0267586	1.2174
ENSRNOG00000020270	306283	Anxa8	0.00235352	0.0268517	0.829127
ENSRNOG00000003217	245955	Lgals3bp	0.00237591	0.0270748	0.776425
ENSRNOG00000002341	494338	Trim25	0.00238012	0.0271097	0.638482
ENSRNOG00000007089	63865	Lgmn	0.00238683	0.0271641	0.716949
ENSRNOG00000029316	81674	Gtf2f2	0.00238756	0.0271641	0.807991
ENSRNOG00000003597	316531	Tuba4a	0.00239498	0.0272223	0.784801
ENSRNOG00000017224	293841	Xlr4a	0.00239549	0.0272223	1.30307
ENSRNOG00000043386	688478	Commd2	0.00239554	0.0272223	0.773625
ENSRNOG00000024689	171160	Hopx	0.00240145	0.0272678	0.832006
ENSRNOG00000010076	304822	Pkp1	0.00242671	0.0275216	0.824189
ENSRNOG00000008481	362384	Reep1	0.00242985	0.0275402	1.20293
ENSRNOG00000045918	681740	Jarid2	0.00243027	0.0275402	0.746557
ENSRNOG00000009471	498547	Epsti1	0.0024339	0.0275648	1.23674
ENSRNOG00000008738	311209	Tp53i11	0.00243438	0.0275648	0.723048
ENSRNOG00000024009	266607	Ffar1	0.00247814	0.0279887	1.14794
ENSRNOG00000025991	500006	Pex1	0.00247868	0.0279887	1.24646
ENSRNOG00000020140	287159	Pigq	0.00248787	0.0280783	1.17796
ENSRNOG00000019080	246211	Hsd3b7	0.00248858	0.0280783	0.776683
ENSRNOG00000019913	361724	Mta2	0.00250345	0.0282237	0.804691
ENSRNOG00000032238	24655	Plcd1	0.00252782	0.028483	0.824898
ENSRNOG00000031437	315074	RGD1308195	0.00253645	0.0285394	0.835063
ENSRNOG00000006058	300017	Lypd2	0.00254475	0.0285989	0.694587
ENSRNOG00000012778	298385	Magoh	0.0025501	0.0286477	1.42679
ENSRNOG00000011936	300982	Abhd14a	0.00256331	0.0287621	0.749582
ENSRNOG00000007906	171576	Bub1b	0.00256557	0.0287741	1.38279
ENSRNOG00000016870	362269	Pcif1	0.00256724	0.0287741	1.23818
ENSRNOG00000019555	361617	Arap1	0.0025674	0.0287741	1.23742
ENSRNOG00000001833	29728	Mcm4	0.00257566	0.0288326	1.42246
ENSRNOG00000016704	246302	Pcyox1	0.00259064	0.0289548	1.54403
ENSRNOG00000019380	366984	Cers5	0.00259244	0.0289611	0.745391
ENSRNOG00000020481	114113	Pafah1b3	0.00259822	0.0289853	1.26032
ENSRNOG00000000536	309659	MDGA1	0.00259845	0.0289853	1.28874
ENSRNOG00000024178	307805	Cenpt	0.00261768	0.0291771	1.31393
ENSRNOG00000010556	361938	Intu	0.00262245	0.0292188	1.22242
ENSRNOG00000004606	686117	Meis1	0.00262371	0.0292214	1.37326
ENSRNOG00000014511	245960	Alg10	0.00262618	0.029227	1.24342
ENSRNOG00000007147	362782	Cyp46a1	0.00262695	0.029227	0.854004
ENSRNOG00000026162	688611	Cetn4	0.00262895	0.0292341	1.47904
ENSRNOG00000011059	311349	Ttbk2	0.00264187	0.0293556	1.24921
ENSRNOG00000012546	313244	Frmpd1	0.00264367	0.0293556	1.16018
ENSRNOG00000021248	171103	Cdc25b	0.00264382	0.0293556	1.38899
ENSRNOG00000007164	315746	Cln6	0.00264399	0.0293556	0.749966
ENSRNOG00000031493	299687	Ascl4	0.00265096	0.02941	1.16563
ENSRNOG00000006539	311203	Pex16	0.00266513	0.0295443	0.807218
ENSRNOG00000024428	361308	Kif20a	0.00267278	0.0296069	1.35421
ENSRNOG00000016707	64314	Casp2	0.00267505	0.0296099	1.48128
ENSRNOG00000001265	680006	Mad1l1	0.0026752	0.0296099	1.22102
ENSRNOG00000001966	288105	Zbtb20	0.0026799	0.0296504	1.64531
ENSRNOG00000020938	171071	Ppp1r15a	0.00268289	0.029672	0.777291
ENSRNOG00000007949	25106	Rgn	0.00268696	0.0297055	1.23377
ENSRNOG00000001201	25308	Cstb	0.00269046	0.0297327	1.34969
ENSRNOG00000020946	363151	Ccdc12	0.00269325	0.0297519	1.33663
ENSRNOG00000011523	29384	H2afy	0.00270092	0.0298236	1.23136
ENSRNOG00000017406	307992	Atrnl1	0.00270183	0.0298236	1.28787
ENSRNOG00000029734	360933		0.00271008	0.0299031	1.26678
ENSRNOG00000030126	171305	Clk3	0.00271632	0.0299377	0.784714
ENSRNOG00000022060	500261	Magi1	0.00271741	0.0299377	1.2455
ENSRNOG00000016815	293098	Tmem135	0.00275225	0.0303098	0.725934
ENSRNOG00000005102	299707	Ccdc53	0.00277755	0.0305531	0.816179
ENSRNOG00000004964	29496	Erbb3	0.00278113	0.0305806	0.815962
ENSRNOG00000026204	292127	Dclre1a	0.00278451	0.030606	1.33287
ENSRNOG00000009683	83841	Sdcbp	0.00279131	0.0306689	0.707715
ENSRNOG00000022710	499847	Prrg4	0.00279963	0.0307366	0.689548
ENSRNOG00000013828	293615	Sirt3	0.00280385	0.0307594	0.795289
ENSRNOG00000009779	25626	Krt8	0.00282154	0.0309415	0.737856
ENSRNOG00000002515	24941	Atp7a	0.0028242	0.0309588	1.40761
ENSRNOG00000003226	116504	Mprip	0.00282963	0.0310063	1.3019
ENSRNOG00000014635	83800	Clta	0.00284045	0.031101	0.804829
ENSRNOG00000001422	685612	Col26a1	0.0028463	0.0311341	0.825293
ENSRNOG00000000918	288622	Zbed5	0.0028535	0.031196	0.736303
ENSRNOG00000007578	497967	Zfp830	0.00285757	0.0312107	0.844878
ENSRNOG00000004971	302680	Txlng	0.00285812	0.0312107	0.681445
ENSRNOG00000000660	364948	Asphd2	0.00288876	0.0315091	1.2093
ENSRNOG00000019798	287155	Stub1	0.00290715	0.0316883	1.2119
ENSRNOG00000023923	301463	Fastkd2	0.00292201	0.0318231	0.807345
ENSRNOG00000021269	24259	Chgb	0.00294314	0.0320287	0.688335
ENSRNOG00000011667	296741	Fastk	0.00294726	0.0320613	0.804147
ENSRNOG00000010078	315033	Spag1	0.00296042	0.0321562	0.808908
ENSRNOG00000002381	25667	Bmp3	0.00296823	0.0322157	1.3287
ENSRNOG00000022500	502084	Rwdd4	0.00299332	0.0324509	0.790555
ENSRNOG00000007510	365770	Bbs12	0.00300354	0.0325494	1.26744
ENSRNOG00000036649	361671	Pwwp2b	0.00300677	0.032572	0.831268
ENSRNOG00000003635	289338	Disp1	0.00302129	0.0327168	1.24297
ENSRNOG00000022282	25412	Col2a1	0.00302633	0.032759	1.1897
ENSRNOG00000016698	291534	RNMT	0.0030357	0.032848	0.785601
ENSRNOG00000049605	365511	Zfp296	0.00305803	0.0330519	0.825133
ENSRNOG00000047118	683897	1700021F05Rik	0.00306887	0.033144	0.829366
ENSRNOG00000005332	266600	Csdc2	0.00307477	0.0331952	0.851929
ENSRNOG00000017090	291925	RGD1308706	0.00307655	0.0332011	0.757269
ENSRNOG00000019662	361600	Tm6sf1	0.00307765	0.0332011	0.783674
ENSRNOG00000017893	685297	Baiap3	0.00308534	0.033259	0.78886
ENSRNOG00000010602	60371	Birc2	0.0030934	0.0333333	0.791057
ENSRNOG00000012611	293783	Lpxn	0.00309908	0.0333818	0.745192
ENSRNOG00000037852	497929	Pirt	0.00310718	0.0334437	0.760025
ENSRNOG00000011799	300442	CCDC159	0.00311647	0.0335166	1.21521
ENSRNOG00000013733	140943	Ppp4r1	0.00311747	0.0335166	1.29306
ENSRNOG00000011208	362161	Rapsn	0.00312991	0.0336377	1.24537
ENSRNOG00000011561	117041	Nln	0.00314009	0.0337216	0.811714
ENSRNOG00000026497	364032	Pigc	0.0031497	0.0338122	0.83335
ENSRNOG00000019826	291673	Sil1	0.00316727	0.0339863	0.795397
ENSRNOG00000001514	311742	Cdca7	0.0031683	0.0339863	1.29845
ENSRNOG00000000605	294449	Hs3st5	0.00317764	0.0340736	0.842057
ENSRNOG00000011789	50938	Cdon	0.00318226	0.0341084	1.49348
ENSRNOG00000016949	691431	Slc25a33	0.00318328	0.0341084	0.768479
ENSRNOG00000001177	64304	Acads	0.0032038	0.0343155	0.785787
ENSRNOG00000032618	300999	Mst1r	0.00321263	0.0343971	0.810034
ENSRNOG00000021493	365155	Prdm9	0.00322533	0.0344943	0.781651
ENSRNOG00000000185	192172	MPST	0.00323192	0.0345388	0.786435
ENSRNOG00000016879	679578	Ldlrad4	0.00325133	0.0347072	1.22108
ENSRNOG00000009867	25717	Tgfb3	0.00326539	0.0348443	1.20396
ENSRNOG00000021379	292008	Txnl4b	0.00327052	0.0348729	0.76756
ENSRNOG00000001989	79559	Alcam	0.0032724	0.0348754	1.44051
ENSRNOG00000008115	296060	Arhgap11a	0.00328597	0.0349806	1.43147
ENSRNOG00000028208	497916	Smcr7	0.00328675	0.0349806	0.868174
ENSRNOG00000016010	298576	Mul1	0.00329035	0.0350058	0.84222
ENSRNOG00000017373	306004	Rhobtb2	0.00329213	0.0350118	1.15951
ENSRNOG00000009198	363123	Rab6b	0.00330546	0.035132	1.4183
ENSRNOG00000042105	686125	Lce1l	0.0033059	0.035132	1.18175
ENSRNOG00000000528	309653	Fgd2	0.00331089	0.0351719	0.784091
ENSRNOG00000009630	84013	Hsd17b12	0.00331312	0.0351825	1.36876
ENSRNOG00000011214	83503	Polr2f	0.00333571	0.0354092	1.30256
ENSRNOG00000020374	303004	Tmem8a	0.00333909	0.0354319	1.24493
ENSRNOG00000019356	688721	Lrfn4	0.00335509	0.0355884	1.26
ENSRNOG00000022326	297380	Ccdc142	0.00335695	0.0355949	1.22051
ENSRNOG00000020698	303553	Rnd2	0.0033657	0.0356461	0.799703
ENSRNOG00000006391	312398	Smarcad1	0.00336678	0.0356461	1.48584
ENSRNOG00000007551	140581	Inadl	0.00337087	0.0356686	1.2017
ENSRNOG00000030445	360618	Ormdl3	0.0033714	0.0356686	0.688086
ENSRNOG00000045999	301131	Tnfaip8l1	0.00338374	0.0357733	1.22359
ENSRNOG00000014501	312491	Zfp638	0.00338381	0.0357733	1.50236
ENSRNOG00000016245	307757	Neto2	0.00338574	0.0357805	1.37368
ENSRNOG00000030452	303785	Rimbp3	0.00338706	0.0357812	1.19489
ENSRNOG00000020102	361532	Sirt2	0.00339226	0.0358228	0.793497
ENSRNOG00000036682	287877	Pycr1	0.00340017	0.035893	0.834509
ENSRNOG00000011815	29517	Sgk1	0.00340163	0.0358952	1.56397
ENSRNOG00000017222	293570	Fam175b	0.00340435	0.0359106	0.72642
ENSRNOG00000006490	81735	Neo1	0.0034154	0.0360073	1.24518
ENSRNOG00000017159	307563	Dsc3	0.00341604	0.0360073	1.24401
ENSRNOG00000004632	24659	Pmch	0.00341772	0.0360073	1.24059
ENSRNOG00000019734	301250	MRPL14	0.00343494	0.0361602	1.27361
ENSRNOG00000028677	361346	LAS2	0.00343561	0.0361602	1.3841
ENSRNOG00000015450	362944	Ppp1r16a	0.00343972	0.0361695	1.1956
ENSRNOG00000006996	313108	Mms22l	0.00345097	0.0362683	1.37176
ENSRNOG00000049075	140868	Fabp5	0.00345274	0.0362735	1.39511
ENSRNOG00000000993	304195	Pcp2	0.00347516	0.0364419	1.16787
ENSRNOG00000009267	305571	B3gnt2	0.00347843	0.0364509	0.689004
ENSRNOG00000020906	85242	Pola2	0.00348145	0.0364571	1.27943
ENSRNOG00000006037	25012	Snap25	0.00348694	0.0364983	0.64286
ENSRNOG00000032215	361237	Cdyl	0.00349629	0.0365579	0.691384
ENSRNOG00000000587	294436	Rpf2	0.00349647	0.0365579	0.780284
ENSRNOG00000018860	100910751	Mtg1	0.00351063	0.0366784	0.818792
ENSRNOG00000018847	65134	Stx5	0.00351186	0.0366784	0.834864
ENSRNOG00000023262	315164	Cenpm	0.0035143	0.0366905	1.26932
ENSRNOG00000004049	117542	Baiap2	0.00352508	0.0367896	0.803831
ENSRNOG00000020118	688903	Nme5	0.00354015	0.0369333	0.737307
ENSRNOG00000003876	305000	Exo1	0.00355371	0.0370477	1.33478
ENSRNOG00000019819	291978	Dus2	0.00356509	0.0371528	0.851719
ENSRNOG00000008716	24587	Nefh	0.00357084	0.0371855	1.36865
ENSRNOG00000015541	60449	Gnb3	0.00357359	0.0372006	1.23977
ENSRNOG00000043324	689093	Upk2	0.00359741	0.0374349	0.8335
ENSRNOG00000039300	312192	Ahcyl2	0.0036056	0.0375007	1.37239
ENSRNOG00000022173	290669	Gatad2a	0.00360637	0.0375007	1.23593
ENSRNOG00000016630	313494	Tln1	0.00360776	0.0375015	1.24836
ENSRNOG00000015133	315606	Kmt2a	0.00361146	0.037517	1.27854
ENSRNOG00000022146	498753	Hist1h2af	0.00361188	0.037517	1.58057
ENSRNOG00000020696	310645	Pmvk	0.00361931	0.0375805	0.795394
ENSRNOG00000008950	298934	Adi1	0.00362579	0.0376216	0.779173
ENSRNOG00000046492	679504	Tmem194	0.0036267	0.0376216	1.34058
ENSRNOG00000001074	288654	Mphosph9	0.00362723	0.0376216	1.36012
ENSRNOG00000016589	312709	Mlf2	0.00363197	0.0376571	1.44773
ENSRNOG00000032659	84587	Plcl1	0.00364093	0.0377191	0.743417
ENSRNOG00000000703	288741	Ficd	0.00364188	0.0377191	0.824324
ENSRNOG00000016380	311562	Necab3	0.00364192	0.0377191	1.23527
ENSRNOG00000029549	291076	Eci3	0.00364563	0.0377439	1.33008
ENSRNOG00000000515	29513	Mapk13	0.00365852	0.0378498	0.867812
ENSRNOG00000004000	287554	Tefm	0.00367316	0.0379715	0.796142
ENSRNOG00000004753	499903	Napb	0.00368877	0.0381075	0.648641
ENSRNOG00000014478	306022	Fndc3a	0.00369221	0.0381249	0.746356
ENSRNOG00000007890	313387	Usp1	0.00370252	0.0382081	1.36683
ENSRNOG00000014665	298541	Dhdds	0.00370587	0.0382287	0.843189
ENSRNOG00000021425	497888	Fam71b	0.00370952	0.0382525	1.18928
ENSRNOG00000026944	499486	Gpr150	0.00371828	0.0383152	0.830324
ENSRNOG00000039601	683469		0.00372154	0.038335	1.18002
ENSRNOG00000013585	363118	Nmnat3	0.00372877	0.0383956	0.74343
ENSRNOG00000001314	304334	Fam20c	0.00373518	0.0384477	0.77965
ENSRNOG00000027360	362687	Srsf7	0.00374977	0.0385839	1.29447
ENSRNOG00000050671	498256	Ier5	0.00375376	0.038611	0.601932
ENSRNOG00000007951	313878	Galnt14	0.00377277	0.0387647	0.790272
ENSRNOG00000009114	500400	Fam110b	0.0037756	0.0387798	1.2238
ENSRNOG00000006019	289388	G0s2	0.00379417	0.0389284	1.54294
ENSRNOG00000000852	294250	Prrc2a	0.0038011	0.0389855	1.35923
ENSRNOG00000000906	360757	Medag	0.00381185	0.0390817	0.789162
ENSRNOG00000019620	681050	Pmf1	0.00381666	0.0391029	1.25643
ENSRNOG00000030537	360670	Slc26a11	0.00384178	0.0393461	0.840437
ENSRNOG00000004466	296408	Fam210b	0.00384345	0.0393491	1.31728
ENSRNOG00000007097	362615	Gpatch3	0.00386781	0.0395843	1.16898
ENSRNOG00000018649	311637	Slc35c2	0.00388651	0.0397187	0.823962
ENSRNOG00000019622	84348	Cxcr7	0.00390567	0.0398619	1.30127
ENSRNOG00000002100	498351	Srp72	0.00390751	0.0398619	0.737935
ENSRNOG00000024577	25257	Gamt	0.00391644	0.0399245	0.741035
ENSRNOG00000002126	288280	Ncam2	0.00391827	0.0399288	0.821886
ENSRNOG00000008377	313020	Wdtc1	0.00394489	0.0401571	1.1841
ENSRNOG00000017619	24188	Aldh1a1	0.00395176	0.0402127	0.833038
ENSRNOG00000046874	683687	Snx9	0.00396051	0.0402873	1.24207
ENSRNOG00000016447	301374	RGD1310553	0.00397309	0.0403865	0.692207
ENSRNOG00000043151	679640	Cntln	0.00397816	0.0404236	1.40727
ENSRNOG00000010392	112400	Nrg1	0.00398459	0.0404745	0.844657
ENSRNOG00000013829	25101	Chrna3	0.00399045	0.0405052	0.814435
ENSRNOG00000024043	291927	Orc6	0.00400319	0.0406056	1.2981
ENSRNOG00000014956	316519	Slc11a1	0.00403545	0.0408738	1.26324
ENSRNOG00000002828	170842	Tob1	0.0040368	0.0408738	0.73141
ENSRNOG00000029744	685645	Ces2j	0.00405046	0.0409685	1.32072
ENSRNOG00000016378	116596	Map3k8	0.00405458	0.0409957	0.783982
ENSRNOG00000018468	309447	Ldb1	0.00406282	0.0410644	0.843319
ENSRNOG00000006570	314249	Plekhg3	0.00407058	0.0411283	1.25317
ENSRNOG00000021412	303378	Slfn13	0.00407373	0.0411455	1.3873
ENSRNOG00000038025	291317	Rpp38	0.00408028	0.0411971	0.789615
ENSRNOG00000017259	360962	Tacc3	0.00408703	0.0412507	1.32378
ENSRNOG00000020249	301008	P4htm	0.00409312	0.0412975	0.867048
ENSRNOG00000011540	292640	Vta1	0.00409533	0.0412993	0.852143
ENSRNOG00000004840	314843	Ptprb	0.00412652	0.041561	1.14311
ENSRNOG00000008168	282582	Wnt5b	0.00414193	0.0416995	1.18364
ENSRNOG00000049088	684830	Ttc32	0.00414501	0.0416995	1.45422
ENSRNOG00000015593	309106	Sigirr	0.00414531	0.0416995	0.851436
ENSRNOG00000012752	245978	Cklf	0.00414758	0.0416995	0.633081
ENSRNOG00000018648	361344	Mppe1	0.00415774	0.0417869	0.839071
ENSRNOG00000019501	292268	Rmnd1	0.00417004	0.041881	0.777124
ENSRNOG00000028041	171409	Tnnt1	0.00417586	0.0419218	0.734209
ENSRNOG00000019778	287710	Ptrf	0.00418408	0.0419629	0.800939
ENSRNOG00000003177	683630	Mat2b	0.00418957	0.0419888	0.798739
ENSRNOG00000015297	301232	RGD1561662	0.00421623	0.0422322	1.19061
ENSRNOG00000016708	399489	E2f1	0.00421685	0.0422322	1.20714
ENSRNOG00000025274	294673	Hexb	0.00423322	0.0423813	0.754965
ENSRNOG00000009790	29553	Kcnk3	0.00423884	0.0424226	1.40009
ENSRNOG00000005930	300691	Nnmt	0.00424504	0.0424614	1.30898
ENSRNOG00000038877	306957	Btn2a2	0.00424569	0.0424614	0.780201
ENSRNOG00000009422	79238	Hmgcl	0.00425233	0.0424873	0.766235
ENSRNOG00000005107	287834	Recql5	0.00425351	0.0424873	1.24533
ENSRNOG00000017512	309147	Aldh3b1	0.00425587	0.0424887	0.756623
ENSRNOG00000011946	24924	Ptn	0.00426411	0.042556	1.21363
ENSRNOG00000013252	361887	Cwc27	0.00427291	0.042614	0.809544
ENSRNOG00000022043	363027	Yipf2	0.00429387	0.0428081	0.805305
ENSRNOG00000050401	681825	Vbp1	0.00430534	0.0429075	1.40339
ENSRNOG00000048472	25304	Comp	0.00431063	0.0429452	1.33647
ENSRNOG00000013154	252855	Sfpq	0.00431276	0.0429514	1.33408
ENSRNOG00000015696	252827	Cdk5rap1	0.00431542	0.0429629	0.810429
ENSRNOG00000015340	362526	Dnajc25	0.00431706	0.0429642	1.2599
ENSRNOG00000015740	361296	RNF125	0.00432213	0.0429997	0.712726
ENSRNOG00000012175	311658	Nfatc2	0.00432797	0.0430428	1.18918
ENSRNOG00000023393	296634	Nup214	0.00435934	0.0433397	1.33892
ENSRNOG00000010839	497994	RGD1560383	0.00436098	0.0433408	0.757099
ENSRNOG00000028582	688389		0.0043845	0.0435578	0.670665
ENSRNOG00000007568	171413	Spata6	0.00438587	0.0435578	0.793372
ENSRNOG00000010178	116679	Cgrrf1	0.00440124	0.0436952	0.794864
ENSRNOG00000038319	307096	Akr1c19	0.00441462	0.0437976	0.732901
ENSRNOG00000012258	365355	Rras2	0.00443339	0.043938	0.758345
ENSRNOG00000017496	25275	Cnp	0.00443512	0.0439399	0.783554
ENSRNOG00000019435	171381	Psd	0.00445731	0.0441105	1.22568
ENSRNOG00000018510	171150	Cdk7	0.00445853	0.0441105	0.836046
ENSRNOG00000004307	304884	Tor3a	0.00446116	0.0441213	0.788965
ENSRNOG00000001193	499413	Hsf2bp	0.00446615	0.0441553	0.750412
ENSRNOG00000010217	296637	Prrc2b	0.00448054	0.0442669	1.14553
ENSRNOG00000003104	29465	Trpv2	0.00448715	0.0443145	0.832144
ENSRNOG00000030183	300901	Plod2	0.00448846	0.0443145	0.654318
ENSRNOG00000002560	60464	Fgf16	0.004504	0.0444524	1.19974
[truncated: 60 more rows]
