# Supplementary material for: The dynamics of early-state transcriptional changes and aggregate formation in a Huntington’s disease cell model
Source: BMC Genomics. 2017 May 12;18:373. doi: 10.1186/s12864-017-3745-z (PMC5429582; doi:10.1186/s12864-017-3745-z)
Supplement: Supplementary file 6 — Huntington-specific differentially expressed genes. Genes (with Ensembl Gene ID) found to be DE in at least one time point (adjusted P-value < 0.1, moderated F-test) compared to the pre-induction state in the HD samples after correction for effects observed in the control samples. Genes are identified by Ensembl and Entrez Gene ID and gene symbol in the first three columns. The (adjusted) overall P-value gives the (adjusted) P-value for a gene to be significantly DE in at least one time point measured in the experiment. Each gene was placed in a cluster as determined by the CLICK algorithm. FC shows the fold change in expression compared to the pre-induction state with (adjusted) P-value listing the (adjusted) P-value resulting from significance testing of differential expression of the gene at that time point. Nrf2-regulated genes and genes involved in dopamine biosynthesis identified by van Roon-Mom et al. [55] are highlighted in yellow and blue, respectively. (XLSX 891 kb) [file 12864_2017_3745_MOESM6_ESM.xlsx]

## Sheet: Additional file 5
Ensembl Gene ID	Entrez Gene ID	Gene Symbol	Cluster	P-Value (overall)	adj. P-Value (overall)	FC (4 vs. 0h)	P-Value (4 vs. 0h)	adj. P-Value (4 vs. 0h)	FC (8 vs. 0h)	P-Value (8 vs. 0h)	adj. P-Value (8 vs. 0h)	FC (24 vs. 0h)	P-Value (24 vs. 0h)	adj. P-Value (24 vs. 0h)	FC (36 vs. 0h)	P-Value (36 vs. 0h)	adj. P-Value (36 vs. 0h)	FC (48 vs. 0h)	P-Value (48 vs. 0h)	adj. P-Value (48 vs. 0h)	FC (72 vs. 0h)	P-Value (72 vs. 0h)	adj. P-Value (72 vs. 0h)	FC (96 vs. 0h)	P-Value (96 vs. 0h)	adj. P-Value (96 vs. 0h)	FC (120 vs. 0h)	P-Value (120 vs. 0h)	adj. P-Value (120 vs. 0h)
ENSRNOG00000046654	117024	Crym	Cluster 1	1.67738e-44	4.7844e-40	1.06303	0.588717	0.997586	0.98207	0.872745	0.999932	0.833887	0.14643	0.83683	1.88814	3.14191e-07	0.000746806	6.25498	3.44414e-27	9.82371e-23	12.4319	1.3481e-34	3.84518e-30	8.17153	3.40613e-30	9.71532e-26	5.28168	7.51991e-24	7.14968e-20
ENSRNOG00000009736	63888	A4galt	Cluster 2	8.67282e-31	4.94749e-27	0.952983	0.525016	0.997586	0.951241	0.509428	0.999932	1.07112	0.410299	0.936036	0.665464	8.56665e-07	0.00174533	0.45409	1.53274e-16	7.2864e-13	0.420067	3.34349e-17	1.58944e-13	0.647791	3.92209e-07	0.00012029	0.301758	9.88532e-26	1.40979e-21
ENSRNOG00000009433	295462	Ccdc109b	Cluster 1	2.79291e-26	9.95778e-23	1.167	0.266851	0.997586	1.29441	0.0652998	0.999932	1.13103	0.420297	0.939244	1.87653	2.266e-05	0.0222873	5.85436	5.39479e-21	7.69378e-17	5.43561	1.40514e-18	8.01578e-15	3.88263	1.0123e-14	4.53923e-11	3.30814	1.6862e-12	2.09111e-09
ENSRNOG00000013484	24421	Gsta1	Cluster 1	5.96827e-26	1.89148e-22	1.04387	0.849036	0.997586	0.823773	0.391057	0.999932	0.766325	0.285176	0.897335	1.78741	0.0127368	0.60853	4.02781	3.10643e-08	8.51969e-06	11.1679	8.47449e-16	2.01432e-12	12.6154	1.72566e-17	1.23053e-13	9.61475	3.4059e-15	8.83149e-12
ENSRNOG00000004327	24311	Ddc	Cluster 2	3.61229e-25	1.03033e-21	0.958079	0.792391	0.997586	0.886215	0.458482	0.999932	0.755204	0.119466	0.802477	0.727813	0.0568849	0.798909	0.212515	9.59768e-15	2.1058e-11	0.103078	1.08938e-21	7.76811e-18	0.293111	2.01026e-10	1.91129e-07	0.303189	4.9432e-10	4.27258e-07
ENSRNOG00000019211	310743	Olfml3	Cluster 1	7.84221e-25	2.03349e-21	0.857712	0.123466	0.997586	0.886535	0.225516	0.999932	0.942356	0.58582	0.960867	0.930295	0.472251	0.957073	1.91499	5.78036e-09	2.11376e-06	2.6843	1.82703e-14	2.74275e-11	2.42459	4.11787e-13	9.03492e-10	0.955857	0.662314	0.944496
ENSRNOG00000021750	25261	Id1	Cluster 2	2.74347e-22	6.52099e-19	1.086	0.548736	0.997586	0.940421	0.655105	0.999932	1.21899	0.192708	0.854721	0.553298	5.39998e-05	0.0358194	0.248751	6.21755e-16	1.97048e-12	0.260537	4.21037e-14	5.71868e-11	0.430169	7.76558e-08	3.21011e-05	0.470951	1.09261e-06	0.000294005
ENSRNOG00000006308	298894	Mycn	Cluster 2	1.11724e-21	2.4513e-18	0.773431	0.0113762	0.997586	0.792486	0.0215038	0.999932	0.893523	0.305628	0.905277	0.608655	4.12993e-06	0.00654433	0.346836	6.11684e-17	4.36177e-13	0.45199	9.48695e-11	4.09994e-08	0.466282	1.19425e-10	1.36255e-07	0.304119	7.78629e-19	5.55221e-15
ENSRNOG00000002255	360721	Fam162a	Cluster 2	6.2716e-21	1.18312e-17	1.06621	0.570989	0.997586	0.962193	0.733241	0.999932	1.12573	0.342379	0.918404	0.699327	0.00242662	0.341253	0.501882	4.35713e-08	1.14017e-05	0.305503	2.07658e-15	4.55617e-12	0.35127	1.07976e-13	2.79981e-10	0.610654	6.90729e-05	0.00784066
ENSRNOG00000047393	294853	Krt18	Cluster 2	6.63675e-21	1.18312e-17	0.828664	0.101251	0.997586	0.776336	0.0282802	0.999932	1.01676	0.894394	0.990362	0.552555	1.67858e-06	0.00299239	0.301525	9.4609e-17	5.39706e-13	0.284883	2.0046e-16	6.06688e-13	0.468726	8.80886e-09	4.718e-06	0.524787	5.17561e-07	0.000164027
ENSRNOG00000014585	364899	Ccdc11	Cluster 2	8.13995e-21	1.28987e-17	0.885303	0.52383	0.997586	0.846288	0.383022	0.999932	1.24394	0.300269	0.903795	0.428601	3.32991e-05	0.0264734	0.202182	1.77869e-12	2.02934e-09	0.156073	5.33744e-14	6.34332e-11	0.256287	1.18805e-09	8.25344e-07	0.184093	6.04369e-13	9.07285e-10
ENSRNOG00000010437	64347	Sncg	Cluster 1	8.87579e-21	1.33244e-17	0.946485	0.590893	0.997586	1.03029	0.770436	0.999932	0.954437	0.678633	0.969385	0.966419	0.741965	0.986403	1.43482	0.000770964	0.0311918	2.59324	3.08818e-13	3.03738e-10	2.66212	2.58418e-14	9.21356e-11	1.92157	2.75387e-08	1.469e-05
ENSRNOG00000020410	25085	Th	Cluster 2	1.55581e-20	2.21882e-17	0.990048	0.956347	0.998093	0.867491	0.437426	0.999932	1.26353	0.246613	0.876855	0.71783	0.0764677	0.836969	0.307865	9.73481e-09	3.22867e-06	0.12634	6.03683e-17	2.15236e-13	0.25372	2.3705e-10	2.18109e-07	0.489699	0.00032298	0.023561
ENSRNOG00000012840	24791	Sparc	Cluster 1	3.1967e-20	4.34188e-17	1.26307	0.189254	0.997586	1.28282	0.161813	0.999932	1.82458	0.00266427	0.36682	2.18512	3.6073e-05	0.0270766	6.13819	3.45318e-16	1.32765e-12	7.42785	5.82374e-17	2.15236e-13	3.91043	9.97131e-11	1.23657e-07	2.21926	4.19888e-05	0.00532288
ENSRNOG00000003888	498246	Rgs13	Cluster 1	7.76802e-20	1.00712e-16	0.856171	0.223764	0.997586	1.03408	0.792018	0.999932	0.971849	0.838208	0.987896	1.48671	0.00275895	0.354679	2.75572	1.0811e-11	9.06946e-09	3.2698	3.06021e-13	3.03738e-10	2.55583	4.01099e-10	3.36487e-07	2.15606	1.12993e-07	4.95829e-05
ENSRNOG00000003532	302845	Magea11	Cluster 4	1.18742e-19	1.35475e-16	1.01258	0.895641	0.997586	1.08405	0.398005	0.999932	0.84105	0.101513	0.789632	1.10237	0.314822	0.933169	1.00143	0.988234	0.997591	1.01217	0.906384	0.986438	1.10695	0.30873	0.815766	0.367548	4.32207e-16	1.36976e-12
ENSRNOG00000019584	114587	Dlk1	Cluster 2	3.14484e-19	3.45002e-16	1.10947	0.365113	0.997586	0.918145	0.456189	0.999932	0.95029	0.685645	0.969794	0.740718	0.0112231	0.601944	0.552809	1.92544e-06	0.000283089	0.370493	4.83299e-12	3.35317e-09	0.305722	8.24372e-16	4.70271e-12	0.632147	0.000231448	0.0184919
ENSRNOG00000003881	289222	Nit1	Cluster 1	3.27616e-19	3.46096e-16	1.06882	0.32964	0.997586	1.02839	0.681057	0.999932	0.97873	0.774182	0.980588	1.1815	0.0176008	0.645281	1.58125	2.83406e-09	1.1548e-06	2.08845	5.14194e-16	1.33331e-12	1.70943	4.73973e-11	7.95243e-08	1.48839	2.58584e-07	9.46894e-05
ENSRNOG00000028243	690315	DERL3	Cluster 3	4.43957e-19	4.38454e-16	1.10955	0.230852	0.997586	1.0047	0.956722	0.999932	1.21129	0.0463249	0.701341	1.02474	0.780425	0.988539	1.00369	0.966443	0.993206	1.25441	0.0169058	0.238596	1.54129	6.65402e-06	0.00112937	2.67762	8.55407e-18	3.48554e-14
ENSRNOG00000045571	100189544	NRN1L	Cluster 1	4.64644e-19	4.41768e-16	1.09971	0.478863	0.997586	0.981671	0.890224	0.999932	1.0449	0.765922	0.979906	1.12146	0.400193	0.944561	2.39908	6.82645e-09	2.34591e-06	3.85843	1.22399e-14	1.93955e-11	2.64448	6.98931e-10	5.53767e-07	2.50341	4.01988e-09	3.01734e-06
ENSRNOG00000013415	301333	Ptpn18	Cluster 2	6.45444e-19	5.93871e-16	1.05245	0.729491	0.997586	1.00855	0.954074	0.999932	1.34644	0.0701209	0.743523	0.65037	0.00508035	0.461397	0.302189	6.25585e-12	5.75599e-09	0.28074	6.85144e-12	4.54474e-09	0.427273	3.67434e-07	0.000115168	0.467443	3.94975e-06	0.000840737
ENSRNOG00000019224	94168	Spp2	Cluster 2	7.61675e-19	6.61118e-16	0.843997	0.307932	0.997586	0.781064	0.138814	0.999932	0.82078	0.280806	0.894646	0.560799	0.000887372	0.226823	0.449508	7.85022e-06	0.000906733	0.213502	3.22057e-13	3.06201e-10	0.197941	1.114e-14	4.53923e-11	0.209196	4.87598e-14	8.69235e-11
ENSRNOG00000029711	494500	Gsta3	Cluster 1	7.64887e-19	6.61118e-16	1.20981	0.0899009	0.997586	1.24966	0.0479101	0.999932	1.1385	0.291353	0.901036	1.40044	0.00366005	0.395438	1.86059	3.86785e-07	7.45424e-05	3.4125	2.12701e-16	6.06688e-13	2.84697	5.74152e-14	1.63765e-10	2.51609	7.76489e-12	9.22824e-09
ENSRNOG00000021088	295261	Tmod4	Cluster 1	1.14733e-18	9.35006e-16	0.951464	0.697908	0.997586	0.942349	0.643252	0.999932	1.03422	0.81143	0.986204	0.825645	0.143058	0.888037	1.51334	0.00196285	0.0589772	3.19412	9.28947e-13	8.28011e-10	2.79532	2.4841e-11	4.72359e-08	1.38089	0.0177393	0.253889
ENSRNOG00000010977	25641	Igfbp6	Cluster 1	1.22553e-18	9.70997e-16	0.896038	0.275338	0.997586	0.960039	0.684365	0.999932	0.990719	0.932653	0.993769	0.767629	0.010806	0.599647	1.27124	0.0202841	0.242848	1.89806	6.4542e-08	1.44955e-05	2.05387	9.7773e-10	7.33889e-07	2.05433	9.68393e-10	8.12396e-07
ENSRNOG00000026918	287935	RGD1308065	Cluster 1	2.30622e-18	1.68667e-15	1.06434	0.528098	0.997586	0.936213	0.504885	0.999932	1.13629	0.241441	0.874137	1.48419	0.000160264	0.0749377	2.85969	5.91229e-17	4.36177e-13	1.74116	1.29798e-06	0.000199044	1.5407	6.54069e-05	0.00645537	1.78662	2.22595e-07	8.40505e-05
ENSRNOG00000001288	498153	Gpr146	Cluster 1	2.98074e-18	2.12549e-15	1.0033	0.965335	0.998093	1.03296	0.669367	0.999932	1.06313	0.46427	0.944488	1.02367	0.761283	0.987548	1.47474	2.46324e-06	0.000341063	1.74953	1.20256e-09	4.34186e-07	1.52864	7.0143e-07	0.000191326	0.751303	0.000507966	0.031704
ENSRNOG00000011039	29244	Gch1	Cluster 2	3.85275e-18	2.61648e-15	0.974413	0.836552	0.997586	0.934006	0.587134	0.999932	1.32397	0.0449116	0.699628	0.605879	0.000166727	0.0754849	0.349622	1.85464e-12	2.03461e-09	0.375068	1.94208e-10	8.0281e-08	0.528189	5.05317e-06	0.000906488	0.817624	0.127512	0.617381
ENSRNOG00000010524	25420	Cryab	Cluster 1	1.16874e-17	7.75252e-15	1.14057	0.218589	0.997586	0.954567	0.662352	0.999932	1.07621	0.531031	0.955164	0.95949	0.701811	0.983598	1.64906	1.24972e-05	0.00126854	2.94145	9.33308e-15	1.77472e-11	1.95095	4.32688e-08	1.8987e-05	1.17103	0.15796	0.662573
ENSRNOG00000050767	83834	Nrn1	Cluster 3	1.31234e-17	8.50727e-15	1.03386	0.810708	0.997586	1.21263	0.167924	0.999932	1.03625	0.815951	0.987271	0.97795	0.874383	0.99826	0.660117	0.00407758	0.0944033	1.33634	0.0560415	0.43814	1.90334	2.67912e-05	0.00319735	3.55792	1.8765e-13	2.97352e-10
ENSRNOG00000019094	24424	Gstm2	Cluster 1	1.57282e-17	9.96924e-15	1.26886	0.164433	0.997586	1.26868	0.164684	0.999932	1.40307	0.0734533	0.751756	1.28597	0.147934	0.888037	3.45046	2.56246e-10	1.40556e-07	4.58008	1.59972e-12	1.30368e-09	5.07609	3.04203e-14	9.64086e-11	2.58312	7.53311e-07	0.000221512
ENSRNOG00000015518	25703	Rbp4	Cluster 2	6.09588e-17	3.54843e-14	1.09953	0.421995	0.997586	0.989663	0.929796	0.999932	0.842712	0.189582	0.851856	0.592536	3.34131e-05	0.0264734	0.490564	5.60803e-08	1.4282e-05	0.322677	9.71958e-14	1.10893e-10	0.429739	1.04927e-09	7.67393e-07	0.532979	1.90651e-06	0.000442108
ENSRNOG00000015055	24765	Scg2	Cluster 2	9.03014e-17	5.15133e-14	0.921156	0.577669	0.997586	0.902515	0.487034	0.999932	0.763764	0.0992876	0.788706	0.877308	0.382338	0.941865	0.392638	1.52185e-08	4.52163e-06	0.297653	3.33921e-11	1.79956e-08	0.354371	1.76627e-09	1.14077e-06	0.29564	8.40941e-12	9.59447e-09
ENSRNOG00000012286	308716	Il20ra	Cluster 2	1.46983e-16	8.0623e-14	0.805146	0.0289085	0.997586	0.925402	0.428703	0.999932	1.02364	0.828116	0.987552	0.728698	0.00194378	0.322893	0.433608	8.15068e-13	1.05674e-09	0.447523	3.34386e-11	1.79956e-08	0.695522	0.000603395	0.0352114	0.945891	0.586251	0.92454
ENSRNOG00000023708	297077	Tmem176a	Cluster 1	1.97354e-16	1.0311e-13	1.14297	0.15241	0.997586	1.03561	0.706234	0.999932	1.06888	0.514764	0.953206	0.903271	0.281561	0.925194	1.20463	0.0506119	0.386592	1.25846	0.0238605	0.288697	1.48881	8.9532e-05	0.00831831	2.55231	2.60329e-15	7.42536e-12
ENSRNOG00000027030	25026	Adm	Cluster 2	1.98421e-16	1.0311e-13	0.781208	0.134783	0.997586	0.871569	0.402898	0.999932	1.06292	0.735359	0.976322	0.613866	0.0042233	0.41553	0.240138	4.06514e-13	6.10263e-10	0.241149	4.93081e-12	3.35317e-09	0.64877	0.0131556	0.252345	0.526681	0.000320504	0.0234404
ENSRNOG00000008465	171411	Tmem176b	Cluster 1	1.98823e-16	1.0311e-13	1.03032	0.700945	0.997586	0.973686	0.731634	0.999932	0.94582	0.51543	0.953206	1.00394	0.960227	0.999072	1.04663	0.56364	0.885068	1.10704	0.227596	0.733443	1.24032	0.00934776	0.208139	2.17328	4.23711e-15	9.29654e-12
ENSRNOG00000004458	314349	Ston2	Cluster 1	2.2696e-16	1.156e-13	0.986856	0.877747	0.997586	1.13788	0.135785	0.999932	1.05458	0.5748	0.960023	1.5076	9.47075e-06	0.012013	2.04826	2.12051e-12	2.24013e-09	1.98897	8.79074e-11	3.91779e-08	1.75508	1.46565e-08	7.46514e-06	1.25585	0.0128155	0.215199
ENSRNOG00000005615	25112	Gadd45a	Cluster 1	2.96258e-16	1.48249e-13	1.13051	0.236608	0.997586	1.25864	0.0280612	0.999932	0.850461	0.156314	0.844103	1.2774	0.0213906	0.678492	2.35203	2.65157e-12	2.70109e-09	2.29695	6.74436e-11	3.10273e-08	1.82275	2.85695e-07	9.58691e-05	1.41027	0.00195199	0.0734088
ENSRNOG00000020792	360635	Etv4	Cluster 2	5.64626e-16	2.7767e-13	1.19956	0.180562	0.997586	1.04714	0.733321	0.999932	1.01075	0.94267	0.994687	0.945926	0.685285	0.982289	0.655805	0.00275199	0.0728947	0.314922	8.36793e-12	5.30396e-09	0.394458	3.44796e-09	2.00149e-06	0.797563	0.111765	0.588547
ENSRNOG00000014408	29586	Gjb5	Cluster 2	5.94119e-16	2.87221e-13	0.896823	0.602219	0.997586	0.829252	0.370939	0.999932	1.72947	0.019018	0.599394	0.404353	4.82372e-05	0.0352787	0.309181	3.19897e-07	6.335e-05	0.185479	6.37728e-11	2.98195e-08	0.27172	5.06884e-08	2.12616e-05	0.643339	0.0456367	0.402503
ENSRNOG00000025001	29569	Pcolce	Cluster 1	6.15126e-16	2.92421e-13	1.14254	0.21487	0.997586	1.01344	0.900615	0.999932	1.23692	0.0735437	0.751756	1.26326	0.0335963	0.742175	1.53766	0.000147732	0.00902305	1.85858	6.58894e-07	0.000109904	2.17346	6.8786e-10	5.53767e-07	2.91431	3.94582e-15	9.29654e-12
ENSRNOG00000007827	84683	Cox4i2	Cluster 2	6.49447e-16	3.03675e-13	1.11393	0.366239	0.997586	0.984274	0.89414	0.999932	1.32467	0.0343363	0.671273	0.773375	0.0358612	0.750565	0.563494	8.04453e-06	0.000921503	0.377293	3.96311e-11	2.05527e-08	0.474913	4.87061e-08	2.10492e-05	0.655978	0.00103922	0.0501945
ENSRNOG00000004356	289199	Lrrc52	Cluster 1	9.40694e-16	4.32765e-13	1.05281	0.66807	0.997586	1.081	0.516683	0.999932	1.13885	0.326047	0.912253	1.30038	0.0332621	0.742175	1.89715	1.02252e-06	0.000171927	3.12532	1.43694e-13	1.57638e-10	2.28443	3.39117e-09	2.00149e-06	2.25852	5.07635e-09	3.53153e-06
ENSRNOG00000021269	24259	Chgb	Cluster 2	1.30762e-15	5.92018e-13	0.990592	0.95509	0.998093	0.923968	0.637787	0.999932	0.803472	0.238138	0.873328	0.936906	0.702043	0.983598	0.483765	5.02634e-05	0.00381097	0.226292	2.29543e-12	1.76952e-09	0.28794	3.4855e-10	3.01263e-07	0.397434	1.01681e-06	0.000278869
ENSRNOG00000009779	25626	Krt8	Cluster 2	2.26784e-15	9.65459e-13	0.832944	0.181318	0.997586	0.805979	0.115474	0.999932	1.06731	0.663568	0.969385	0.701795	0.0118193	0.605166	0.346966	2.60447e-11	1.76907e-08	0.289854	7.78984e-13	7.16741e-10	0.526238	1.9305e-05	0.0025375	0.564981	0.000122173	0.0116546
ENSRNOG00000013323	292188	Rnf217	Cluster 2	2.71863e-15	1.14035e-12	0.963178	0.743334	0.997586	0.984755	0.893311	0.999932	0.99948	0.996705	0.999626	0.750157	0.0150989	0.626201	0.416466	4.79304e-11	2.97199e-08	0.436083	2.01056e-09	6.82706e-07	0.541943	1.81685e-06	0.000408047	0.480526	2.64796e-08	1.45246e-05
ENSRNOG00000014490	295458	Bdh2	Cluster 1	3.40811e-15	1.38871e-12	1.0071	0.940321	0.998093	1.07878	0.42339	0.999932	1.08899	0.413453	0.936261	1.01918	0.84299	0.996225	1.34583	0.0025921	0.0706831	2.16029	4.61102e-11	2.32635e-08	2.11436	3.90243e-11	6.95681e-08	1.14292	0.178433	0.689347
ENSRNOG00000006146	362708	Trim54	Cluster 1	3.86574e-15	1.55299e-12	1.1633	0.146826	0.997586	1.13324	0.229289	0.999932	0.996114	0.972754	0.997694	1.19392	0.0944696	0.846325	1.73882	1.01481e-06	0.000171927	2.85185	1.02501e-14	1.82728e-11	1.82537	2.94787e-07	9.77699e-05	1.36555	0.00493599	0.126268
ENSRNOG00000002773	29480	Rgs4	Cluster 2	5.12781e-15	1.97649e-12	0.758356	0.0555321	0.997586	0.7844	0.0919531	0.999932	0.848098	0.296228	0.902823	0.71774	0.024242	0.699659	0.281621	1.86586e-13	2.95666e-10	0.303554	1.99598e-11	1.12499e-08	0.467125	1.96707e-06	0.00043159	0.644255	0.00406018	0.113315
ENSRNOG00000049560	24957	Glul	Cluster 2	5.66994e-15	2.15631e-12	0.967487	0.765631	0.997586	1.00319	0.977056	0.999932	1.40723	0.006192	0.455826	0.86126	0.186445	0.906059	0.940532	0.585954	0.894326	0.711789	0.00551886	0.120717	0.753452	0.0162733	0.279591	0.378125	9.10396e-13	1.29836e-09
ENSRNOG00000009106	501015	C2cd4b	Cluster 2	5.92772e-15	2.22469e-12	0.904228	0.568226	0.997586	0.919822	0.635579	0.999932	1.95089	0.000865402	0.240718	0.62058	0.00895966	0.570438	0.332943	2.37843e-08	6.71684e-06	0.286468	3.76792e-09	1.22128e-06	0.585024	0.00448584	0.134826	0.595197	0.00587734	0.139021
ENSRNOG00000016437	116467	Tm4sf4	Cluster 2	6.10489e-15	2.26143e-12	0.611508	0.0274204	0.997586	0.485117	0.0014166	0.999932	0.399569	0.000269614	0.132819	0.426651	0.000245406	0.0964631	0.176164	1.51956e-11	1.20395e-08	0.139819	1.48961e-12	1.24965e-09	0.182981	8.98099e-11	1.16438e-07	0.701657	0.125277	0.613934
ENSRNOG00000001720	29577	Hes1	Cluster 2	7.02502e-15	2.56891e-12	0.960259	0.763006	0.997586	0.868767	0.296993	0.999932	1.12072	0.441901	0.941383	0.479682	6.14115e-07	0.00134742	0.338731	7.71833e-12	6.67121e-09	0.4393	1.89549e-07	3.67789e-05	0.491419	2.32775e-06	0.00049548	0.530213	1.93953e-05	0.00291164
ENSRNOG00000011992	25693	Slc18a1	Cluster 2	7.85892e-15	2.83747e-12	0.722553	0.118515	0.997586	0.778037	0.226581	0.999932	1.36218	0.176444	0.85	0.814207	0.328245	0.935411	0.312987	3.22047e-07	6.335e-05	0.16622	4.71517e-12	3.35317e-09	0.293115	1.74793e-07	6.3109e-05	0.596864	0.0187015	0.259699
ENSRNOG00000049054	64636	Ntsr2	Cluster 1	8.52801e-15	3.01308e-12	1.1124	0.303354	0.997586	1.00973	0.925243	0.999932	1.77123	2.5602e-06	0.0048683	1.36082	0.00409292	0.413582	1.83486	1.08e-07	2.50445e-05	1.66089	1.68301e-05	0.00162177	1.44699	0.000912727	0.0466554	0.726514	0.00384139	0.109603
ENSRNOG00000004476	114557	WIF1	Cluster 1	8.55658e-15	3.01308e-12	0.923153	0.57454	0.997586	0.965057	0.80266	0.999932	0.782551	0.12008	0.802836	1.16722	0.285777	0.925446	1.07816	0.60244	0.901114	1.84005	0.000146005	0.00878585	2.97598	1.19417e-10	1.36255e-07	2.41358	6.21968e-08	2.95673e-05
ENSRNOG00000013973	170496	Lcn2	Cluster 2	1.56301e-14	5.30735e-12	1.12002	0.518176	0.997586	0.905019	0.569308	0.999932	1.56094	0.0229852	0.626177	0.557553	0.00143978	0.291254	0.484219	9.82965e-05	0.00646017	0.33526	1.18492e-07	2.40683e-05	0.357807	2.34327e-07	8.35465e-05	1.11942	0.537996	0.912238
ENSRNOG00000019556	24936	Cd9	Cluster 2	1.58255e-14	5.31048e-12	0.872382	0.185969	0.997586	0.90025	0.307648	0.999932	0.698427	0.00203151	0.332486	0.860769	0.152597	0.889541	0.437157	7.4825e-12	6.66948e-09	0.43334	4.67859e-11	2.32635e-08	0.618949	2.3009e-05	0.00280464	0.852135	0.138289	0.635172
ENSRNOG00000017109	293623	Rassf7	Cluster 2	1.65468e-14	5.48794e-12	1.06428	0.559216	0.997586	0.968456	0.763654	0.999932	1.54133	0.000385619	0.159288	0.778095	0.022352	0.687211	0.586815	3.90065e-06	0.00051271	0.470786	4.15989e-09	1.33317e-06	0.731375	0.00601646	0.161155	0.844335	0.131087	0.623579
ENSRNOG00000016460	24854	Clu	Cluster 1	3.71821e-14	1.18583e-11	1.1172	0.229206	0.997586	1.01959	0.832551	0.999932	1.10002	0.346476	0.919477	1.22942	0.0287736	0.722512	1.26077	0.0145153	0.201962	1.8037	5.58694e-08	1.3062e-05	2.29716	2.52933e-13	6.01201e-10	1.75206	8.67349e-08	3.99022e-05
ENSRNOG00000011984	306748	Cxcl14	Cluster 2	3.7417e-14	1.18583e-11	1.03627	0.798237	0.997586	0.990356	0.944557	0.999932	1.34519	0.0558118	0.718603	0.654132	0.0034427	0.387567	0.554776	7.16036e-05	0.00501806	0.33939	2.41353e-10	9.69594e-08	0.458682	6.96927e-07	0.000191326	0.823543	0.184545	0.696494
ENSRNOG00000032410	498136	RGD1562533	Cluster 1	3.83331e-14	1.20151e-11	1.13957	0.390529	0.997586	1.20778	0.215811	0.999932	0.974569	0.877467	0.989622	1.20032	0.237799	0.917223	2.17902	2.3513e-06	0.000328756	3.02607	1.65139e-09	5.74422e-07	3.25405	7.46222e-11	1.01355e-07	2.44284	2.18915e-07	8.40505e-05
ENSRNOG00000017962	291085	Serpinb6	Cluster 1	5.33291e-14	1.65337e-11	1.20581	0.120839	0.997586	1.26705	0.0507678	0.999932	1.03359	0.80211	0.983823	1.28879	0.0392753	0.758118	2.22928	3.33602e-09	1.32157e-06	2.26024	1.20537e-08	3.43809e-06	2.32253	1.79977e-09	1.14077e-06	1.04808	0.707449	0.952852
ENSRNOG00000036670	498033	Tex19.1	Cluster 1	5.51681e-14	1.692e-11	0.829727	0.156212	0.997586	0.818875	0.129367	0.999932	0.98076	0.892674	0.990228	1.00248	0.985082	0.999549	2.30721	1.25037e-08	3.87656e-06	2.27564	9.85682e-08	2.08256e-05	1.40499	0.0145424	0.264367	1.48345	0.00484635	0.125014
ENSRNOG00000019985	63882	Asic4	Cluster 2	5.99209e-14	1.80324e-11	0.958626	0.702106	0.997586	0.87295	0.220609	0.999932	0.876538	0.279865	0.894493	0.705015	0.00241462	0.341253	0.407925	5.65744e-12	5.37891e-09	0.482778	2.86289e-08	7.48679e-06	0.627434	0.000112894	0.00975778	0.949553	0.653735	0.942329
ENSRNOG00000002963	363686	C1ql1	Cluster 2	6.00597e-14	1.80324e-11	1.00842	0.95026	0.998093	0.83862	0.19248	0.999932	0.98671	0.927895	0.99319	0.824426	0.159108	0.892587	0.554511	3.99462e-05	0.0032186	0.347592	1.51501e-10	6.35478e-08	0.358817	1.39064e-10	1.51723e-07	0.710933	0.016862	0.248079
ENSRNOG00000008141	25105	Nppb	Cluster 1	6.69244e-14	1.98842e-11	0.909836	0.552658	0.997586	0.803312	0.170705	0.999932	0.822007	0.264296	0.886466	0.97415	0.870998	0.998217	2.00863	4.01755e-05	0.00322125	3.21411	1.33439e-09	4.75761e-07	2.16446	1.16654e-05	0.00169762	1.61087	0.00504959	0.127572
ENSRNOG00000016219	29142	Vnn1	Cluster 1	7.65877e-14	2.25207e-11	0.991926	0.950767	0.998093	0.913402	0.490872	0.999932	0.956032	0.755698	0.979226	1.48915	0.00357516	0.392209	1.55321	0.00135546	0.0459055	2.63403	1.16801e-09	4.27117e-07	2.58266	7.92331e-10	6.10802e-07	1.90272	9.97739e-06	0.0017041
ENSRNOG00000010223	24804	Syp	Cluster 2	9.02773e-14	2.62753e-11	1.00565	0.957088	0.998093	0.880976	0.227998	0.999932	1.16911	0.17726	0.85	0.784037	0.0240461	0.699659	0.526248	3.74346e-08	1.002e-05	0.436733	1.22667e-10	5.22212e-08	0.691127	0.00107094	0.0524854	0.60061	1.109e-05	0.00186071
ENSRNOG00000013829	25101	Chrna3	Cluster 2	2.07144e-13	5.79251e-11	0.886434	0.208775	0.997586	0.932282	0.463287	0.999932	0.951223	0.634229	0.965974	0.924638	0.419322	0.949438	0.468004	1.19677e-11	9.75303e-09	0.512138	5.28689e-09	1.63911e-06	0.726826	0.00188474	0.0783651	0.753245	0.00549233	0.134222
ENSRNOG00000049994	310968	Ifi44l	Cluster 1	2.29369e-13	6.35173e-11	1.10969	0.559819	0.997586	1.13277	0.485078	0.999932	1.0311	0.875959	0.989622	1.84867	0.00101338	0.247047	2.85651	1.06671e-07	2.49392e-05	4.26998	4.7305e-11	2.32635e-08	2.92223	1.28668e-07	4.9687e-05	2.82023	2.8794e-07	0.000101152
ENSRNOG00000001414	24617	Serpine1	Cluster 2	2.4852e-13	6.77816e-11	0.783875	0.120492	0.997586	0.674364	0.0130051	0.999932	1.03489	0.841339	0.988026	0.512897	5.75742e-05	0.0369737	0.341487	1.3375e-09	6.15315e-07	0.303009	3.45149e-10	1.36732e-07	0.525395	0.000151874	0.0122025	0.912902	0.575532	0.921279
ENSRNOG00000009258	114483	Cdk6	Cluster 2	2.4952e-13	6.77816e-11	0.830788	0.0833498	0.997586	0.726751	0.00338155	0.999932	0.938881	0.589373	0.961289	0.665995	0.000286088	0.104616	0.499874	6.63273e-09	2.31489e-06	0.388258	1.73685e-12	1.37612e-09	0.503622	2.00212e-08	9.51776e-06	0.764383	0.0171496	0.25007
ENSRNOG00000001645	304020	Filip1l	Cluster 1	2.62637e-13	7.06716e-11	0.652477	0.00708944	0.997586	0.846439	0.28413	0.999932	0.466298	2.33379e-05	0.0277362	0.809274	0.181038	0.901962	0.708183	0.0306254	0.302076	1.56628	0.00868997	0.159584	2.09446	1.63271e-05	0.00221762	0.721174	0.0461953	0.405103
ENSRNOG00000007638	312478	Loxl3	Cluster 3	2.66515e-13	7.10449e-11	0.903938	0.379081	0.997586	0.949815	0.653282	0.999932	1.2134	0.127571	0.813784	0.681574	0.00138653	0.284518	0.598166	2.79308e-05	0.00238524	0.71421	0.00773139	0.1485	0.908336	0.422519	0.868961	1.70572	2.38978e-05	0.00342531
ENSRNOG00000014948	171493	Osgin1	Cluster 1	3.95364e-13	1.03458e-10	1.1383	0.101828	0.997586	1.10214	0.217683	0.999932	1.12236	0.183983	0.850315	1.28277	0.0023752	0.341142	1.84191	2.66697e-11	1.76907e-08	1.93798	1.42017e-11	8.43906e-09	1.49345	4.57932e-06	0.000829189	1.37154	0.000220584	0.0178236
ENSRNOG00000020308	64526	Ech1	Cluster 1	4.62814e-13	1.20008e-10	1.15484	0.0599908	0.997586	1.03395	0.65952	0.999932	1.02249	0.789628	0.982366	1.24178	0.0058777	0.497757	1.62512	1.13311e-08	3.6727e-06	1.8874	1.65999e-11	9.66286e-09	1.5515	3.05434e-07	9.89989e-05	1.28148	0.00230048	0.080715
ENSRNOG00000015051	309378	Golga7b	Cluster 2	5.9379e-13	1.52583e-10	0.910019	0.397823	0.997586	0.940954	0.584764	0.999932	0.987929	0.921	0.993062	0.750195	0.0124816	0.607552	0.422901	3.24701e-11	2.10487e-08	0.596385	4.36461e-05	0.00345203	0.739403	0.0108626	0.226647	0.483035	1.47149e-08	9.12419e-06
ENSRNOG00000013000	24534	Ldhb	Cluster 1	7.16074e-13	1.82362e-10	1.17716	0.0951425	0.997586	1.05211	0.600466	0.999932	1.00675	0.94967	0.995933	1.12067	0.248455	0.919084	1.62719	3.58151e-06	0.000475141	1.89903	2.60723e-08	6.9501e-06	2.08088	1.86534e-10	1.83465e-07	1.6983	1.15337e-06	0.000301813
ENSRNOG00000027592	502916	Rerg	Cluster 1	7.32206e-13	1.8482e-10	0.935186	0.660448	0.997586	1.15084	0.357997	0.999932	0.771414	0.124532	0.808975	1.42468	0.0242228	0.699659	1.72487	0.000668094	0.0285213	2.66309	5.64213e-08	1.30838e-05	2.90535	2.13064e-09	1.32113e-06	1.29678	0.105376	0.576088
ENSRNOG00000022069	64637	Hand2	Cluster 2	8.27532e-13	2.0705e-10	1.22984	0.190356	0.997586	1.0921	0.575445	0.999932	1.0167	0.92371	0.99314	0.780039	0.121915	0.874393	0.358045	6.655e-09	2.31489e-06	0.371646	9.34097e-08	1.9883e-05	0.623087	0.00490135	0.143533	0.736657	0.0653371	0.471084
ENSRNOG00000026527	361708	Snx32	Cluster 1	8.45345e-13	2.09668e-10	1.1364	0.241912	0.997586	0.982752	0.872975	0.999932	1.24661	0.0683821	0.741925	1.02454	0.826206	0.99392	1.08868	0.442277	0.833254	1.65713	4.41086e-05	0.00347544	2.17175	1.21532e-09	8.25344e-07	2.11006	3.76432e-09	2.90188e-06
ENSRNOG00000034140	306564	Htra4	Cluster 1	9.79698e-13	2.38837e-10	1.05446	0.60253	0.997586	1.20008	0.075814	0.999932	1.56321	0.000135708	0.0841479	1.42464	0.000914514	0.226823	2.20928	2.51463e-11	1.76907e-08	2.2756	6.097e-11	2.89841e-08	1.70253	2.86866e-06	0.000580304	1.47734	0.000408238	0.0275276
ENSRNOG00000007951	313878	Galnt14	Cluster 2	9.9212e-13	2.39816e-10	0.96245	0.724986	0.997586	1.14162	0.22533	0.999932	1.22198	0.0966638	0.786155	0.887176	0.27959	0.923773	0.546016	4.07638e-07	7.80339e-05	0.50666	1.12009e-07	2.332e-05	0.783822	0.0343795	0.401066	0.612983	4.26125e-05	0.00537294
ENSRNOG00000001302	25369	Adora2a	Cluster 2	1.08702e-12	2.59455e-10	0.90266	0.55618	0.997586	0.851069	0.354804	0.999932	1.51751	0.0315563	0.665045	0.73743	0.0869055	0.846325	0.322937	7.67335e-09	2.60556e-06	0.328335	6.05938e-08	1.38265e-05	0.725685	0.0801407	0.562573	0.721051	0.0743954	0.498826
ENSRNOG00000022189	292935	Htatip2	Cluster 1	1.51288e-12	3.53705e-10	0.97247	0.715703	0.997586	0.975417	0.745357	0.999932	0.944847	0.501598	0.951428	1.23639	0.00755258	0.538556	1.62784	1.42352e-08	4.31946e-06	1.58638	2.74767e-07	5.12235e-05	1.48766	3.4147e-06	0.000653674	1.28593	0.00225328	0.079641
ENSRNOG00000020729	63878	Stc2	Cluster 2	2.76041e-12	6.24881e-10	1.07805	0.544901	0.997586	1.05282	0.678238	0.999932	1.33188	0.0381609	0.683644	0.682452	0.00310289	0.371426	0.583047	4.59422e-05	0.0035609	0.42795	1.04022e-08	3.05878e-06	0.632997	0.000654473	0.0373742	0.814137	0.115039	0.595295
ENSRNOG00000015812	295061	Tm4sf1	Cluster 2	2.83969e-12	6.37768e-10	0.608072	0.0510805	0.997586	0.499719	0.00710385	0.999932	0.841452	0.534204	0.956392	0.359959	0.000133091	0.0643417	0.209262	2.7639e-08	7.65385e-06	0.231372	6.32839e-07	0.000106179	0.221723	1.50487e-07	5.61027e-05	1.19415	0.500917	0.900466
ENSRNOG00000015113	361300	Mocos	Cluster 1	2.95728e-12	6.58987e-10	1.24081	0.081804	0.997586	1.10523	0.41633	0.999932	1.15281	0.294447	0.902274	1.24568	0.0807265	0.842175	2.50538	1.03528e-10	6.02637e-08	2.26491	2.2453e-08	6.04177e-06	1.44801	0.0048554	0.142627	1.07371	0.579712	0.92241
ENSRNOG00000001736	117099	Bdh1	Cluster 2	3.05565e-12	6.7563e-10	0.96605	0.685696	0.997586	0.880488	0.138294	0.999932	1.18458	0.0739185	0.751756	0.665879	9.68692e-06	0.012013	0.58304	1.65597e-08	4.81972e-06	0.602178	3.70345e-07	6.72824e-05	0.773771	0.00494711	0.144133	0.821066	0.0291666	0.321983
ENSRNOG00000006359	287835	Galk1	Cluster 2	4.05725e-12	8.83514e-10	0.859484	0.275381	0.997586	0.890385	0.40228	0.999932	1.50702	0.00833996	0.494554	0.728706	0.0262975	0.709301	0.569044	0.00012299	0.00777837	0.411709	5.856e-08	1.34702e-05	0.536415	4.22376e-05	0.00474308	0.469195	1.1279e-06	0.000297881
ENSRNOG00000008015	314322	Fos	Cluster 2	4.22954e-12	9.13933e-10	1.1928	0.301597	0.997586	0.909881	0.579145	0.999932	1.36824	0.0967364	0.786155	0.484096	6.28216e-05	0.0381247	0.44407	9.51278e-06	0.00104762	0.368935	5.12907e-07	8.81304e-05	0.625185	0.00958895	0.2123	0.982094	0.919002	0.987612
ENSRNOG00000001715	408243	Ece2	Cluster 1	4.4532e-12	9.55028e-10	1.07762	0.47743	0.997586	1.00951	0.92825	0.999932	1.00158	0.989097	0.998751	1.47515	0.000444281	0.145077	1.4382	0.000973792	0.0364987	2.3281	7.16448e-11	3.24369e-08	1.92738	4.99266e-08	2.12546e-05	1.55931	0.000110156	0.0109096
ENSRNOG00000004353	362876	Ppfia2	Cluster 2	6.28349e-12	1.33068e-09	0.947491	0.715102	0.997586	0.888369	0.423825	0.999932	0.690891	0.0250578	0.636211	0.817318	0.180595	0.901958	0.344335	3.28842e-10	1.73696e-07	0.398034	1.18979e-07	2.40683e-05	0.469806	4.45718e-06	0.000814949	0.455731	2.02542e-06	0.000462169
ENSRNOG00000021100	310663	Tnfaip8l2	Cluster 1	6.29814e-12	1.33068e-09	1.0768	0.445599	0.997586	1.05638	0.571507	0.999932	1.15443	0.180154	0.850315	1.4575	0.000234212	0.0954346	2.1331	2.1737e-11	1.63159e-08	1.68538	3.04083e-06	0.000407199	1.68102	1.71313e-06	0.000399171	1.24824	0.0306553	0.330205
ENSRNOG00000021006	292792	Tmem147	Cluster 2	6.42696e-12	1.34791e-09	0.942317	0.459347	0.997586	0.862626	0.0680222	0.999932	1.04814	0.594342	0.961542	0.787486	0.00416787	0.413582	0.639341	3.81829e-07	7.45424e-05	0.54573	5.56873e-10	2.08996e-07	0.659361	3.27312e-06	0.000643857	0.891892	0.174172	0.68485
ENSRNOG00000005978	81820	Doc2b	Cluster 2	6.51969e-12	1.35738e-09	1.07419	0.586736	0.997586	0.989906	0.93852	0.999932	0.790752	0.107551	0.791561	0.737148	0.0244146	0.699876	0.41741	4.17458e-09	1.58762e-06	0.406928	1.08052e-08	3.14485e-06	0.572803	0.0001072	0.00943725	0.727345	0.0225434	0.287056
ENSRNOG00000019862	308429	Pinlyp	Cluster 1	6.62325e-12	1.36895e-09	1.15254	0.27242	0.997586	1.07419	0.579061	0.999932	1.13327	0.378807	0.928734	1.36415	0.0194908	0.662106	2.28767	1.09227e-08	3.58101e-06	2.60877	8.984e-10	3.32793e-07	1.8735	1.10879e-05	0.00163347	1.19827	0.181361	0.69262
ENSRNOG00000026133	315075	Ly6d	Cluster 2	6.9587e-12	1.41773e-09	0.984473	0.930137	0.998093	1.00793	0.964721	0.999932	1.15974	0.451323	0.943064	0.706656	0.0578659	0.800746	0.554207	0.00156908	0.0508577	0.365806	1.22001e-06	0.0001912	0.294887	4.1118e-09	2.29962e-06	0.376625	1.12707e-06	0.000297881
ENSRNOG00000020706	54263	Kcnn3	Cluster 2	7.70605e-12	1.55886e-09	1.01044	0.929064	0.998093	0.83231	0.118434	0.999932	1.18953	0.178878	0.85	0.748766	0.0163241	0.630671	0.466093	6.46675e-09	2.30564e-06	0.482963	1.18779e-07	2.40683e-05	0.72917	0.0110456	0.228464	0.827847	0.12377	0.611334
ENSRNOG00000005577	315160	Desi1	Cluster 2	8.64132e-12	1.71451e-09	0.933528	0.373644	0.997586	0.923666	0.304785	0.999932	0.986749	0.875116	0.989622	0.821363	0.0135545	0.61875	0.548088	2.45134e-11	1.76907e-08	0.667555	5.29124e-06	0.000628842	0.901234	0.198956	0.736449	0.909003	0.238227	0.750049
ENSRNOG00000005392	24596	Ngfr	Cluster 2	8.6558e-12	1.71451e-09	1.05066	0.650488	0.997586	0.941878	0.583083	0.999932	0.958013	0.720723	0.973586	0.761396	0.0154419	0.626201	0.456106	3.51915e-10	1.82503e-07	0.541999	1.28954e-06	0.00019882	0.627841	9.52277e-05	0.00862279	0.800593	0.0533826	0.433744
ENSRNOG00000003441	367785	Asb9	Cluster 2	9.06971e-12	1.78411e-09	0.811629	0.0973947	0.997586	0.829262	0.136406	0.999932	1.17461	0.243439	0.875545	0.896989	0.391828	0.942895	0.738102	0.018416	0.231197	0.451348	6.99512e-08	1.54668e-05	0.732817	0.0190654	0.301851	1.45151	0.00526711	0.130766
ENSRNOG00000017922	681316	Tpbgl	Cluster 2	1.33751e-11	2.59522e-09	0.902928	0.274281	0.997586	0.936151	0.479023	0.999932	1.19521	0.0844208	0.773659	0.797223	0.0182714	0.65554	0.715978	0.000638107	0.0276607	0.672122	0.000153879	0.00906836	0.737128	0.00228726	0.0889857	0.488025	9.83328e-11	9.67154e-08
ENSRNOG00000004177	299509	Myo1a	Cluster 3	1.69311e-11	3.26301e-09	0.82963	0.107268	0.997586	0.836752	0.124061	0.999932	0.995237	0.969919	0.997596	0.843241	0.146657	0.888037	0.729966	0.00829054	0.146876	0.554284	7.9283e-06	0.000873123	0.975705	0.837847	0.974267	1.63172	0.000100319	0.0102193
ENSRNOG00000009862	93667	Olfm1	Cluster 2	2.02198e-11	3.87067e-09	1.18453	0.103183	0.997586	1.04007	0.70323	0.999932	0.8396	0.125943	0.810897	0.86628	0.172282	0.897672	0.600931	4.96273e-06	0.000634762	0.606222	2.10114e-05	0.00194581	0.842096	0.113145	0.629949	0.530569	7.44075e-08	3.47922e-05
ENSRNOG00000011211	286937	Pex5l	Cluster 1	2.84455e-11	5.409e-09	1.05022	0.6829	0.997586	1.14905	0.248387	0.999932	0.822641	0.141476	0.83196	1.71872	2.48392e-05	0.0236163	1.66047	7.1117e-05	0.00499624	2.17451	4.53289e-08	1.10506e-05	1.81524	7.57929e-06	0.00122832	1.18604	0.175342	0.685776
ENSRNOG00000008117	311952	Galnt11	Cluster 1	3.21011e-11	6.06371e-09	0.949986	0.550344	0.997586	0.990118	0.907875	0.999932	1.02844	0.766536	0.979906	1.19117	0.0470804	0.769526	1.48477	1.78533e-05	0.00168842	1.58233	3.56122e-06	0.000461712	1.52128	1.03801e-05	0.00155011	0.908674	0.286919	0.789867
ENSRNOG00000023712	294388	Stox1	Cluster 1	4.57257e-11	8.5244e-09	1.00297	0.971886	0.998093	1.13599	0.132665	0.999932	1.00539	0.953714	0.996217	1.37051	0.000385746	0.131449	1.82358	4.77409e-10	2.34778e-07	1.21089	0.0377679	0.366912	1.18587	0.055263	0.487793	0.942495	0.501301	0.900466
ENSRNOG00000018484	58936	Plk3	Cluster 2	4.74467e-11	8.78781e-09	1.17195	0.153585	0.997586	0.937502	0.559634	0.999932	1.29912	0.0337797	0.670904	0.585455	7.19365e-06	0.0102592	0.631354	9.08558e-05	0.00607426	0.606534	6.58001e-05	0.00475143	0.742827	0.0115255	0.234106	0.880923	0.273717	0.779858
ENSRNOG00000008051	500709	Itpk1	Cluster 2	4.78788e-11	8.81063e-09	1.04592	0.573993	0.997586	0.965415	0.659292	0.999932	0.981537	0.831925	0.987552	0.846787	0.042442	0.761278	0.552298	1.21377e-10	6.92409e-08	0.708462	0.000130338	0.00809544	0.855135	0.0630952	0.513897	0.807857	0.012006	0.207168
ENSRNOG00000006899	60332	Akap14	Cluster 1	6.40848e-11	1.15689e-08	0.919218	0.348961	0.997586	0.945631	0.5336	0.999932	0.819683	0.0465404	0.70185	1.24975	0.0160706	0.630671	1.54366	7.31036e-06	0.00085808	1.64013	1.9021e-06	0.000276804	1.31475	0.00437425	0.133583	1.28816	0.00814327	0.165553
ENSRNOG00000046864	681337	Acot4	Cluster 1	7.37585e-11	1.31703e-08	1.02426	0.839702	0.997586	0.982717	0.883044	0.999932	1.05708	0.670489	0.969385	1.39386	0.00689854	0.530386	2.13665	1.15925e-08	3.71521e-06	1.86173	5.1934e-06	0.0006224	1.47301	0.0023468	0.0902219	0.999076	0.994039	0.99926
ENSRNOG00000019120	24450	Hmgcs2	Cluster 1	7.38789e-11	1.31703e-08	1.31375	0.165382	0.997586	1.08186	0.687596	0.999932	0.745403	0.174556	0.85	2.13381	0.000246399	0.0964631	3.28825	4.58489e-08	1.18605e-05	2.87323	2.96968e-06	0.000401442	2.22615	0.00017506	0.0137934	1.3351	0.159583	0.663949
ENSRNOG00000033564	54249	Cfd	Cluster 1	7.43829e-11	1.31778e-08	1.04002	0.595629	0.997586	1.04385	0.561701	0.999932	1.09035	0.288969	0.899419	1.04119	0.590477	0.971944	1.29915	0.000744582	0.0305468	1.45828	8.58273e-06	0.000930818	1.59906	3.18507e-08	1.41949e-05	1.61806	1.63607e-08	9.5785e-06
ENSRNOG00000007108	85272	Bmp7	Cluster 2	7.7581e-11	1.36504e-08	0.940361	0.560064	0.997586	0.836672	0.0934818	0.999932	0.711963	0.00427872	0.412004	0.76641	0.0145632	0.626201	0.438267	2.1459e-11	1.63159e-08	0.527	2.22811e-07	4.23683e-05	0.601357	1.31755e-05	0.00186043	0.663403	0.000338544	0.0242419
ENSRNOG00000004512	317191	Apool	Cluster 2	7.80078e-11	1.36504e-08	0.884373	0.334307	0.997586	1.06357	0.627475	0.999932	0.921584	0.559128	0.957486	0.780042	0.056363	0.797444	0.459156	3.75886e-08	1.002e-05	0.419153	1.01303e-08	3.00987e-06	0.625549	0.000636945	0.0367022	0.64506	0.00134826	0.059438
ENSRNOG00000047867	306589	Klhdc8b	Cluster 1	8.5432e-11	1.48584e-08	0.975745	0.805938	0.997586	0.972378	0.779299	0.999932	1.03694	0.741584	0.977371	1.06847	0.514133	0.962427	1.44242	0.000497736	0.0230096	2.0804	1.41411e-09	4.97958e-07	1.59921	2.09082e-05	0.00263129	1.42514	0.00102171	0.0499363
ENSRNOG00000013661	314473	Kif26a	Cluster 2	8.68431e-11	1.5004e-08	0.928964	0.476122	0.997586	0.86348	0.157641	0.999932	1.17109	0.166969	0.844103	0.640886	5.34998e-05	0.0358194	0.496472	2.26494e-09	9.78829e-07	0.631743	8.50901e-05	0.0058335	0.793309	0.0341615	0.399902	0.793571	0.0344108	0.352835
ENSRNOG00000012053	361991	S100a16	Cluster 1	9.32135e-11	1.59205e-08	1.06905	0.489446	0.997586	1.05773	0.561076	0.999932	1.33167	0.00824558	0.492027	0.994608	0.955938	0.998718	1.02161	0.827078	0.965048	1.09385	0.390059	0.845595	1.16155	0.139738	0.665736	2.09771	1.11055e-10	1.05588e-07
ENSRNOG00000024923	94270	NNAT	Cluster 2	9.63861e-11	1.63644e-08	1.12298	0.552572	0.997586	0.851678	0.411483	0.999932	0.737134	0.157905	0.844103	0.615925	0.0161249	0.630671	0.592684	0.00960435	0.159085	0.224302	3.55605e-10	1.38944e-07	0.311988	1.53539e-07	5.6146e-05	0.551195	0.00434355	0.117544
ENSRNOG00000000172	691966	Sqrdl	Cluster 1	1.061e-10	1.7907e-08	1.15533	0.0992958	0.997586	1.14644	0.118441	0.999932	1.18763	0.0748434	0.752844	1.27041	0.00786755	0.542914	1.60477	6.66433e-07	0.00012185	1.80476	1.27006e-08	3.58673e-06	1.68236	1.43498e-07	5.45732e-05	1.02667	0.771789	0.968802
ENSRNOG00000019598	83785	Vegfa	Cluster 2	1.09871e-10	1.84345e-08	0.957751	0.77246	0.997586	0.862627	0.323553	0.999932	1.23178	0.206528	0.861213	0.774263	0.0938501	0.846325	0.37076	4.07194e-09	1.56951e-06	0.456848	5.11604e-06	0.000618325	0.769315	0.0952492	0.595785	0.718397	0.0362833	0.362476
ENSRNOG00000016643	100359680	Lpcat2	Cluster 2	1.19722e-10	1.98537e-08	0.935183	0.557217	0.997586	0.969028	0.782698	0.999932	0.981649	0.882678	0.989795	0.96559	0.762217	0.98778	0.577607	8.1345e-06	0.000928081	0.512605	5.16863e-07	8.82784e-05	0.497508	8.30211e-08	3.38287e-05	0.673417	0.00129824	0.0578587
ENSRNOG00000004725	24331	Cela1	Cluster 1	1.20912e-10	1.99351e-08	1.11598	0.33273	0.997586	1.07165	0.540594	0.999932	1.33979	0.020602	0.611285	1.14796	0.230577	0.916787	1.8085	1.48761e-06	0.000226904	1.88087	1.428e-06	0.000215508	1.61196	0.000110771	0.00963266	2.29498	4.57869e-10	4.08119e-07
ENSRNOG00000020057	207113	Tex101	Cluster 5	1.41758e-10	2.32377e-08	0.88435	0.672458	0.997586	0.957896	0.882309	0.999932	11.1072	4.97665e-11	1.57721e-07	1.39432	0.261244	0.92197	0.94754	0.854954	0.971349	1.15035	0.655395	0.931987	1.19839	0.551312	0.914143	1.2071	0.535536	0.912044
ENSRNOG00000010065	361076	Dgkh	Cluster 2	1.43371e-10	2.33679e-08	0.851067	0.144942	0.997586	0.782522	0.0279202	0.999932	0.806409	0.0780523	0.759728	0.624774	5.96288e-05	0.0369737	0.432346	5.22971e-11	3.17376e-08	0.464095	5.90886e-09	1.79296e-06	0.587424	1.24583e-05	0.00176789	0.596638	2.0928e-05	0.0030929
ENSRNOG00000016210	293180	Micalcl	Cluster 1	1.53833e-10	2.49306e-08	1.07305	0.563787	0.997586	0.999218	0.994884	0.999932	0.963234	0.780319	0.981827	1.14598	0.272755	0.922377	1.6281	0.000163481	0.00981679	2.35924	4.80042e-09	1.50464e-06	1.92333	1.73534e-06	0.000399171	1.53316	0.00116635	0.0544483
ENSRNOG00000026336	290877	Tmem255b	Cluster 2	1.55878e-10	2.51192e-08	0.945899	0.749288	0.997586	0.938019	0.713166	0.999932	1.79088	0.00304534	0.382672	0.65543	0.0185952	0.661334	0.467313	4.24434e-05	0.00336282	0.416479	1.11243e-05	0.00115381	0.721689	0.0754294	0.550338	0.479057	0.000109572	0.0108896
ENSRNOG00000019667	308918	Ppfibp2	Cluster 2	1.78459e-10	2.85965e-08	0.997853	0.984909	0.998625	0.943435	0.608647	0.999932	0.767607	0.036863	0.679399	0.839027	0.130532	0.88164	0.517919	1.59927e-07	3.35412e-05	0.528032	1.28836e-06	0.00019882	0.538744	1.2568e-06	0.000308492	0.526376	5.621e-07	0.000174269
ENSRNOG00000000158	81718	Cdo1	Cluster 2	2.01198e-10	3.1882e-08	1.05651	0.575789	0.997586	1.06437	0.525514	0.999932	1.09797	0.387873	0.931167	0.809933	0.0366686	0.751537	0.63416	1.56598e-05	0.00151927	0.529316	4.4919e-08	1.1045e-05	0.842365	0.0969757	0.598025	0.893244	0.272452	0.779245
ENSRNOG00000003977	114856	Dusp1	Cluster 2	2.43456e-10	3.81543e-08	0.976739	0.915368	0.998093	0.942188	0.788054	0.999932	1.87899	0.0111503	0.537153	0.429956	0.000306118	0.109142	0.344947	8.34001e-06	0.000947738	0.345505	2.56069e-05	0.00225693	0.580522	0.0207026	0.314934	0.765527	0.249895	0.758729
ENSRNOG00000007377	83467	Slit3	Cluster 2	2.47582e-10	3.85889e-08	0.884432	0.239109	0.997586	0.72806	0.00294191	0.999932	0.498011	2.99322e-08	7.11462e-05	0.711295	0.00170763	0.308148	0.491585	1.78723e-09	7.84265e-07	0.609641	2.89354e-05	0.00245632	0.708304	0.00201761	0.0824753	0.497886	7.08521e-09	4.64051e-06
ENSRNOG00000017637	114508	Fbp2	Cluster 1	2.55957e-10	3.94631e-08	0.830639	0.366393	0.997586	0.788372	0.247825	0.999932	0.62305	0.038365	0.683644	1.34181	0.15977	0.892587	1.66295	0.0162248	0.216121	2.75659	1.51381e-05	0.00148379	2.92229	2.83528e-06	0.000577647	1.37225	0.14185	0.640189
ENSRNOG00000014475	171135	Slc31a1	Cluster 2	2.61914e-10	3.99496e-08	0.973314	0.837817	0.997586	0.846454	0.209246	0.999932	0.732253	0.0344794	0.671273	0.900767	0.43642	0.951626	0.387591	4.00779e-10	2.00551e-07	0.496451	4.24338e-06	0.000532195	0.58579	0.000203166	0.015536	0.699128	0.0109831	0.197647
ENSRNOG00000017977	308909	Smpd1	Cluster 1	2.64609e-10	4.01459e-08	1.17612	0.0587853	0.997586	0.963249	0.659427	0.999932	1.1389	0.166393	0.844103	1.32318	0.00161228	0.308148	1.35421	0.000679161	0.0287841	1.46187	7.85812e-05	0.00549356	1.28948	0.00512254	0.14714	0.779835	0.00613113	0.142874
ENSRNOG00000015904	171112	Wfdc1	Cluster 1	2.72494e-10	4.11235e-08	1.03194	0.666011	0.997586	1.01432	0.84519	0.999932	0.929122	0.360049	0.923998	1.13923	0.0803629	0.84178	1.14072	0.0774228	0.465382	1.16927	0.0492516	0.415869	1.42009	1.35396e-05	0.00189309	1.67372	1.52565e-09	1.24332e-06
ENSRNOG00000023127	294754	Pelo	Cluster 2	2.86648e-10	4.28067e-08	0.742143	0.049153	0.997586	0.860523	0.317495	0.999932	0.742791	0.0740655	0.751756	0.700098	0.02099	0.674803	0.345863	5.89217e-10	2.80104e-07	0.392822	1.18885e-07	2.40683e-05	0.468386	5.42192e-06	0.000948769	0.757144	0.0781757	0.506889
ENSRNOG00000012960	296560	Uap1l1	Cluster 1	3.09263e-10	4.57053e-08	0.946409	0.602987	0.997586	0.889607	0.270711	0.999932	1.02798	0.812682	0.986556	0.821699	0.0700903	0.81964	0.896364	0.309607	0.760578	1.42926	0.00236795	0.06963	1.60369	4.85369e-05	0.00515042	0.738752	0.00734754	0.157531
ENSRNOG00000000321	25145	Cd24	Cluster 2	3.21644e-10	4.72899e-08	0.960291	0.804159	0.997586	0.93437	0.677929	0.999932	1.23722	0.23836	0.873328	0.754861	0.092511	0.846325	0.385047	1.28785e-07	2.86979e-05	0.411926	2.63592e-06	0.000363209	0.797312	0.186655	0.725603	0.928236	0.662693	0.944533
ENSRNOG00000013437	691083	0610012H03Rik	Cluster 1	3.24883e-10	4.75213e-08	1.11974	0.293371	0.997586	1.15011	0.19462	0.999932	1.11718	0.349173	0.92018	0.990835	0.93258	0.99826	1.28031	0.0253337	0.272985	2.30737	2.04775e-10	8.34399e-08	1.72227	5.31992e-06	0.000936667	1.32072	0.0147537	0.232369
ENSRNOG00000004972	289801	Upp1	Cluster 2	3.59935e-10	5.23798e-08	1.22415	0.11132	0.997586	1.1079	0.417191	0.999932	1.61043	0.000895366	0.240718	0.963032	0.768367	0.988057	0.833807	0.157708	0.61158	0.574117	9.90898e-05	0.00654245	0.578717	7.50832e-05	0.00718657	0.84372	0.198977	0.711124
ENSRNOG00000022719	24646	Abcb1b	Cluster 1	3.69667e-10	5.35229e-08	0.930625	0.554785	0.997586	1.03327	0.787888	0.999932	0.900726	0.435466	0.940234	1.63992	0.000126658	0.062792	1.89562	1.4068e-06	0.000216899	1.82764	1.45709e-05	0.00143809	1.36416	0.0162816	0.279591	1.04757	0.714554	0.953901
ENSRNOG00000015421	295219	Slc27a3	Cluster 1	3.81379e-10	5.49398e-08	0.961017	0.66966	0.997586	0.994011	0.948585	0.999932	0.87609	0.199123	0.858339	1.20751	0.0486234	0.775256	1.27275	0.0122843	0.182019	1.47963	0.000189227	0.0107516	1.56706	1.32958e-05	0.00186815	0.831516	0.0606132	0.460296
ENSRNOG00000001385	246120	Plbd2	Cluster 1	3.97285e-10	5.63769e-08	1.1033	0.332061	0.997586	0.978347	0.828537	0.999932	1.00155	0.988917	0.998751	1.24744	0.0334139	0.742175	1.64246	5.58727e-06	0.000689895	1.85343	1.99077e-07	3.81093e-05	1.7238	1.55711e-06	0.000370111	1.12848	0.254003	0.761935
ENSRNOG00000036677	80878	Slc16a3	Cluster 2	4.45632e-10	6.26146e-08	0.967823	0.760682	0.997586	0.896726	0.311396	0.999932	1.49998	0.000904157	0.240718	0.7069	0.00197805	0.323355	0.735394	0.00582118	0.119023	0.580383	9.84947e-06	0.00104827	0.883777	0.272193	0.792499	0.667963	0.000522017	0.0320894
ENSRNOG00000037485	688924	2200002J24Rik	Cluster 2	4.8141e-10	6.69817e-08	0.908548	0.317167	0.997586	0.891808	0.232974	0.999932	1.13049	0.245519	0.87618	0.687531	0.000211901	0.0889439	0.711613	0.000705344	0.0294313	0.556832	1.84412e-07	3.62756e-05	0.588508	8.38388e-07	0.000219388	0.893923	0.263143	0.770356
ENSRNOG00000006353	311202	Gyltl1b	Cluster 1	4.94961e-10	6.85329e-08	1.00439	0.959788	0.998093	1.02144	0.807068	0.999932	0.914157	0.348986	0.92018	1.11037	0.23677	0.917223	1.44685	6.55341e-05	0.00472027	1.7113	1.45542e-07	2.90301e-05	1.50123	2.25474e-05	0.00278406	1.08649	0.361678	0.833762
ENSRNOG00000013902	64803	P2ry12	Cluster 2	4.99779e-10	6.88657e-08	0.429733	0.000260329	0.322842	0.580024	0.0159359	0.999932	0.615581	0.049663	0.71147	0.567253	0.0134776	0.61875	0.188372	8.54839e-11	5.0797e-08	0.203021	2.61997e-09	8.79169e-07	0.410444	0.000229494	0.0170662	0.504392	0.00400137	0.112113
ENSRNOG00000023881	286975	Skap1	Cluster 2	5.30891e-10	7.2801e-08	1.10058	0.241384	0.997586	1.05654	0.500168	0.999932	1.06737	0.467728	0.944889	0.961513	0.63508	0.975666	0.813777	0.0143458	0.200778	0.593614	6.18179e-08	1.39939e-05	0.739694	0.000627301	0.0363669	0.9866	0.874017	0.98317
ENSRNOG00000012791	85265	Ajuba	Cluster 1	5.70651e-10	7.78789e-08	1.22684	0.017355	0.997586	1.16795	0.0688055	0.999932	0.991569	0.927424	0.99319	1.26681	0.00694429	0.530386	1.71058	1.44787e-08	4.34711e-06	1.70853	7.86225e-08	1.72504e-05	1.6397	2.45491e-07	8.60403e-05	1.42607	0.000120531	0.0116145
ENSRNOG00000000169	691729	Spata5l1	Cluster 1	5.93655e-10	8.02504e-08	1.09357	0.318841	0.997586	1.0503	0.583654	0.999932	1.04835	0.631695	0.965171	1.22925	0.0250917	0.704721	1.9288	1.87951e-10	1.05116e-07	1.5121	4.71625e-05	0.00365548	1.16434	0.106157	0.618235	1.18353	0.0740719	0.497938
ENSRNOG00000001128	288689	Tesc	Cluster 2	6.04259e-10	8.10762e-08	0.917866	0.331945	0.997586	0.910915	0.291106	0.999932	1.06551	0.513259	0.952988	0.683003	4.98685e-05	0.03556	0.574865	1.96193e-08	5.65254e-06	0.694998	0.000241169	0.0128577	0.797412	0.0156269	0.27362	0.631295	2.95561e-06	0.000643533
ENSRNOG00000034236	691703	C2cd4a	Cluster 2	6.20598e-10	8.27164e-08	0.766905	0.165686	0.997586	0.762017	0.155842	0.999932	2.23043	0.00023812	0.128149	0.697585	0.0649119	0.812118	0.453785	9.42807e-05	0.00625388	0.420276	5.95007e-05	0.00437763	0.662998	0.041207	0.434435	0.563297	0.0048296	0.125004
ENSRNOG00000047699	25554	Snai2	Cluster 1	6.76721e-10	8.97773e-08	1.09762	0.519363	0.997586	1.01863	0.898273	0.999932	0.88544	0.444603	0.942408	1.71597	0.000389197	0.131449	1.61741	0.00145886	0.0482727	2.47005	1.07332e-07	2.25106e-05	2.25703	5.8319e-07	0.000168024	1.75582	0.000332116	0.024043
ENSRNOG00000020232	499652	Rit1	Cluster 1	7.21084e-10	9.4781e-08	1.17536	0.0589601	0.997586	0.965061	0.674512	0.999932	0.990069	0.914664	0.992438	1.20637	0.0312064	0.732918	1.52565	4.07304e-06	0.000528069	1.74594	2.98145e-08	7.59284e-06	1.39643	0.000285285	0.0202767	1.50524	1.28323e-05	0.00209152
ENSRNOG00000001781	363795	Lmln	Cluster 1	7.33503e-10	9.59711e-08	0.830234	0.0354759	0.997586	0.813125	0.0197515	0.999932	0.811715	0.0322229	0.665045	1.11301	0.228676	0.916787	1.48948	2.08723e-05	0.00188997	1.2349	0.0273772	0.309766	0.955723	0.619625	0.930052	0.959553	0.650833	0.941507
ENSRNOG00000019918	287711	Coasy	Cluster 1	8.05103e-10	1.04382e-07	0.968428	0.704894	0.997586	0.941676	0.478532	0.999932	0.943378	0.532066	0.955453	1.16842	0.0727291	0.827794	1.20582	0.0316637	0.306673	1.45267	9.66325e-05	0.00641934	1.52753	6.77077e-06	0.00112937	1.63479	2.99721e-07	0.000102999
ENSRNOG00000020990	170580	Fgf21	Cluster 1	8.90848e-10	1.14976e-07	0.974049	0.859234	0.997586	0.922569	0.58701	0.999932	0.924557	0.63086	0.965171	0.791436	0.122548	0.874393	1.36417	0.0414438	0.349006	1.37935	0.047066	0.407054	1.05898	0.711401	0.951068	0.442052	9.79547e-07	0.000273918
ENSRNOG00000000525	294312	Pi16	Cluster 2	9.15261e-10	1.17595e-07	0.953421	0.728968	0.997586	0.881799	0.36186	0.999932	1.57319	0.00354876	0.38816	0.565345	9.65242e-05	0.0511309	0.608151	0.000589908	0.0261272	0.555718	0.000153849	0.00906836	0.680758	0.00878215	0.200213	0.961212	0.78316	0.969815
ENSRNOG00000028236	289084	RGD1309104	Cluster 2	1.034e-09	1.32255e-07	0.960869	0.685607	0.997586	0.902628	0.30015	0.999932	1.14896	0.202638	0.860635	0.781251	0.0152943	0.626201	0.588475	8.639e-07	0.00014934	0.602614	7.62895e-06	0.000846694	0.601301	3.7284e-06	0.000699639	0.718503	0.0018212	0.0707642
ENSRNOG00000049766	81779	Sctr	Cluster 2	1.20237e-09	1.51749e-07	0.86512	0.231457	0.997586	0.929521	0.544803	0.999932	0.832376	0.169103	0.844922	0.92053	0.498961	0.960933	0.59171	4.56381e-05	0.00354696	0.535128	6.42768e-06	0.000736292	0.698613	0.00539898	0.151171	1.31196	0.0334137	0.346441
ENSRNOG00000031950	362832	Izumo4	Cluster 1	1.24954e-09	1.56685e-07	1.19806	0.23292	0.997586	1.31772	0.070133	0.999932	1.28591	0.13241	0.820565	1.40706	0.0278622	0.716252	1.19062	0.256061	0.718013	1.42752	0.031141	0.331391	2.01376	2.57626e-05	0.00308751	3.31408	3.52094e-11	3.58671e-08
ENSRNOG00000019068	24291	Ctrb1	Cluster 1	1.40192e-09	1.74084e-07	1.09467	0.310121	0.997586	0.983229	0.849032	0.999932	1.12728	0.222467	0.868148	1.01897	0.834867	0.995524	1.2721	0.00891362	0.152974	1.9624	4.83797e-10	1.83991e-07	1.42107	0.000275722	0.0198211	1.18747	0.0667806	0.475482
ENSRNOG00000034150	501644	RGD1561055	Cluster 1	1.40376e-09	1.74084e-07	1.06237	0.542223	0.997586	0.997953	0.983517	0.999932	0.919854	0.444728	0.942408	1.04945	0.631588	0.975666	1.21371	0.0568791	0.405604	1.54922	9.52134e-05	0.00636012	1.53253	8.44755e-05	0.00789998	0.766488	0.0117758	0.205306
ENSRNOG00000015685	500899	Mfsd3	Cluster 1	1.43302e-09	1.76944e-07	1.06633	0.557	0.997586	0.992055	0.941791	0.999932	1.27321	0.0471036	0.702182	1.08859	0.444508	0.952531	1.56606	0.000110582	0.00715222	1.99287	8.82623e-08	1.89286e-05	1.8483	6.19389e-07	0.000174919	1.6348	4.27605e-05	0.00537294
ENSRNOG00000020407	362826	Atcay	Cluster 2	1.70934e-09	2.09251e-07	0.993718	0.939126	0.998093	0.891535	0.166584	0.999932	0.863428	0.108591	0.791995	1.01095	0.896531	0.99826	0.730989	0.000320986	0.0167071	0.566354	8.66862e-09	2.60268e-06	0.664273	8.05593e-06	0.00128368	0.77448	0.00384262	0.109603
ENSRNOG00000019773	308913	Egln1	Cluster 2	1.77129e-09	2.15908e-07	1.02272	0.833834	0.997586	0.959854	0.702119	0.999932	1.39565	0.00571159	0.446357	0.736628	0.00596484	0.497757	0.648842	0.000139754	0.00862816	0.595328	2.19151e-05	0.00200992	0.890812	0.302766	0.812477	0.734404	0.00694161	0.152972
ENSRNOG00000025042	50678	Pde3a	Cluster 2	1.85202e-09	2.23835e-07	0.83251	0.126979	0.997586	0.74401	0.0148938	0.999932	0.651294	0.00153244	0.292719	0.658718	0.000853304	0.224058	0.451102	3.6256e-09	1.41662e-06	0.455757	2.93446e-08	7.54049e-06	0.46663	2.73462e-08	1.25806e-05	0.704405	0.00597719	0.140852
ENSRNOG00000010278	24498	Il6	Cluster 2	2.12224e-09	2.54339e-07	1.42683	0.238795	0.997586	0.845574	0.577041	0.999932	2.09881	0.0271643	0.638696	0.422681	0.00577677	0.497757	0.489057	0.0209557	0.24638	0.374174	0.00316708	0.0831733	0.531932	0.0468648	0.454359	2.33203	0.0082541	0.166244
ENSRNOG00000010461	294744	Gpx8	Cluster 1	2.25268e-09	2.68842e-07	0.990996	0.955225	0.998093	1.0356	0.828097	0.999932	0.595476	0.00433338	0.412004	0.913337	0.579441	0.969936	1.81857	0.000426313	0.020334	1.8982	0.000390711	0.0182693	1.52448	0.0138699	0.258959	1.84888	0.000435838	0.0286491
ENSRNOG00000019219	25624	Vamp1	Cluster 2	2.63322e-09	3.11649e-07	1.03351	0.794501	0.997586	0.938604	0.61676	0.999932	0.966886	0.808902	0.985382	0.823165	0.132107	0.883752	0.510326	1.11336e-06	0.000182508	0.548553	3.07503e-05	0.00256459	0.742519	0.0264398	0.35109	1.16229	0.256868	0.763987
ENSRNOG00000029911	315761	Cilp	Cluster 2	3.05381e-09	3.59933e-07	1.02445	0.852534	0.997586	1.01903	0.884624	0.999932	1.1341	0.379905	0.929184	0.902202	0.435764	0.951321	0.646752	0.00135443	0.0459055	0.498658	3.45792e-06	0.000450366	0.501776	2.12736e-06	0.000456231	0.635157	0.00119801	0.0551449
ENSRNOG00000037456	114115	P2rx2	Cluster 3	3.08054e-09	3.6159e-07	1.00829	0.938377	0.998093	1.0455	0.676956	0.999932	1.15866	0.212094	0.863219	0.974319	0.810163	0.991432	0.71389	0.00247332	0.0686919	0.842805	0.140383	0.624672	1.19448	0.113638	0.630231	1.66509	1.57081e-05	0.00248913
ENSRNOG00000019372	25104	Pc	Cluster 2	3.15211e-09	3.68474e-07	0.787677	0.0984866	0.997586	0.79841	0.118772	0.999932	0.773413	0.105877	0.791561	0.670895	0.00721621	0.530386	0.424604	7.22099e-08	1.74546e-05	0.376046	1.11859e-08	3.22279e-06	0.498943	1.18571e-05	0.00169949	0.429656	2.0716e-07	8.09426e-05
ENSRNOG00000011796	312705	C1r	Cluster 1	3.2175e-09	3.74583e-07	1.12578	0.425915	0.997586	1.45521	0.013166	0.999932	0.999685	0.998462	0.999927	1.41687	0.0228081	0.69061	2.31742	2.75536e-07	5.49588e-05	2.25731	2.16041e-06	0.000309655	2.44906	1.20133e-07	4.75912e-05	1.56625	0.00475248	0.123674
ENSRNOG00000026050	307514	Epb41l4a	Cluster 2	3.26588e-09	3.78669e-07	0.766598	0.0163261	0.997586	0.806973	0.0512423	0.999932	0.714364	0.00601717	0.446947	0.771972	0.0209892	0.674803	0.480128	2.64353e-09	1.09277e-06	0.495513	4.97486e-08	1.19242e-05	0.614887	4.71451e-05	0.00513974	0.503305	3.77347e-08	1.88826e-05
ENSRNOG00000001963	286918	Mx2	Cluster 1	3.6123e-09	4.1714e-07	1.09275	0.470196	0.997586	1.1918	0.154989	0.999932	1.11437	0.423168	0.939869	1.14469	0.279071	0.923589	1.91533	1.19453e-06	0.000193589	2.24931	2.68435e-08	7.08942e-06	1.57175	0.000655159	0.0373742	1.12834	0.347038	0.823734
ENSRNOG00000012311	308717	Slc35d3	Cluster 2	3.65185e-09	4.20006e-07	0.750373	0.100865	0.997586	0.752391	0.10404	0.999932	1.05651	0.773612	0.980438	0.817093	0.2533	0.92197	0.328918	1.17245e-08	3.71576e-06	0.388302	2.44842e-06	0.000341258	0.678079	0.0345441	0.402328	0.782095	0.177648	0.688702
ENSRNOG00000016544	361882	Arhgef28	Cluster 2	3.76898e-09	4.31738e-07	0.94509	0.714632	0.997586	0.754386	0.0706772	0.999932	0.70664	0.0435203	0.69733	0.716811	0.0359488	0.751224	0.408089	1.50122e-07	3.19546e-05	0.376995	8.61331e-08	1.8754e-05	0.427063	9.64019e-07	0.000245506	0.482348	1.91677e-05	0.0028927
ENSRNOG00000021276	29373	Bmp2	Cluster 2	4.30939e-09	4.89708e-07	0.829426	0.236659	0.997586	1.00022	0.99889	0.999946	0.975695	0.887022	0.989846	0.471843	9.47604e-06	0.012013	0.445252	2.24965e-06	0.000317658	0.492263	7.05988e-05	0.00503422	0.444629	3.88687e-06	0.000724609	0.494354	4.63354e-05	0.00572132
ENSRNOG00000020614	293637	PHLDA2	Cluster 1	4.95099e-09	5.58499e-07	1.43953	0.0339163	0.997586	1.22616	0.23086	0.999932	1.48981	0.0349039	0.672218	1.50794	0.0187771	0.661509	3.40117	3.1856e-10	1.71439e-07	2.71122	4.65251e-07	8.11627e-05	1.84044	0.000861262	0.0451337	1.50193	0.0236242	0.293415
ENSRNOG00000010092	317379	Magix	Cluster 2	4.9539e-09	5.58499e-07	1.10945	0.374884	0.997586	0.924793	0.503728	0.999932	1.43204	0.00629969	0.455826	0.819272	0.0952048	0.846325	0.609889	7.00005e-05	0.00494214	0.58832	6.18333e-05	0.00452223	0.760435	0.0269363	0.353547	0.793291	0.0603104	0.459288
ENSRNOG00000013013	84424	Tle3	Cluster 2	5.17151e-09	5.78459e-07	0.99082	0.927268	0.998093	0.933231	0.494601	0.999932	0.78405	0.0309624	0.660377	0.685469	0.000391725	0.131449	0.489878	6.53951e-10	3.05781e-07	0.702859	0.00170593	0.0554826	0.76151	0.0113334	0.231919	0.680884	0.000451293	0.0292551
ENSRNOG00000047781	301113	Slc25a23	Cluster 1	5.22633e-09	5.82307e-07	1.03736	0.573208	0.997586	0.942822	0.366577	0.999932	0.932275	0.328631	0.912723	1.01231	0.85291	0.997323	1.11748	0.0951075	0.503937	1.40777	4.95371e-06	0.000603824	1.41851	1.64139e-06	0.000386921	1.18547	0.0139403	0.225536
ENSRNOG00000005650	94203	Pgf	Cluster 2	5.49075e-09	6.09388e-07	0.964487	0.817493	0.997586	1.0091	0.953897	0.999932	1.46767	0.0282825	0.645421	0.922472	0.61189	0.974139	0.53929	0.00019625	0.0113296	0.476105	3.17457e-05	0.00263221	1.15593	0.376918	0.849516	1.03679	0.825279	0.975521
ENSRNOG00000003300	29619	Btg2	Cluster 2	6.05717e-09	6.64495e-07	1.08847	0.635528	0.997586	0.903936	0.572393	0.999932	1.40186	0.08866	0.777309	0.450874	3.11296e-05	0.0264734	0.551204	0.00144772	0.0480715	0.550625	0.00262674	0.0742821	0.726881	0.0902414	0.587125	1.24565	0.241246	0.752358
ENSRNOG00000019706	116648	Phox2a	Cluster 2	6.29522e-09	6.85338e-07	0.818914	0.277235	0.997586	0.880231	0.486865	0.999932	0.887928	0.555876	0.957213	0.571351	0.00334909	0.385186	0.300471	5.89385e-09	2.12798e-06	0.401129	1.3224e-05	0.00135113	0.82712	0.322634	0.823194	0.59295	0.00752267	0.158823
ENSRNOG00000003840	360272	Slit2	Cluster 1	6.94328e-09	7.53016e-07	0.648128	0.0767076	0.997586	0.761327	0.262956	0.999932	0.642442	0.100292	0.788706	0.568799	0.0240283	0.699659	0.897547	0.660807	0.921174	2.28053	0.00222613	0.0668376	2.63388	0.00024546	0.0180911	0.761794	0.284708	0.787655
ENSRNOG00000045615	688286	Tha1	Cluster 1	7.35947e-09	7.9513e-07	0.965295	0.573062	0.997586	0.970809	0.63635	0.999932	1.09802	0.177123	0.85	0.848651	0.0112927	0.602054	1.09921	0.139061	0.584111	1.08659	0.221321	0.727108	1.22156	0.00289571	0.103892	1.36614	7.32483e-06	0.00135666
ENSRNOG00000015860	25024	Gipr	Cluster 2	8.27257e-09	8.87063e-07	0.86454	0.325667	0.997586	0.932601	0.636761	0.999932	1.36239	0.0597298	0.728065	0.968945	0.833221	0.995524	0.656683	0.00607223	0.122143	0.643652	0.00686852	0.138331	0.922384	0.600647	0.925398	1.78846	0.000293016	0.0220122
ENSRNOG00000020206	171293	Ctsd	Cluster 1	9.80687e-09	1.03986e-06	1.03069	0.775619	0.997586	0.975804	0.817317	0.999932	0.85778	0.190815	0.852672	1.26701	0.0300631	0.72792	1.49009	0.000361467	0.0179445	1.55562	0.000213864	0.0117308	1.59984	5.41873e-05	0.00556932	0.937986	0.563515	0.918761
ENSRNOG00000008480	58981	Kcnab3	Cluster 3	9.89151e-09	1.04495e-06	1.16962	0.0720423	0.997586	1.04601	0.602301	0.999932	0.951931	0.604029	0.962698	0.996865	0.971377	0.999268	0.871015	0.117214	0.546732	0.82734	0.0443483	0.396287	1.23723	0.0200883	0.309718	1.50627	1.73633e-05	0.00267704
ENSRNOG00000004207	444982	Eml5	Cluster 2	1.07115e-08	1.12325e-06	0.796658	0.12302	0.997586	0.96708	0.819106	0.999932	0.599694	0.00203994	0.332486	0.95089	0.734554	0.986403	0.467516	1.81485e-06	0.00027102	0.519626	7.81919e-05	0.00547977	0.68929	0.0167331	0.284574	0.425539	2.62261e-07	9.46894e-05
ENSRNOG00000011747	300441	Tmem205	Cluster 1	1.09227e-08	1.1412e-06	1.36668	0.0948137	0.997586	1.28837	0.174183	0.999932	1.41088	0.0943797	0.783401	1.27481	0.199029	0.908691	2.40966	1.06144e-05	0.00112968	3.51263	1.37746e-08	3.85189e-06	2.93409	2.9953e-07	9.8201e-05	2.22863	7.97211e-05	0.00884073
ENSRNOG00000018402	292697	Apoc2	Cluster 2	1.20094e-08	1.25016e-06	1.20755	0.104761	0.997586	1.08118	0.499174	0.999932	1.59098	0.000427611	0.162102	0.989661	0.929221	0.99826	1.00914	0.938023	0.987764	0.753775	0.0253537	0.298387	0.746562	0.017085	0.286997	1.46461	0.00208619	0.0762876
ENSRNOG00000046905	432360	Sgce	Cluster 1	1.21489e-08	1.26008e-06	1.0225	0.845198	0.997586	1.2271	0.075235	0.999932	0.845724	0.183742	0.850315	1.06996	0.558951	0.967472	1.06673	0.576586	0.890479	1.47848	0.00201649	0.0623162	1.7825	5.20904e-06	0.000922841	1.80569	3.38551e-06	0.000731552
ENSRNOG00000020644	497878	Nsg2	Cluster 2	1.22563e-08	1.26661e-06	1.11163	0.449023	0.997586	0.987749	0.929611	0.999932	0.890876	0.452535	0.943156	0.666342	0.00511172	0.461397	0.433295	6.80848e-08	1.68868e-05	0.537948	8.65919e-05	0.00590876	0.674196	0.0080987	0.191538	0.709021	0.0202787	0.271809
ENSRNOG00000024181	54271	Tpsab1	Cluster 2	1.24553e-08	1.28254e-06	1.06745	0.751908	0.997586	0.837056	0.389914	0.999932	3.17951	2.03789e-06	0.00425118	0.839015	0.402888	0.946346	1.09474	0.665721	0.922527	0.782041	0.271653	0.772597	0.825802	0.375745	0.849352	0.509935	0.00238617	0.0823978
ENSRNOG00000003386	287847	Rbfox3	Cluster 1	1.3e-08	1.33226e-06	0.98331	0.833532	0.997586	1.04285	0.600574	0.999932	1.00691	0.937744	0.994286	1.02194	0.789409	0.989609	1.32241	0.000880868	0.0339527	1.71454	1.6344e-08	4.4398e-06	1.30746	0.00185513	0.0775864	1.209	0.0253876	0.30407
ENSRNOG00000009204	362417	Il17re	Cluster 2	1.38097e-08	1.40622e-06	0.959271	0.635384	0.997586	0.952658	0.58033	0.999932	0.951386	0.605603	0.962698	1.05683	0.534612	0.965558	0.924696	0.379637	0.801006	0.814592	0.0325413	0.338173	0.69903	0.000178714	0.014004	0.574649	3.64309e-08	1.85557e-05
ENSRNOG00000038202	691455	Calml4	Cluster 1	1.45094e-08	1.46756e-06	0.983898	0.879371	0.997586	0.986123	0.896045	0.999932	1.09515	0.440747	0.941292	0.980567	0.856479	0.997323	1.12476	0.280247	0.73806	1.62722	5.9865e-05	0.00438954	1.53055	0.00025461	0.0187171	1.84453	4.13796e-07	0.000135663
ENSRNOG00000000239	287561	Ccl7	Cluster 2	1.4925e-08	1.50426e-06	0.733413	0.282454	0.997586	0.75953	0.339969	0.999932	0.941421	0.848673	0.988453	0.417263	0.0034967	0.38808	0.218105	1.20584e-06	0.000194318	0.242959	1.66008e-05	0.0016051	0.191761	3.80725e-07	0.000118037	0.60607	0.0980802	0.562433
ENSRNOG00000017833	291245	Actn2	Cluster 6	1.54702e-08	1.55372e-06	0.853463	0.0868594	0.997586	0.924963	0.396135	0.999932	0.748504	0.00507677	0.431595	1.03045	0.747295	0.986787	0.799781	0.018241	0.229708	0.783231	0.0153614	0.226903	0.773868	0.0087747	0.200213	0.524742	1.84094e-09	1.45858e-06
ENSRNOG00000005140	688502	Prmt8	Cluster 9	1.60253e-08	1.60382e-06	0.986164	0.826693	0.997586	1.08749	0.189729	0.999932	1.24822	0.00209324	0.336928	0.988415	0.856747	0.997323	1.05683	0.392861	0.808361	1.07648	0.28495	0.781652	1.08595	0.216764	0.754454	0.745458	2.80705e-05	0.00389481
ENSRNOG00000017189	307234	Kcng2	Cluster 2	1.62972e-08	1.62533e-06	0.913421	0.438946	0.997586	0.925451	0.507674	0.999932	1.0729	0.584351	0.960609	0.796932	0.0580894	0.800746	0.566963	6.81014e-06	0.000805999	0.513463	9.24525e-07	0.000148147	0.57051	1.41434e-05	0.00195831	0.757647	0.0250324	0.301775
ENSRNOG00000020713	361686	Osbpl5	Cluster 1	1.63818e-08	1.62808e-06	0.981384	0.814155	0.997586	0.927884	0.350312	0.999932	0.902272	0.244237	0.875705	1.05553	0.505649	0.962427	1.23607	0.0104026	0.165281	1.27784	0.00551189	0.120657	1.14996	0.0969118	0.598025	0.741871	0.000562484	0.0336491
ENSRNOG00000015588	85383	Nol3	Cluster 1	1.68795e-08	1.66593e-06	0.924047	0.366396	0.997586	0.869725	0.112333	0.999932	0.969304	0.745431	0.977531	1.04915	0.588038	0.971367	1.26945	0.00830715	0.146988	1.51538	2.88382e-05	0.00245538	1.40519	0.000331599	0.0226815	1.38759	0.00052904	0.0322541
ENSRNOG00000018850	361528	Ttc9b	Cluster 2	1.73322e-08	1.69303e-06	0.938012	0.660247	0.997586	0.966418	0.814414	0.999932	1.23688	0.186561	0.851793	0.77912	0.0936107	0.846325	0.877584	0.377437	0.800155	0.496714	2.46773e-05	0.0021996	0.426879	2.49354e-07	8.60403e-05	0.730357	0.0411609	0.38317
ENSRNOG00000021536	303505	Plxdc1	Cluster 2	1.88399e-08	1.83403e-06	1.06965	0.458547	0.997586	0.96108	0.661737	0.999932	1.28389	0.013947	0.560227	0.863952	0.114636	0.860471	0.679705	6.43959e-05	0.00466184	0.728876	0.00171861	0.0558313	0.981188	0.841085	0.975135	0.746552	0.0026773	0.0882066
ENSRNOG00000019048	24787	Sod2	Cluster 1	2.08e-08	2.01796e-06	1.01126	0.870051	0.997586	0.948287	0.438725	0.999932	0.995182	0.94887	0.995842	0.934663	0.331881	0.935411	1.25482	0.00152321	0.049824	1.45723	2.01206e-06	0.000289849	1.27783	0.000912457	0.0466554	1.14975	0.0535839	0.434567
ENSRNOG00000017365	308850	Klhl35	Cluster 1	2.10821e-08	2.03839e-06	0.997904	0.980147	0.998625	1.00304	0.971234	0.999932	1.20857	0.0436851	0.69733	1.12193	0.180896	0.901958	1.61179	2.717e-07	5.47021e-05	1.39882	0.000387353	0.0181718	1.42246	0.000129834	0.0108919	1.49467	1.62429e-05	0.00255519
ENSRNOG00000008343	680117	Tlx2	Cluster 2	2.18611e-08	2.09948e-06	0.968291	0.769583	0.997586	0.912932	0.408464	0.999932	0.881287	0.297957	0.902835	0.753977	0.0129873	0.613725	0.484078	5.0835e-09	1.88307e-06	0.640956	0.00031742	0.0157184	0.898413	0.352241	0.839778	0.835298	0.11984	0.603995
ENSRNOG00000010872	24264	Ckb	Cluster 2	2.45116e-08	2.33827e-06	1.05199	0.616049	0.997586	0.97643	0.813342	0.999932	1.48064	0.000654393	0.207392	0.967261	0.745363	0.986787	1.00318	0.975248	0.99465	0.74183	0.00737037	0.144631	1.05141	0.634839	0.934099	1.51103	0.000177984	0.0154305
ENSRNOG00000006753	366189	Tgm3	Cluster 2	2.49976e-08	2.37669e-06	1.16933	0.352336	0.997586	0.936519	0.695951	0.999932	1.39732	0.0726884	0.750448	0.606618	0.00417383	0.413582	0.617256	0.00561182	0.117436	0.534727	0.000835342	0.0328012	0.724424	0.0685031	0.530379	1.35971	0.082233	0.518694
ENSRNOG00000048282	681944	Mpnd	Cluster 1	2.63989e-08	2.49329e-06	0.97106	0.748552	0.997586	1.07891	0.407938	0.999932	1.20715	0.0644962	0.734242	1.04853	0.610298	0.974139	1.27083	0.0114132	0.174085	1.25083	0.0257702	0.301495	1.54576	1.69937e-05	0.00227093	1.78098	3.95275e-08	1.94387e-05
ENSRNOG00000017045	291967	Zdhhc1	Cluster 1	2.83362e-08	2.66744e-06	1.03826	0.613341	0.997586	0.914822	0.232503	0.999932	1.00226	0.977943	0.998322	1.0169	0.823923	0.993656	1.23862	0.00551445	0.11608	1.46898	6.58083e-06	0.00075082	1.40208	3.54496e-05	0.00407713	1.31171	0.000726718	0.0404847
ENSRNOG00000014751	24716	RET	Cluster 2	2.87622e-08	2.69863e-06	1.16747	0.374113	0.997586	1.01835	0.916673	0.999932	1.07346	0.710997	0.972041	0.616084	0.00719871	0.530386	0.447554	1.65638e-05	0.0015854	0.411768	8.61873e-06	0.000931182	0.728197	0.0833346	0.572718	0.58309	0.00377025	0.108406
ENSRNOG00000009117	314405	Otub2	Cluster 2	3.00153e-08	2.80042e-06	0.931576	0.419194	0.997586	1.00793	0.928114	0.999932	1.07427	0.457966	0.944398	0.780176	0.00630253	0.51362	0.640557	2.79513e-06	0.000381462	0.691647	0.000186498	0.0106177	0.89748	0.238884	0.771161	1.03544	0.703448	0.951876
ENSRNOG00000016343	171548	Dkk3	Cluster 2	3.01417e-08	2.80042e-06	0.909778	0.55438	0.997586	0.845496	0.295097	0.999932	1.21775	0.264281	0.886466	0.898038	0.507557	0.962427	0.427865	1.12939e-06	0.000184078	0.479776	5.14291e-05	0.00389101	0.838925	0.294131	0.807979	0.951475	0.765679	0.967633
ENSRNOG00000022681	499780	RGD1561113	Cluster 2	3.34203e-08	3.09496e-06	0.945029	0.679264	0.997586	0.923184	0.55909	0.999932	1.10484	0.507945	0.951956	0.701866	0.012246	0.607552	0.560752	7.04949e-05	0.00496476	0.482469	3.76173e-06	0.000482733	0.521934	1.68621e-05	0.00226867	0.84599	0.243261	0.753543
ENSRNOG00000015643	24688	Prph	Cluster 2	3.45988e-08	3.19372e-06	0.956943	0.690061	0.997586	1.05482	0.628755	0.999932	1.15758	0.230055	0.872572	0.947943	0.633086	0.975666	0.634713	0.000104977	0.00682064	0.547598	2.35434e-06	0.000333273	0.728418	0.00713446	0.178924	0.762416	0.0205347	0.273026
ENSRNOG00000016058	293997	Kazald1	Cluster 3	3.55552e-08	3.27142e-06	0.973211	0.771256	0.997586	0.949946	0.582703	0.999932	1.11237	0.301572	0.903795	0.886351	0.205005	0.910544	0.944736	0.548836	0.880002	1.03637	0.723128	0.950881	1.31664	0.0058456	0.158192	1.65791	1.40594e-06	0.000358051
ENSRNOG00000022448	297376	Htra2	Cluster 1	3.65625e-08	3.35329e-06	0.971093	0.668379	0.997586	0.919558	0.222514	0.999932	0.917765	0.256359	0.882312	0.881624	0.0723359	0.826715	0.802268	0.00205229	0.0607236	0.92421	0.28772	0.783009	0.981183	0.790454	0.968394	1.34255	8.47895e-05	0.00926609
ENSRNOG00000011044	299285	Clmn	Cluster 2	3.85428e-08	3.52358e-06	0.946229	0.697154	0.997586	0.894513	0.43315	0.999932	1.05942	0.711887	0.972041	0.617309	0.00117999	0.269255	0.523674	2.14627e-05	0.00193117	0.463544	2.76337e-06	0.000377127	0.49572	8.48314e-06	0.00132948	0.649529	0.00451359	0.120373
ENSRNOG00000004078	25438	Eno3	Cluster 1	4.09502e-08	3.7317e-06	1.16753	0.240205	0.997586	1.08716	0.525046	0.999932	1.23619	0.144892	0.834859	1.18787	0.198523	0.908691	1.24733	0.0999073	0.514193	1.19265	0.21611	0.721907	1.95542	4.5932e-06	0.000829189	2.34076	1.91662e-08	1.09336e-05
ENSRNOG00000019681	59294	Pold1	Cluster 2	4.45161e-08	4.04374e-06	0.846377	0.172186	0.997586	0.917256	0.477787	0.999932	0.769318	0.0524424	0.717608	0.778261	0.0444954	0.765746	0.556666	7.84754e-06	0.000906733	0.547447	1.45373e-05	0.00143809	0.58101	4.75088e-05	0.00513974	0.453316	1.6455e-08	9.5785e-06
ENSRNOG00000004205	313860	Pkdcc	Cluster 2	4.49731e-08	4.07228e-06	0.890626	0.249413	0.997586	0.872314	0.175021	0.999932	0.941468	0.584574	0.960609	0.775317	0.0139401	0.619977	0.596733	2.13665e-06	0.000304719	0.803751	0.0459261	0.40345	0.859688	0.150936	0.68214	0.530698	3.58784e-08	1.85557e-05
ENSRNOG00000021318	29452	Epas1	Cluster 2	4.60502e-08	4.15661e-06	1.03382	0.846704	0.997586	0.907492	0.572971	0.999932	0.852561	0.400488	0.934422	0.867128	0.414944	0.9487	0.373174	2.05795e-07	4.25354e-05	0.485176	0.000190423	0.0107767	0.726704	0.078392	0.55901	0.488029	0.00013453	0.0124304
ENSRNOG00000010248	116459	Serpini1	Cluster 1	4.68081e-08	4.21169e-06	1.08544	0.433033	0.997586	1.10651	0.333586	0.999932	1.08385	0.483962	0.948514	1.18391	0.113593	0.860106	1.10914	0.329373	0.772781	1.44829	0.00143969	0.0492378	1.78976	7.44177e-07	0.000198375	1.87791	1.1722e-07	5.06586e-05
ENSRNOG00000014117	24451	Hmox1	Cluster 2	4.84722e-08	4.33408e-06	1.34957	0.243027	0.997586	1.17464	0.529564	0.999932	1.3875	0.246426	0.876847	0.951204	0.847104	0.996843	0.577765	0.036903	0.329448	0.44159	0.00389567	0.0953787	0.730854	0.242353	0.773353	0.252278	1.57271e-06	0.000383405
ENSRNOG00000001806	83928	Fetub	Cluster 2	4.95847e-08	4.4197e-06	1.33727	0.264642	0.997586	1.17517	0.534495	0.999932	2.48285	0.0019857	0.327504	0.757717	0.293649	0.927872	1.12603	0.652344	0.917201	0.522221	0.0224837	0.279312	0.667136	0.138015	0.663121	2.65008	0.000529203	0.0322541
ENSRNOG00000020918	58919	Ccnd1	Cluster 2	5.14977e-08	4.56171e-06	0.928637	0.63696	0.997586	0.991457	0.956355	0.999932	1.29276	0.139225	0.83093	0.827125	0.234697	0.917223	0.507636	5.05047e-05	0.00381097	0.554656	0.000767534	0.031053	0.672432	0.0171986	0.28721	1.23857	0.193557	0.707223
ENSRNOG00000007152	79431	Bhlhe40	Cluster 2	5.36915e-08	4.72667e-06	1.07438	0.652258	0.997586	0.952889	0.761743	0.999932	1.3732	0.0728676	0.750868	0.714178	0.039521	0.758118	0.496886	3.90244e-05	0.0031622	0.467829	2.79125e-05	0.00241257	0.775919	0.129495	0.652243	0.691174	0.0284877	0.318524
ENSRNOG00000006674	287534	Fam101b	Cluster 2	5.41708e-08	4.7542e-06	1.13284	0.368511	0.997586	0.949383	0.707466	0.999932	1.69382	0.000823048	0.232434	0.804521	0.123912	0.875422	0.781161	0.0812594	0.474817	0.861235	0.318697	0.804598	1.16244	0.299136	0.810574	1.69318	0.000448866	0.029164
ENSRNOG00000032917	360772	Zfand2a	Cluster 1	5.74049e-08	4.99195e-06	0.962226	0.75726	0.997586	0.932408	0.574537	0.999932	0.919491	0.540709	0.957035	1.3789	0.0125891	0.607552	1.57287	0.000548254	0.024822	1.95276	3.23504e-06	0.00042719	1.64038	0.000259541	0.0189818	1.38954	0.0130582	0.217812
ENSRNOG00000018706	690369	Il15ra	Cluster 1	5.90376e-08	5.11832e-06	1.15358	0.154322	0.997586	1.24386	0.0308996	0.999932	1.23995	0.0525678	0.717951	1.37355	0.00228242	0.341142	1.71697	7.26382e-07	0.000129491	1.79413	5.08468e-07	8.78971e-05	1.7179	1.33193e-06	0.000321955	1.13022	0.241612	0.752745
ENSRNOG00000000515	29513	Mapk13	Cluster 3	5.98132e-08	5.15424e-06	0.994717	0.935323	0.998093	0.988725	0.86211	0.999932	1.10499	0.167011	0.844103	0.90633	0.140108	0.888037	0.930859	0.280982	0.738319	0.96376	0.600719	0.918208	1.06395	0.364383	0.845032	1.41702	1.87995e-06	0.000439524
ENSRNOG00000017901	293653	Acy3	Cluster 1	6.0643e-08	5.21e-06	1.16504	0.221847	0.997586	1.24387	0.0823632	0.999932	1.07989	0.5751	0.960023	1.32466	0.0282281	0.717603	1.67768	9.24762e-05	0.00616285	1.88282	9.33251e-06	0.00100287	1.92068	2.72498e-06	0.000563222	2.17341	5.18205e-08	2.50521e-05
ENSRNOG00000015455	29270	Spr	Cluster 2	6.5194e-08	5.57036e-06	0.89526	0.427498	0.997586	0.821778	0.160913	0.999932	1.06746	0.670085	0.969385	0.675348	0.00656038	0.524151	0.526931	1.80143e-05	0.00169433	0.426547	1.86526e-07	3.64402e-05	0.767157	0.0709648	0.538838	0.859074	0.297572	0.795907
ENSRNOG00000016369	291075	Eci2	Cluster 1	6.52281e-08	5.57036e-06	0.863847	0.367728	0.997586	0.781017	0.12996	0.999932	0.771154	0.1477	0.838014	1.2306	0.20916	0.910544	1.29669	0.116814	0.546083	1.90871	0.0003793	0.0179581	1.47942	0.0227621	0.327901	0.690686	0.0311264	0.333622
ENSRNOG00000017752	361884	Mccc2	Cluster 1	6.89851e-08	5.86321e-06	0.97824	0.764685	0.997586	1.05045	0.503554	0.999932	1.05821	0.484743	0.948796	1.32616	0.000276238	0.102326	1.26212	0.00239448	0.0673707	1.3916	7.21149e-05	0.00512951	1.53066	3.13816e-07	0.000100573	1.3614	0.000121886	0.0116546
ENSRNOG00000003033	287745	Plcd3	Cluster 2	7.00581e-08	5.90775e-06	1.12703	0.231405	0.997586	0.904711	0.315658	0.999932	1.07284	0.521263	0.954637	0.666116	0.00011973	0.0609831	0.678998	0.000233527	0.0129589	0.711689	0.00209544	0.0639234	0.805634	0.0400283	0.429705	1.03619	0.732358	0.958345
ENSRNOG00000004503	314214	L3hypdh	Cluster 1	8.65348e-08	7.21705e-06	1.17491	0.0856786	0.997586	1.05055	0.596048	0.999932	1.07232	0.495429	0.950646	1.17245	0.094339	0.846325	1.65301	7.74319e-07	0.00013718	1.56863	2.19104e-05	0.00200992	1.61974	3.36357e-06	0.000653674	1.48931	9.05847e-05	0.0096929
ENSRNOG00000008214	300849	Fbxo9	Cluster 1	8.78138e-08	7.30237e-06	0.938012	0.384327	0.997586	1.04753	0.527434	0.999932	0.930658	0.374695	0.928105	1.26315	0.00228946	0.341142	1.37666	4.51533e-05	0.00352852	1.41134	3.67777e-05	0.00299718	1.26842	0.00255145	0.0954075	1.17604	0.0368187	0.364003
ENSRNOG00000021166	116662	Ecm1	Cluster 5	9.35689e-08	7.75833e-06	1.00708	0.945782	0.998093	0.81069	0.0457204	0.999932	1.23661	0.0656701	0.735041	0.895076	0.293999	0.927872	1.0807	0.46176	0.842518	0.753414	0.0131213	0.206449	0.583728	3.37576e-06	0.000653674	0.78351	0.0265787	0.308902
ENSRNOG00000019270	117264	P2ry6	Cluster 2	9.39637e-08	7.76848e-06	1.10974	0.129146	0.997586	1.10793	0.135158	0.999932	1.19332	0.0204043	0.610842	1.15573	0.0387548	0.755831	0.951906	0.476509	0.848786	0.843415	0.0226804	0.280711	0.862912	0.0407867	0.433253	0.790601	0.00137415	0.0598394
ENSRNOG00000018114	25363	Acadvl	Cluster 1	9.84068e-08	8.11231e-06	0.931111	0.539772	0.997586	0.951396	0.668453	0.999932	1.13129	0.33636	0.915483	1.19642	0.131076	0.882689	1.15734	0.217529	0.681137	1.93203	1.09036e-06	0.000172779	1.77505	8.74657e-06	0.00135651	1.26438	0.0560704	0.444125
ENSRNOG00000019430	155151	Coro1a	Cluster 2	9.87568e-08	8.11769e-06	0.923773	0.454531	0.997586	0.918986	0.425624	0.999932	1.15724	0.212017	0.863219	0.852333	0.139332	0.888037	0.715807	0.00246129	0.0684911	0.512563	8.74466e-08	1.88958e-05	0.728697	0.00517531	0.147568	0.70651	0.00225206	0.079641
ENSRNOG00000019361	171088	Inpp5j	Cluster 1	9.99725e-08	8.19401e-06	1.08035	0.337355	0.997586	0.95363	0.554898	0.999932	1.22115	0.0259844	0.638414	0.934883	0.409617	0.947985	1.29525	0.00204408	0.0605435	1.29754	0.00343168	0.0883411	0.945924	0.508115	0.898767	0.817228	0.0180176	0.255934
ENSRNOG00000010846	317381	Ccdc22	Cluster 2	1.08138e-07	8.78755e-06	0.974692	0.803387	0.997586	1.0103	0.920683	0.999932	0.971054	0.795443	0.982967	0.846412	0.113047	0.858608	0.623534	1.90571e-05	0.00176937	0.565915	1.80287e-06	0.000265069	0.719225	0.00284966	0.102757	0.660703	0.000218228	0.0177337
ENSRNOG00000030245	360738	Tango2	Cluster 1	1.09874e-07	8.90322e-06	1.09726	0.309012	0.997586	1.12275	0.205241	0.999932	1.4164	0.000779086	0.229091	1.01085	0.906922	0.99826	1.16092	0.108598	0.531746	1.5582	1.95071e-05	0.00181831	1.66301	6.99825e-07	0.000191326	1.50721	4.10892e-05	0.00523208
ENSRNOG00000024975	299616	Atp8b3	Cluster 2	1.10669e-07	8.94221e-06	1.05549	0.481208	0.997586	1.05923	0.453063	0.999932	0.995735	0.959539	0.996888	1.04888	0.539396	0.965558	0.96754	0.671098	0.924135	0.712707	9.23085e-05	0.00622068	0.885617	0.131365	0.655421	1.27018	0.00356141	0.105205
ENSRNOG00000012556	64444	Isl1	Cluster 9	1.15686e-07	9.32119e-06	1.14154	0.405999	0.997586	1.41002	0.0330266	0.999932	1.09416	0.607255	0.962698	1.26301	0.150218	0.888037	1.01493	0.926799	0.985624	1.43886	0.0364309	0.35993	1.29582	0.121262	0.641523	2.91668	6.50153e-09	4.41532e-06
ENSRNOG00000009712	114860	Gale	Cluster 2	1.19408e-07	9.56709e-06	1.017	0.89981	0.997586	0.998585	0.991566	0.999932	1.29138	0.0854688	0.773939	0.776706	0.0656146	0.812118	0.739915	0.0288632	0.293062	0.600028	0.000650193	0.0269357	0.884313	0.380474	0.850756	1.44683	0.00965917	0.183783
ENSRNOG00000007989	295934	Chst1	Cluster 2	1.22578e-07	9.76617e-06	1.07504	0.593212	0.997586	0.895023	0.413443	0.999932	1.05277	0.729934	0.975854	0.660628	0.00327114	0.382388	0.484364	9.49854e-07	0.000163209	0.69579	0.0147623	0.222081	0.715852	0.0199899	0.30887	0.567819	0.000129057	0.0121129
ENSRNOG00000025245	309145	RGD1311946	Cluster 1	1.25202e-07	9.94742e-06	1.05559	0.394083	0.997586	1.00078	0.990138	0.999932	1.07827	0.281377	0.895313	1.00559	0.930933	0.99826	1.19047	0.00791975	0.143334	1.35394	2.70088e-05	0.00234156	1.37637	5.83834e-06	0.00101541	0.990265	0.882453	0.984556
ENSRNOG00000011946	24924	Ptn	Cluster 1	1.29764e-07	1.02288e-05	0.891547	0.207937	0.997586	0.939326	0.490877	0.999932	0.853667	0.11574	0.798296	0.949193	0.571403	0.969204	1.17701	0.0793832	0.470643	1.47611	0.000142725	0.00864322	1.4136	0.000435879	0.0280013	1.2265	0.0335538	0.347263
ENSRNOG00000050586	498087	Stfa2l3	Cluster 2	1.29818e-07	1.02288e-05	0.950953	0.889606	0.997586	0.992496	0.983412	0.999932	5.21422	7.85954e-05	0.0622715	0.728579	0.38998	0.942447	0.566152	0.124335	0.559846	0.358672	0.0101854	0.175965	0.311794	0.00272777	0.0995526	0.88059	0.736898	0.959338
ENSRNOG00000006264	362441	Itfg2	Cluster 1	1.31698e-07	1.03199e-05	0.971765	0.687239	0.997586	0.948482	0.457709	0.999932	0.930544	0.358793	0.923383	1.14391	0.065068	0.812118	1.13488	0.0822086	0.477945	1.29466	0.00112599	0.0412394	1.24837	0.00360121	0.118611	1.46491	1.67414e-06	0.000397929
ENSRNOG00000021555	288272	Mis18a	Cluster 2	1.37464e-07	1.07421e-05	0.923778	0.468685	0.997586	0.876889	0.231144	0.999932	1.21368	0.109913	0.79253	0.84127	0.121531	0.874393	0.648157	0.000178293	0.0104854	0.592037	2.5637e-05	0.00225693	0.717917	0.00458921	0.13719	0.610278	3.96318e-05	0.00509198
ENSRNOG00000019297	29547	Homer2	Cluster 2	1.39145e-07	1.08438e-05	0.851331	0.126685	0.997586	0.874803	0.203381	0.999932	1.11751	0.335961	0.915402	0.880175	0.231262	0.916787	0.543335	1.3549e-07	2.97274e-05	0.644877	0.000197671	0.0109692	0.734898	0.00588492	0.158954	0.746465	0.00878624	0.172954
ENSRNOG00000008865	363152	Stac	Cluster 2	1.4263e-07	1.1055e-05	0.762291	0.042124	0.997586	0.820318	0.135802	0.999932	0.533983	4.05014e-05	0.0412579	1.03678	0.787256	0.989609	0.517264	3.9608e-06	0.000515863	0.57361	0.000184219	0.010509	0.729429	0.0241168	0.336845	0.544359	2.86944e-05	0.00393486
ENSRNOG00000002553	364154	Smim14	Cluster 1	1.46722e-07	1.13107e-05	1.10047	0.459518	0.997586	0.990126	0.938788	0.999932	1.16925	0.273239	0.891235	1.08488	0.534781	0.965558	1.83114	1.34224e-05	0.00133863	2.06395	1.34869e-06	0.000205715	1.66419	0.000288665	0.0204308	1.45732	0.00637137	0.145968
ENSRNOG00000001214	25741	Pfkl	Cluster 2	1.57088e-07	1.20447e-05	1.11897	0.211062	0.997586	0.976463	0.790084	0.999932	1.1843	0.0885107	0.777309	0.894782	0.222635	0.914357	0.706733	0.00024242	0.0133485	0.702976	0.000441349	0.0201096	0.836529	0.058768	0.499922	0.738168	0.00161985	0.0667673
ENSRNOG00000004518	50688	Cacnb1	Cluster 2	1.58473e-07	1.21183e-05	1.08005	0.508174	0.997586	0.955014	0.692206	0.999932	0.952775	0.705356	0.971382	0.804219	0.0673499	0.816867	0.625938	0.00014387	0.00882497	0.519447	1.21311e-06	0.000191169	0.643826	0.000474701	0.0298235	0.669385	0.00135135	0.0594431
ENSRNOG00000018101	171549	Klc3	Cluster 2	1.65992e-07	1.26594e-05	1.09195	0.434573	0.997586	1.13202	0.27153	0.999932	0.874119	0.278258	0.894458	0.897311	0.343141	0.938335	0.916034	0.442473	0.833339	0.720799	0.00823544	0.155872	0.746973	0.0146339	0.265187	0.522637	3.38353e-07	0.000114891
ENSRNOG00000029195	301000	Uba7	Cluster 1	1.70976e-07	1.29701e-05	0.974773	0.778358	0.997586	1.11793	0.221398	0.999932	1.2447	0.0306972	0.65932	1.2525	0.0162686	0.630671	1.4891	4.02049e-05	0.00322125	1.7107	4.15811e-07	7.45922e-05	1.48925	6.32301e-05	0.00630599	1.14298	0.161054	0.666551
ENSRNOG00000000413	64672	Pln	Cluster 1	1.7181e-07	1.29988e-05	0.983911	0.865214	0.997586	1.02125	0.825873	0.999932	1.03793	0.723409	0.974142	1.14539	0.163853	0.892843	1.61037	4.13995e-06	0.000534316	1.66624	3.61295e-06	0.000466299	1.26779	0.019358	0.303378	1.1508	0.161749	0.666893
ENSRNOG00000010697	113965	Hadh	Cluster 1	1.81078e-07	1.35561e-05	0.999404	0.995202	0.999638	0.899098	0.285278	0.999932	0.861861	0.175627	0.85	1.21521	0.0554345	0.795645	1.35871	0.00302184	0.077233	1.54192	0.00011212	0.00715436	1.47233	0.000331156	0.0226815	1.36214	0.00364568	0.106434
ENSRNOG00000014614	291440	Cxxc1	Cluster 2	1.82376e-07	1.36176e-05	0.856936	0.129315	0.997586	0.837003	0.0811422	0.999932	0.851914	0.152155	0.84172	0.902527	0.318704	0.933774	0.595241	2.33143e-06	0.000327584	0.599457	1.00531e-05	0.00106596	0.652297	0.000110686	0.00963266	0.564545	5.42792e-07	0.000170133
ENSRNOG00000009972	24705	Rara	Cluster 2	1.86312e-07	1.38395e-05	1.00399	0.977292	0.998093	0.845266	0.231011	0.999932	0.915989	0.568615	0.958771	0.759637	0.0551425	0.793957	0.49585	3.6347e-06	0.000479965	0.437804	4.24034e-07	7.5592e-05	0.691331	0.0130511	0.251692	0.638993	0.00282263	0.0908313
ENSRNOG00000004018	289129	Tdrd5	Cluster 2	1.87354e-07	1.38802e-05	0.916041	0.36372	0.997586	1.04303	0.661953	0.999932	1.01857	0.862142	0.989513	0.746639	0.00356734	0.392209	0.677587	0.000138792	0.00858737	0.625675	2.00154e-05	0.00185961	0.662714	9.48151e-05	0.00862279	0.667189	0.000120529	0.0116145
ENSRNOG00000046261	25732	Acp5	Cluster 2	1.88386e-07	1.39206e-05	1.08043	0.481411	0.997586	1.02177	0.844409	0.999932	1.38982	0.00763162	0.484629	0.735078	0.00684557	0.530386	0.747228	0.0102894	0.164646	0.865589	0.225044	0.731718	1.19175	0.128452	0.651905	1.22816	0.0756592	0.501246
ENSRNOG00000033402	501110	GSTA6	Cluster 1	1.91079e-07	1.40831e-05	1.35202	0.0930968	0.997586	1.56733	0.0132523	0.999932	1.43948	0.0657603	0.735041	1.19338	0.329137	0.935411	2.30809	1.26491e-05	0.0012794	2.7967	7.13174e-07	0.000117583	2.00554	0.00032228	0.0223706	2.85881	2.05439e-07	8.09426e-05
ENSRNOG00000019321	25298	Cck	Cluster 2	1.93273e-07	1.4208e-05	0.764884	0.135911	0.997586	0.806927	0.231555	0.999932	1.08423	0.680756	0.969385	0.655796	0.0218746	0.684134	0.898192	0.55372	0.881907	0.481617	0.000272728	0.014118	0.476248	0.000141453	0.0116273	0.344546	1.55173e-07	6.41451e-05
ENSRNOG00000006454	171123	Rph3al	Cluster 2	1.97878e-07	1.45092e-05	1.18272	0.0502883	0.997586	1.11657	0.195458	0.999932	1.32968	0.00293623	0.380682	0.880644	0.14186	0.888037	0.768383	0.00285641	0.0746092	0.888695	0.199321	0.705124	0.97336	0.760353	0.961896	1.14877	0.119793	0.603995
ENSRNOG00000033722	691246	Rnf207	Cluster 1	2.0143e-07	1.47317e-05	0.962234	0.770022	0.997586	0.966213	0.794078	0.999932	1.12671	0.411165	0.936036	1.13818	0.333862	0.935411	0.895238	0.408298	0.815252	1.07264	0.621975	0.923958	1.26808	0.0868784	0.578442	2.16793	2.23954e-07	8.40505e-05
ENSRNOG00000008572	298490	Ppcs	Cluster 1	2.23629e-07	1.62417e-05	0.981945	0.819891	0.997586	0.974855	0.75034	0.999932	1.03165	0.723476	0.974142	1.07347	0.383504	0.942113	1.44005	2.13848e-05	0.00193025	1.48752	1.43441e-05	0.00142556	1.3355	0.00082067	0.0437532	1.15714	0.0834761	0.522883
ENSRNOG00000019027	361196	Habp4	Cluster 1	2.23784e-07	1.62417e-05	1.11233	0.226153	0.997586	1.03183	0.72058	0.999932	1.24444	0.0254067	0.636211	1.34871	0.00111491	0.262756	1.48758	2.32686e-05	0.00205846	1.58384	5.07273e-06	0.000615699	1.69321	1.28908e-07	4.9687e-05	1.34755	0.00155945	0.0652501
ENSRNOG00000011541	170520	Cygb	Cluster 3	2.25461e-07	1.63219e-05	0.932975	0.395143	0.997586	0.900532	0.200345	0.999932	0.989047	0.902161	0.991178	0.865592	0.0832859	0.844693	0.642999	7.2098e-07	0.000129337	0.818481	0.0247979	0.295138	1.04076	0.638675	0.93516	1.0806	0.363095	0.834466
ENSRNOG00000003094	361245	Cmah	Cluster 2	2.34163e-07	1.69089e-05	0.956981	0.81499	0.997586	1.00855	0.963857	0.999932	0.70407	0.0924552	0.780889	0.715947	0.082363	0.84428	0.417475	1.51644e-05	0.00149665	0.39832	1.79935e-05	0.00170508	0.398801	1.02359e-05	0.00153662	0.487473	0.000423338	0.0282784
ENSRNOG00000047306	363334	Stap2	Cluster 13	2.35678e-07	1.69753e-05	1.08686	0.450294	0.997586	1.14294	0.227153	0.999932	1.47828	0.00174766	0.307555	1.38888	0.00414028	0.413582	1.53746	0.000222376	0.0124859	1.26002	0.0545802	0.433806	1.41314	0.00340298	0.11514	2.11645	4.75895e-09	3.39349e-06
ENSRNOG00000005053	54702	Egln3	Cluster 2	2.41699e-07	1.73652e-05	0.826491	0.444906	0.997586	0.673924	0.115727	0.999932	1.88562	0.0227012	0.62482	0.42037	0.000909427	0.226823	0.362222	0.000122047	0.00773591	0.413026	0.00142886	0.0490438	0.799135	0.389645	0.855491	0.520784	0.0137845	0.224671
ENSRNOG00000008423	298944	Gpr22	Cluster 2	2.44535e-07	1.75248e-05	0.605296	0.00847275	0.997586	1.02831	0.881175	0.999932	0.480103	0.000573306	0.190144	0.637086	0.0192392	0.661509	0.306216	1.56075e-08	4.58941e-06	0.490551	0.000649764	0.0269357	0.606922	0.0120031	0.240088	0.558705	0.00362356	0.105896
ENSRNOG00000019276	307480	RGD735029	Cluster 1	2.60615e-07	1.86304e-05	0.84587	0.106337	0.997586	0.824279	0.0629549	0.999932	1.01507	0.894826	0.990362	1.16781	0.139626	0.888037	1.30478	0.0123528	0.182472	1.41323	0.00244982	0.0710847	1.53405	0.000138597	0.0114919	1.11097	0.328568	0.815288
ENSRNOG00000017489	307913	Gse1	Cluster 2	2.74273e-07	1.94653e-05	0.852221	0.217532	0.997586	0.729466	0.0163394	0.999932	0.63872	0.00216446	0.340601	0.690611	0.00574615	0.497161	0.41279	1.64418e-09	7.32763e-07	0.539026	2.66369e-05	0.00232141	0.616776	0.000548228	0.0331295	0.564995	5.60008e-05	0.0065733
ENSRNOG00000011573	60356	Csad	Cluster 1	2.74342e-07	1.94653e-05	1.14668	0.10048	0.997586	1.12435	0.158653	0.999932	1.17711	0.0757612	0.75546	1.18058	0.0503518	0.781957	1.20425	0.0289117	0.293157	1.70645	4.79205e-08	1.15834e-05	1.53244	3.68051e-06	0.000695226	1.552	2.04203e-06	0.000462261
ENSRNOG00000030319	500606	MORN2	Cluster 1	2.86044e-07	2.01951e-05	1.07164	0.612278	0.997586	1.02208	0.872816	0.999932	1.17529	0.283643	0.896717	1.16092	0.282647	0.925194	1.76873	8.50124e-05	0.00577335	2.13231	1.67211e-06	0.000248404	1.79802	8.58529e-05	0.00800256	1.74117	0.000191576	0.0163114
ENSRNOG00000009313	116565	Lrpap1	Cluster 1	2.99859e-07	2.10662e-05	1.04257	0.554203	0.997586	0.990629	0.893635	0.999932	0.998742	0.987038	0.998751	1.16121	0.0388908	0.755831	1.28709	0.00065045	0.0281529	1.35156	0.000149359	0.00891408	1.47167	1.05638e-06	0.000264309	1.09879	0.202388	0.713862
ENSRNOG00000017286	65030	Ephx2	Cluster 1	3.02384e-07	2.11914e-05	0.968751	0.760121	0.997586	1.00121	0.990718	0.999932	1.06446	0.585323	0.960609	1.30932	0.0121691	0.606816	1.36434	0.00406878	0.0942761	1.55884	0.00015319	0.00906836	1.62264	2.43418e-05	0.00294195	0.966134	0.751057	0.9633
ENSRNOG00000018358	290558	Nt5dc2	Cluster 2	3.05194e-07	2.13359e-05	0.804825	0.102227	0.997586	0.753308	0.0339895	0.999932	0.743014	0.0430937	0.69733	0.911716	0.490023	0.960338	0.440181	2.52902e-08	7.07208e-06	0.514181	1.06358e-05	0.00111122	0.747932	0.0373023	0.418801	0.702613	0.0118946	0.205867
ENSRNOG00000011427	60563	Hr	Cluster 11	3.18555e-07	2.22155e-05	1.05479	0.505138	0.997586	0.962497	0.632751	0.999932	0.881356	0.153595	0.844103	1.09234	0.277815	0.923589	0.859849	0.0653316	0.431815	0.929139	0.395416	0.846421	0.938319	0.446491	0.875993	0.639796	7.13796e-07	0.000214501
ENSRNOG00000003172	287526	Serpinf1	Cluster 1	3.30361e-07	2.29826e-05	1.30765	0.0402228	0.997586	1.20932	0.14353	0.999932	1.78392	0.00010035	0.0734637	1.40515	0.010879	0.600195	1.86682	7.4454e-06	0.000870349	1.56553	0.0017963	0.0571828	1.69282	0.000183647	0.0143512	2.4136	4.40217e-09	3.21957e-06
ENSRNOG00000024577	25257	Gamt	Cluster 1	3.36046e-07	2.32874e-05	1.21252	0.168294	0.997586	0.991449	0.950758	0.999932	1.29917	0.0899897	0.777748	0.947244	0.700977	0.983598	1.21182	0.175647	0.635219	1.59303	0.00255593	0.0730489	1.97246	1.05545e-05	0.00156795	2.01534	5.92047e-06	0.00113335
ENSRNOG00000019154	296374	Zmynd8	Cluster 2	3.36374e-07	2.32874e-05	1.10316	0.467941	0.997586	0.906499	0.467983	0.999932	1.01752	0.90697	0.991231	0.742316	0.0319585	0.737344	0.49812	2.08355e-06	0.000298638	0.625209	0.00176637	0.0568006	0.593428	0.0003718	0.02472	0.80462	0.125904	0.614501
ENSRNOG00000014590	690861	Stk33	Cluster 1	3.43363e-07	2.37136e-05	0.996196	0.962721	0.998093	0.89579	0.17955	0.999932	0.96096	0.657401	0.969187	0.969452	0.70777	0.984467	1.11245	0.199934	0.664576	1.46047	4.36905e-05	0.00345203	1.40366	0.000139988	0.0115401	1.21882	0.022204	0.285153
ENSRNOG00000016281	290905	Col4a1	Cluster 1	3.45087e-07	2.37752e-05	1.03705	0.63398	0.997586	0.993354	0.930412	0.999932	1.12711	0.156951	0.844103	1.26735	0.00291165	0.361083	1.51329	7.18948e-07	0.000129337	1.27798	0.00373106	0.0932699	1.07439	0.369442	0.847441	1.38011	0.000113781	0.0111143
ENSRNOG00000018013	56816	Park2	Cluster 1	3.50879e-07	2.4116e-05	1.18388	0.0710554	0.997586	1.16849	0.0953888	0.999932	1.0921	0.388259	0.931279	1.30456	0.00568673	0.497161	1.51223	2.99914e-05	0.00252381	1.71275	6.20865e-07	0.000104787	1.67803	7.04318e-07	0.000191326	1.59773	5.45598e-06	0.00107325
ENSRNOG00000006327	298594	Rcc2	Cluster 2	3.63454e-07	2.49202e-05	1.04	0.584935	0.997586	0.863295	0.0429912	0.999932	0.797135	0.00504478	0.431595	0.786302	0.00136624	0.284191	0.694021	2.74167e-06	0.000376373	0.766284	0.000889787	0.0343894	0.681751	1.87514e-06	0.00041785	0.803473	0.00438316	0.118167
ENSRNOG00000006037	25012	Snap25	Cluster 2	3.72923e-07	2.55081e-05	0.837702	0.382522	0.997586	0.860231	0.45756	0.999932	0.96842	0.885405	0.989795	0.729582	0.127193	0.878827	0.297583	6.88495e-08	1.69293e-05	0.44405	0.000351347	0.0170144	0.620915	0.0263017	0.350235	0.496053	0.0013058	0.058011
ENSRNOG00000016591	310019	Utp15	Cluster 2	3.80532e-07	2.59427e-05	0.790361	0.145597	0.997586	0.924595	0.62575	0.999932	1.05618	0.757201	0.979837	0.84001	0.286335	0.926084	0.39432	1.57701e-07	3.33192e-05	0.51482	0.000239117	0.0127721	0.748258	0.0866426	0.577951	0.756537	0.0990564	0.565077
ENSRNOG00000003526	140594	Sytl4	Cluster 2	3.81096e-07	2.59427e-05	0.737975	0.168368	0.997586	0.735435	0.163645	0.999932	2.06238	0.00347513	0.38816	1.002	0.992833	0.999549	0.437765	0.000356021	0.0178781	0.587587	0.0269215	0.307399	0.559397	0.012819	0.248901	0.549741	0.0104519	0.192459
ENSRNOG00000001578	288153	Hoxd4	Cluster 1	3.92348e-07	2.65818e-05	1.08269	0.453961	0.997586	1.03261	0.761951	0.999932	1.17632	0.165995	0.844103	1.05854	0.596793	0.972438	1.73457	1.78326e-06	0.000267704	1.2621	0.044333	0.396274	1.30008	0.0196263	0.305789	1.72326	4.07254e-06	0.000847891
ENSRNOG00000000922	360800	Sumf2	Cluster 1	3.97838e-07	2.68899e-05	1.00866	0.930109	0.998093	1.00847	0.931632	0.999932	1.06754	0.546258	0.957035	1.02785	0.783071	0.989525	1.33389	0.00481717	0.105937	1.48373	0.000351234	0.0170144	1.63209	7.3477e-06	0.00119759	0.97531	0.807704	0.972951
ENSRNOG00000047860	501283	Plin5	Cluster 1	4.10744e-07	2.75015e-05	0.998085	0.980521	0.998625	0.951494	0.526946	0.999932	0.92617	0.375707	0.928105	1.01356	0.865736	0.998217	1.30235	0.00130719	0.0445991	1.41833	8.39221e-05	0.00577702	1.30858	0.00146839	0.0657502	1.00224	0.978205	0.996879
ENSRNOG00000011891	117596	Atp6v1b2	Cluster 2	4.18809e-07	2.78455e-05	0.868074	0.505498	0.997586	0.886538	0.570705	0.999932	1.06098	0.799927	0.983617	0.911591	0.667362	0.979553	0.33252	1.86145e-06	0.0002751	0.367408	3.38236e-05	0.00279638	0.681307	0.086117	0.577006	0.732124	0.161899	0.667125
ENSRNOG00000042086	171111	Rab26	Cluster 3	4.19944e-07	2.78559e-05	0.939928	0.606358	0.997586	1.0228	0.851143	0.999932	1.40181	0.0121894	0.547361	0.945192	0.64393	0.976647	0.881717	0.303192	0.756005	0.95916	0.747901	0.956647	1.52104	0.00120633	0.0567794	1.63253	0.000182297	0.015709
ENSRNOG00000003714	287269	Clk4	Cluster 1	4.67589e-07	3.09444e-05	0.956685	0.669266	0.997586	0.973281	0.793828	0.999932	0.826088	0.0965584	0.786155	1.42653	0.00107107	0.254585	1.48892	0.000276099	0.0147898	1.30168	0.020395	0.265145	1.15795	0.177696	0.712972	1.40854	0.00210017	0.0764072
ENSRNOG00000030467	295704	Ube2l6	Cluster 2	4.72422e-07	3.11919e-05	0.974362	0.775513	0.997586	0.913592	0.322382	0.999932	1.07114	0.493399	0.949801	0.874863	0.150362	0.888037	0.803943	0.0201228	0.242383	0.656298	4.66952e-05	0.00362912	0.614357	1.80178e-06	0.000407874	0.709858	0.000514437	0.0318796
ENSRNOG00000010502	306436	Fbxo8	Cluster 1	4.78765e-07	3.15377e-05	1.00324	0.973115	0.998093	1.07906	0.42873	0.999932	1.19541	0.0937719	0.782658	1.39552	0.000931901	0.229143	1.47211	0.000144788	0.0088622	1.35836	0.00394776	0.0964057	1.52513	6.11411e-05	0.00618414	1.74771	2.85109e-07	0.000101152
ENSRNOG00000010777	362481	Tox	Cluster 1	4.83056e-07	3.1674e-05	0.821863	0.102246	0.997586	0.980354	0.867691	0.999932	0.794044	0.0812233	0.766622	1.02161	0.859554	0.998055	0.990427	0.936543	0.98769	1.28736	0.0520925	0.424395	1.75221	2.00689e-05	0.00257849	1.30467	0.0348929	0.354036
ENSRNOG00000039086	300663	Ccdc153	Cluster 2	4.86164e-07	3.17586e-05	0.905056	0.262051	0.997586	0.897763	0.225609	0.999932	1.29631	0.00913107	0.506703	0.903781	0.262203	0.92197	0.76256	0.00331047	0.0826836	0.898188	0.263454	0.766026	0.82925	0.0456212	0.449483	1.23327	0.0256333	0.304769
ENSRNOG00000019073	84351	Ikbkb	Cluster 2	4.87686e-07	3.17586e-05	0.786845	0.0080531	0.997586	0.833527	0.0422888	0.999932	0.861487	0.128673	0.815948	0.913015	0.312557	0.932212	0.574452	2.18614e-08	6.23552e-06	0.72531	0.00114362	0.0417663	0.845864	0.0730606	0.545383	0.957467	0.638606	0.937074
ENSRNOG00000020345	689414	Slc25a42	Cluster 1	5.00463e-07	3.25164e-05	1.00473	0.968592	0.998093	0.94897	0.662579	0.999932	1.00491	0.970378	0.997596	1.0658	0.600849	0.973168	1.16085	0.222455	0.686084	1.73738	5.01373e-05	0.00382371	1.70905	4.789e-05	0.00515042	0.93367	0.584181	0.923892
ENSRNOG00000014152	65199	Kcnip3	Cluster 1	5.02891e-07	3.25999e-05	1.07563	0.321191	0.997586	1.03933	0.598854	0.999932	1.14961	0.086576	0.775273	1.03712	0.624143	0.975535	1.2954	0.000769682	0.0311842	1.54619	3.68197e-07	6.72824e-05	1.40033	3.03734e-05	0.00357992	1.29956	0.000929032	0.0472349
ENSRNOG00000013748	367215	Trem3	Cluster 2	5.05739e-07	3.27102e-05	1.24554	0.430161	0.997586	1.01403	0.960011	0.999932	1.70334	0.0842372	0.773487	0.565845	0.0458971	0.766843	0.624225	0.0972527	0.508979	0.385453	0.00201654	0.0623162	0.389155	0.00160142	0.0700574	1.48716	0.173733	0.683878
ENSRNOG00000009508	83584	Casp6	Cluster 1	5.16139e-07	3.33073e-05	1.06531	0.520704	0.997586	1.02155	0.82849	0.999932	1.25581	0.03784	0.683644	1.13347	0.211532	0.910544	1.83117	3.51417e-08	9.54615e-06	1.39548	0.00229028	0.0680475	1.27196	0.0212383	0.318822	1.12751	0.244755	0.753825
ENSRNOG00000021201	117514	Txnip	Cluster 3	5.18336e-07	3.33736e-05	1.48772	0.0751924	0.997586	1.49495	0.0717711	0.999932	1.07841	0.756453	0.97945	1.68086	0.0226839	0.688857	1.17686	0.468577	0.845647	2.24012	0.00107554	0.0397377	3.16251	3.13332e-06	0.000624977	3.56546	3.74893e-07	0.000125801
ENSRNOG00000028771	691909	Gm166	Cluster 1	5.3426e-07	3.43214e-05	1.10825	0.289987	0.997586	1.20858	0.0530097	0.999932	1.11641	0.302818	0.904917	1.22584	0.04064	0.758118	1.32781	0.00483246	0.106039	1.87321	4.46734e-08	1.1045e-05	1.61378	8.47372e-06	0.00132948	1.58073	1.86456e-05	0.0028593
ENSRNOG00000016420	364705	Serpinb6b	Cluster 5	5.40511e-07	3.46449e-05	1.08414	0.50105	0.997586	1.00846	0.944015	0.999932	1.22704	0.123664	0.808266	1.19912	0.138091	0.888037	1.105	0.412711	0.817172	0.847002	0.201779	0.707657	0.74099	0.0185808	0.298581	0.587768	5.42485e-05	0.00644721
ENSRNOG00000009980	64369	Ppap2a	Cluster 1	5.64308e-07	3.60084e-05	1.02121	0.816397	0.997586	1.00066	0.994206	0.999932	0.921664	0.413147	0.936036	1.14511	0.142128	0.888037	1.26467	0.012013	0.180053	1.61085	4.6685e-06	0.000571501	1.49473	5.15855e-05	0.00537975	1.15255	0.13527	0.630547
ENSRNOG00000003601	289322	RGD1564463	Cluster 2	5.74292e-07	3.64012e-05	1.01662	0.898586	0.997586	1.12968	0.347036	0.999932	0.976276	0.866033	0.989513	1.00944	0.942886	0.99826	0.777161	0.0573442	0.407075	0.505371	4.61342e-06	0.000567192	0.683692	0.00593833	0.160094	1.05264	0.704219	0.951876
ENSRNOG00000043077	691504	Zfpm1	Cluster 2	5.86724e-07	3.71067e-05	0.914661	0.362574	0.997586	0.911339	0.343431	0.999932	0.787246	0.0283667	0.645733	0.787358	0.0177603	0.648005	0.593448	1.01831e-06	0.000171927	0.634734	4.27123e-05	0.0034053	0.733262	0.00308	0.108191	0.579418	7.21947e-07	0.000214501
ENSRNOG00000001628	25510	Pcp4	Cluster 1	5.95998e-07	3.76099e-05	1.01182	0.942052	0.998093	1.01115	0.945275	0.999932	0.757301	0.120645	0.803132	1.21974	0.227644	0.916787	1.56756	0.00729998	0.136895	2.20066	1.91622e-05	0.00179791	1.85025	0.000446033	0.0285251	1.15968	0.381112	0.84375
ENSRNOG00000018405	680551	Apoc4	Cluster 2	6.11093e-07	3.84773e-05	0.93032	0.623601	0.997586	0.93869	0.667222	0.999932	1.32842	0.082073	0.770055	0.822936	0.193767	0.908691	0.870401	0.353457	0.785553	0.61062	0.00251444	0.0724075	0.563991	0.000337229	0.0229565	1.29527	0.0948698	0.553208
ENSRNOG00000004757	117582	Tmem158	Cluster 2	6.42355e-07	4.02679e-05	0.628362	0.0246334	0.997586	0.71941	0.108552	0.999932	0.821565	0.381507	0.929609	0.739144	0.145974	0.888037	0.287345	3.90216e-08	1.03057e-05	0.351917	7.91794e-06	0.000873123	0.542436	0.00498412	0.144915	0.534497	0.00407224	0.113408
ENSRNOG00000016587	25338	Ninj1	Cluster 2	6.46366e-07	4.04305e-05	1.15205	0.187341	0.997586	1.0021	0.984304	0.999932	1.43296	0.00288663	0.377685	0.795868	0.0375174	0.751537	0.715122	0.00260636	0.0709363	0.773374	0.0280354	0.313467	0.913298	0.417034	0.867426	1.02326	0.83667	0.977486
ENSRNOG00000014149	29358	Npy1r	Cluster 3	6.48487e-07	4.04744e-05	0.881257	0.490827	0.997586	1.02275	0.902285	0.999932	0.575512	0.00733464	0.478732	0.96205	0.835119	0.995699	0.519091	0.000661484	0.0283296	1.02669	0.894053	0.984058	1.0712	0.719338	0.952263	0.434157	3.51576e-05	0.00466304
ENSRNOG00000016692	313200	Hsdl2	Cluster 1	6.55812e-07	4.06734e-05	1.0815	0.52008	0.997586	0.966104	0.776893	0.999932	0.7532	0.0366923	0.678713	1.26437	0.0600629	0.802881	1.27759	0.0497828	0.383668	1.66645	0.000194259	0.0108788	1.37954	0.0129506	0.250679	0.879619	0.314222	0.808032
ENSRNOG00000007607	79240	Nr4a1	Cluster 2	6.55953e-07	4.06734e-05	1.15739	0.247923	0.997586	0.92695	0.547585	0.999932	1.44995	0.00868886	0.496736	0.796532	0.07789	0.838025	0.778783	0.0531155	0.394124	0.596756	0.000268332	0.0139665	0.884585	0.352613	0.839904	1.08152	0.551911	0.915841
ENSRNOG00000040145	685045	Abracl	Cluster 2	6.70741e-07	4.14103e-05	1.0332	0.745357	0.997586	1.02022	0.84218	0.999932	0.818154	0.0724095	0.749124	0.762848	0.00931872	0.578442	0.666078	0.000138569	0.00858737	0.645473	0.000116243	0.00738441	0.660511	0.000156391	0.0124951	0.62979	2.99367e-05	0.0040634
ENSRNOG00000013687	307989	Ablim1	Cluster 1	6.85447e-07	4.21358e-05	1.04441	0.696361	0.997586	1.00215	0.984569	0.999932	0.842109	0.163005	0.844103	1.07878	0.502386	0.961225	0.913042	0.421255	0.821514	1.85365	1.70295e-06	0.000251674	1.30049	0.02596	0.348549	1.20331	0.114021	0.592714
ENSRNOG00000029082	499244	RGD1566189	Cluster 1	7.13126e-07	4.3743e-05	1.2736	0.0174794	0.997586	1.10218	0.33214	0.999932	1.14384	0.224195	0.868479	1.01832	0.85801	0.997474	1.31599	0.00808122	0.14506	1.45649	0.00076921	0.0310686	1.74081	8.54009e-07	0.000221445	1.00043	0.996723	0.99965
ENSRNOG00000019341	690263	Tmem179b	Cluster 1	7.58221e-07	4.64093e-05	1.04269	0.691678	0.997586	0.970852	0.778929	0.999932	1.08491	0.482735	0.948431	1.08062	0.468865	0.956088	1.57842	4.91404e-05	0.00374767	1.69007	1.34592e-05	0.00136133	1.42986	0.00161763	0.0703628	1.46653	0.000774296	0.0420671
ENSRNOG00000008656	29219	Snca	Cluster 1	7.75359e-07	4.73567e-05	1.12976	0.368442	0.997586	1.18464	0.212679	0.999932	1.12138	0.442506	0.941651	1.06858	0.629187	0.975666	1.78664	5.7584e-05	0.00424373	1.11235	0.466823	0.875324	1.01651	0.907768	0.984571	0.66462	0.00477997	0.123962
ENSRNOG00000006641	25699	Dbh	Cluster 2	8.66812e-07	5.27166e-05	0.975286	0.872992	0.997586	0.827501	0.228448	0.999932	0.638508	0.0106673	0.533793	0.932711	0.661072	0.979553	0.578519	0.000863446	0.0336909	0.42699	2.5586e-06	0.000354267	0.477819	1.94555e-05	0.00254554	0.743582	0.0726908	0.493403
ENSRNOG00000017441	117557	Tpm3	Cluster 7	8.78501e-07	5.33138e-05	0.905645	0.169229	0.997586	0.915923	0.222603	0.999932	0.978453	0.782484	0.982039	0.957576	0.551528	0.966399	1.07697	0.309416	0.760489	0.785299	0.0023931	0.0700087	0.687852	2.98001e-06	0.000598583	0.981399	0.80201	0.972951
ENSRNOG00000012831	362403	Slc25a26	Cluster 1	8.81636e-07	5.33904e-05	0.987414	0.888151	0.997586	1.04459	0.628329	0.999932	0.952158	0.621063	0.964883	1.08143	0.392535	0.942895	1.60872	1.29622e-06	0.000204265	1.30617	0.00719475	0.142511	1.23685	0.0259923	0.348579	1.35493	0.00172306	0.0692294
ENSRNOG00000026049	309911	Qrsl1	Cluster 2	9.19432e-07	5.55614e-05	0.86241	0.0801836	0.997586	0.906932	0.245776	0.999932	1.00021	0.998179	0.999841	0.873894	0.115638	0.862539	0.726867	0.000311935	0.0164157	0.691555	9.99415e-05	0.00656828	0.747915	0.00130482	0.0600544	0.608412	1.82515e-07	7.3322e-05
ENSRNOG00000007542	25719	Scg5	Cluster 1	9.29051e-07	5.6024e-05	1.08958	0.267828	0.997586	1.20345	0.0182478	0.999932	1.06203	0.478978	0.948019	1.29479	0.00137498	0.284191	1.30346	0.00104763	0.0384577	1.30991	0.00165823	0.0543652	1.52153	1.26542e-06	0.000308492	1.5835	1.61153e-07	6.56651e-05
ENSRNOG00000002946	89829	Socs3	Cluster 2	9.40207e-07	5.65168e-05	1.1546	0.193728	0.997586	1.07133	0.531732	0.999932	1.34801	0.0154165	0.572156	0.748598	0.0109859	0.601944	0.696516	0.00167013	0.0529891	0.851451	0.178227	0.68035	1.06802	0.567291	0.918457	1.04501	0.70177	0.951799
ENSRNOG00000003178	367767	Mageh1	Cluster 2	9.41188e-07	5.65168e-05	0.949845	0.520103	0.997586	0.931029	0.372257	0.999932	1.05329	0.555304	0.957213	0.990242	0.903716	0.99826	0.782067	0.00314676	0.0796408	0.683008	2.81714e-05	0.00242595	0.724763	0.00021626	0.0162326	0.992501	0.928125	0.98934
ENSRNOG00000050794	24915	Pdlim4	Cluster 1	9.76923e-07	5.85395e-05	1.08134	0.400664	0.997586	1.02879	0.759915	0.999932	1.05016	0.63218	0.965171	1.04991	0.605413	0.974046	1.39423	0.000660958	0.0283296	1.70821	7.37633e-07	0.000120917	1.30138	0.00784617	0.187851	1.44744	0.000252157	0.0195975
ENSRNOG00000016717	499156	Gas2	Cluster 7	9.8788e-07	5.90719e-05	0.999812	0.998207	0.999827	0.99811	0.981984	0.999932	1.07397	0.439791	0.941046	1.21296	0.0252788	0.704817	1.20125	0.0333564	0.314943	1.28003	0.0075673	0.146558	1.06116	0.498144	0.894915	0.758728	0.00216842	0.0777537
ENSRNOG00000003280	24411	Grin2c	Cluster 2	1.02534e-06	6.0799e-05	0.98974	0.917153	0.998093	0.948513	0.594236	0.999932	0.877238	0.231947	0.872572	0.815409	0.0450334	0.766777	0.615026	5.7389e-06	0.000699532	0.685948	0.000674759	0.0276923	0.747317	0.00597811	0.160824	0.600806	4.06047e-06	0.000847891
ENSRNOG00000009084	362416	Rpusd3	Cluster 1	1.02742e-06	6.0799e-05	1.06661	0.518761	0.997586	0.962526	0.702112	0.999932	1.02803	0.801307	0.983823	0.965411	0.728216	0.986403	1.25286	0.0282441	0.289786	1.54927	0.000104749	0.0067339	1.53851	8.1389e-05	0.00766158	1.47826	0.000314285	0.0232237
ENSRNOG00000016975	282634	Pxmp4	Cluster 1	1.03767e-06	6.12785e-05	1.10827	0.211316	0.997586	1.12241	0.160803	0.999932	1.13679	0.157153	0.844103	1.11467	0.193389	0.908691	1.49783	5.05275e-06	0.000643391	1.49365	1.78492e-05	0.00170272	1.4162	0.000101872	0.00899599	1.52676	3.61476e-06	0.000775217
ENSRNOG00000019492	316091	Pomgnt2	Cluster 2	1.04504e-06	6.15863e-05	1.10871	0.216435	0.997586	1.04044	0.633517	0.999932	1.06848	0.469544	0.945548	0.873053	0.110054	0.858573	0.86018	0.076781	0.464188	0.904003	0.262417	0.765407	0.99693	0.971737	0.994192	0.656029	5.21699e-06	0.00103336
ENSRNOG00000012865	300985	Parp3	Cluster 2	1.08089e-06	6.35673e-05	1.06826	0.620623	0.997586	1.0286	0.832519	0.999932	1.63867	0.00111719	0.26016	0.832787	0.178437	0.900192	0.651395	0.00207628	0.0612428	0.743744	0.0421996	0.385837	1.02712	0.847605	0.975867	1.08363	0.5644	0.918963
ENSRNOG00000030120	288783	Ormdl2	Cluster 1	1.11685e-06	6.5547e-05	1.0192	0.787228	0.997586	0.950384	0.470856	0.999932	1.07529	0.350415	0.92018	0.969013	0.659864	0.979553	1.2164	0.0073367	0.137133	1.37429	6.8568e-05	0.00492636	1.33874	0.000148709	0.0120159	1.25009	0.00314049	0.096944
ENSRNOG00000025768	301434	Clk1	Cluster 1	1.12982e-06	6.61721e-05	0.9745	0.837108	0.997586	1.06603	0.611019	0.999932	0.92257	0.560304	0.957486	1.49873	0.00204177	0.326902	1.36605	0.0161777	0.215625	1.28273	0.0691163	0.479311	1.26158	0.0793219	0.560068	2.00127	9.20043e-07	0.000262424
ENSRNOG00000047656	367562	Gaa	Cluster 1	1.16033e-06	6.782e-05	1.07844	0.567462	0.997586	0.939478	0.636317	0.999932	0.8955	0.447922	0.942571	1.14752	0.305473	0.930635	1.18431	0.20847	0.673332	1.7441	0.000183135	0.0104681	1.41951	0.01261	0.24703	0.75052	0.0397665	0.376831
ENSRNOG00000014357	25655	Gja4	Cluster 2	1.20507e-06	7.02905e-05	1.42419	0.0855983	0.997586	0.975051	0.901368	0.999932	1.69929	0.0200697	0.60835	0.603238	0.0163251	0.630671	0.756575	0.179746	0.640943	0.47289	0.000994519	0.0372338	0.84444	0.427976	0.870111	1.15114	0.509098	0.902651
ENSRNOG00000037274	50687	L1cam	Cluster 2	1.27632e-06	7.41514e-05	1.17013	0.1156	0.997586	1.07627	0.459053	0.999932	0.74329	0.00776172	0.487544	1.09368	0.374236	0.941865	0.825444	0.0590873	0.412587	0.917176	0.419961	0.856732	0.830589	0.0756837	0.550338	0.661462	0.000134266	0.0124304
ENSRNOG00000025209	312652	Plxnd1	Cluster 2	1.30791e-06	7.58243e-05	0.930483	0.576729	0.997586	0.831443	0.154853	0.999932	0.592478	0.000386764	0.159288	0.95159	0.704604	0.983811	0.513779	2.05735e-06	0.000296373	0.618933	0.000865187	0.0337128	0.696292	0.00849994	0.19646	0.584092	0.000134721	0.0124304
ENSRNOG00000001369	192281	Oas1a	Cluster 3	1.31693e-06	7.61921e-05	1.21383	0.134878	0.997586	1.16592	0.235077	0.999932	1.49206	0.00577924	0.446357	1.21238	0.142886	0.888037	1.48017	0.00343873	0.0849202	0.916884	0.532845	0.898749	1.13311	0.353877	0.840122	2.02747	1.04406e-06	0.000283616
ENSRNOG00000018028	286916	Testin	Cluster 1	1.32231e-06	7.6349e-05	1.07671	0.567208	0.997586	0.868181	0.275076	0.999932	0.966038	0.807794	0.985208	1.18282	0.201876	0.909088	1.5133	0.00210743	0.0615885	2.00608	2.98895e-06	0.000402141	1.40842	0.0126491	0.247285	1.38168	0.0183421	0.258666
ENSRNOG00000000121	366478	Pigv	Cluster 1	1.33499e-06	7.69253e-05	0.923463	0.334261	0.997586	0.945567	0.496698	0.999932	1.03126	0.733816	0.976322	1.02301	0.785087	0.989572	1.47299	1.20558e-05	0.00123693	1.30822	0.0032052	0.0837298	1.13961	0.130734	0.654426	1.01867	0.829461	0.976705
ENSRNOG00000008116	192270	Ppap2b	Cluster 1	1.33979e-06	7.70459e-05	1.08416	0.532896	0.997586	0.971202	0.821413	0.999932	0.738031	0.0353514	0.673891	0.670409	0.00302859	0.36863	0.791179	0.077216	0.465027	0.967435	0.812735	0.969665	1.28362	0.0674811	0.528056	1.39987	0.0145389	0.230385
ENSRNOG00000050578	26954	Rheb	Cluster 2	1.34469e-06	7.71721e-05	1.13533	0.25546	0.997586	0.88971	0.294804	0.999932	0.912952	0.457374	0.944257	0.876917	0.246123	0.919084	0.685798	0.00120057	0.0420525	0.536285	1.36466e-06	0.000207044	0.720106	0.00572758	0.156661	0.793701	0.0492187	0.417143
ENSRNOG00000012810	361871	Rfesd	Cluster 1	1.38236e-06	7.89279e-05	1.01494	0.909428	0.998063	0.988826	0.931288	0.999932	0.933199	0.629979	0.965171	1.03473	0.796267	0.990403	1.8668	8.87858e-06	0.000997023	1.71768	0.000225856	0.0122241	1.25294	0.100338	0.603149	1.25855	0.0938816	0.551272
ENSRNOG00000021017	308588	Car11	Cluster 3	1.39453e-06	7.93937e-05	1.01628	0.879736	0.997586	0.940811	0.567829	0.999932	1.11112	0.370678	0.927005	0.973474	0.803885	0.990883	0.887224	0.270722	0.729822	1.06987	0.558075	0.905278	1.30388	0.0191915	0.302264	1.71271	5.83822e-06	0.00112516
ENSRNOG00000037695	301543	Sgpp2	Cluster 2	1.4352e-06	8.13843e-05	1.13016	0.232166	0.997586	1.04653	0.655767	0.999932	0.84084	0.125036	0.80957	0.780564	0.0185272	0.661234	0.725866	0.0025893	0.0706831	0.709866	0.00246824	0.0715463	0.636413	5.42815e-05	0.00556932	0.685265	0.000616918	0.0358378
ENSRNOG00000020587	293677	EFEMP2	Cluster 1	1.52907e-06	8.58538e-05	1.01608	0.849833	0.997586	0.968359	0.702795	0.999932	1.00929	0.920491	0.993062	1.05501	0.53137	0.965558	1.36944	0.000398844	0.0192817	1.42427	0.000193673	0.0108743	1.42092	0.000134113	0.0112179	1.34387	0.00114242	0.0537394
ENSRNOG00000010077	296732	Smarcd3	Cluster 1	1.53736e-06	8.61493e-05	1.02883	0.780896	0.997586	1.12804	0.240254	0.999932	1.01976	0.861805	0.989513	1.00285	0.978088	0.999549	1.2335	0.0454559	0.367708	1.14625	0.21797	0.723843	1.4097	0.00178551	0.0755609	0.722296	0.00299574	0.0942091
ENSRNOG00000000186	25274	Tst	Cluster 1	1.55316e-06	8.66943e-05	1.03257	0.759042	0.997586	1.06175	0.566591	0.999932	1.41881	0.00304549	0.382672	0.968973	0.766183	0.988057	1.22558	0.0575911	0.407914	1.52989	0.00029202	0.0149179	1.44106	0.00118063	0.056125	0.891246	0.292834	0.793235
ENSRNOG00000000809	361789	Atat1	Cluster 1	1.59415e-06	8.84627e-05	1.15817	0.179047	0.997586	0.95391	0.664365	0.999932	1.19395	0.140905	0.83196	1.12115	0.301226	0.929353	1.48718	0.000521727	0.0238864	1.52766	0.000501411	0.0218681	1.38912	0.00471513	0.140102	1.82807	8.25141e-07	0.000240158
ENSRNOG00000001708	303811	Dvl3	Cluster 1	1.62169e-06	8.96423e-05	1.09651	0.271654	0.997586	0.920942	0.325412	0.999932	0.941622	0.513263	0.952988	1.09787	0.272121	0.922038	1.51241	4.69789e-06	0.000603594	1.29974	0.00454376	0.106144	1.13867	0.139072	0.664619	1.0531	0.553456	0.916004
ENSRNOG00000000956	304268	Rasl11a	Cluster 1	1.63111e-06	8.99884e-05	1.31277	0.0672304	0.997586	1.09563	0.53543	0.999932	1.16935	0.335471	0.914959	0.920287	0.578367	0.969936	1.97784	1.61072e-05	0.00154866	1.83581	0.000243989	0.0129838	1.63143	0.00198605	0.0817433	1.7154	0.000700961	0.03928
ENSRNOG00000015975	497940	2810408A11Rik	Cluster 3	1.63591e-06	9.00791e-05	1.03531	0.660619	0.997586	1.01776	0.823732	0.999932	1.08007	0.376741	0.928654	0.896492	0.17515	0.899399	0.819782	0.0148816	0.204996	0.955986	0.59795	0.917575	1.12818	0.146366	0.676299	1.36147	0.000324536	0.0236141
ENSRNOG00000020488	360503	Luc7l	Cluster 1	1.68012e-06	9.23352e-05	0.976761	0.792709	0.997586	0.917037	0.334333	0.999932	0.831104	0.0629244	0.731407	1.27957	0.00784466	0.542914	1.36532	0.000907395	0.0347503	1.06932	0.488297	0.884792	0.995132	0.958348	0.991611	1.28353	0.00887955	0.174325
ENSRNOG00000007726	78967	Mcam	Cluster 2	1.6879e-06	9.25844e-05	1.13066	0.231276	0.997586	1.1134	0.294535	0.999932	0.986138	0.901165	0.99109	0.925822	0.457717	0.953219	0.723999	0.00243858	0.0680582	0.834427	0.103421	0.564784	0.824172	0.0726183	0.543799	0.622421	2.56337e-05	0.00361956
ENSRNOG00000007433	303601	Cyb561	Cluster 2	1.70878e-06	9.35499e-05	0.749127	0.324775	0.997586	0.848729	0.575312	0.999932	0.902913	0.751072	0.978047	0.95965	0.889604	0.99826	0.236451	5.15849e-06	0.000651043	0.276276	0.000100551	0.0065781	0.830498	0.543614	0.910802	0.736528	0.318215	0.810068
ENSRNOG00000017193	315691	Lingo1	Cluster 2	1.73325e-06	9.47078e-05	1.18323	0.0443261	0.997586	1.13218	0.135687	0.999932	0.929274	0.420833	0.939244	0.963564	0.658172	0.979389	0.772179	0.00269812	0.0723293	0.800637	0.0143985	0.218452	0.897361	0.21174	0.748923	0.751282	0.00132474	0.0585821
ENSRNOG00000023863	293545	Gpr139	Cluster 2	1.80786e-06	9.85958e-05	0.946685	0.717471	0.997586	1.01743	0.909108	0.999932	0.810994	0.210622	0.862685	0.858572	0.322105	0.93489	0.450225	1.33369e-06	0.000207879	0.541354	0.000307468	0.0154672	0.635981	0.00517775	0.147568	0.819577	0.210303	0.720383
ENSRNOG00000015488	361630	Tead1	Cluster 2	1.89317e-06	0.000103051	0.844444	0.0429791	0.997586	0.849439	0.0505891	0.999932	0.983678	0.856182	0.989513	0.741297	0.000563293	0.170923	0.605289	4.61565e-08	1.18605e-05	0.772128	0.00460822	0.10707	0.733629	0.000530082	0.0325151	0.742851	0.000854626	0.0444827
ENSRNOG00000019478	305896	Irf9	Cluster 2	1.90554e-06	0.000103527	1.15806	0.117632	0.997586	1.05805	0.544849	0.999932	1.19508	0.0846696	0.773659	0.822214	0.0406823	0.758118	0.874149	0.156859	0.610629	0.819181	0.0497973	0.417972	1.09094	0.371793	0.848575	1.3193	0.00537242	0.132444
ENSRNOG00000003772	29317	Csrp2	Cluster 2	1.92208e-06	0.000104227	0.926365	0.503017	0.997586	0.933884	0.549092	0.999932	1.06812	0.599839	0.961958	0.657137	0.000472672	0.148154	0.824245	0.0975629	0.509733	0.613465	0.0001464	0.00879111	0.768617	0.0294197	0.369827	1.14431	0.259574	0.767157
ENSRNOG00000016888	301617	Pask	Cluster 2	1.94467e-06	0.000105081	0.952688	0.72821	0.997586	0.901586	0.458187	0.999932	0.76599	0.0850579	0.773939	0.871327	0.331517	0.935411	0.484145	1.76248e-06	0.000265985	0.499136	1.33186e-05	0.00135191	0.663948	0.00598318	0.160824	0.673247	0.00783042	0.16279
ENSRNOG00000012258	365355	Rras2	Cluster 2	1.9452e-06	0.000105081	1.03013	0.819689	0.997586	0.945	0.66415	0.999932	0.940875	0.670767	0.969385	0.879048	0.330495	0.935411	0.554572	2.39365e-05	0.00210075	0.578841	0.000193633	0.0108743	0.766905	0.0536575	0.483256	1.04924	0.723835	0.95545
ENSRNOG00000018778	363058	Cadm1	Cluster 2	1.98727e-06	0.000107151	1.06028	0.679304	0.997586	1.0323	0.8223	0.999932	0.765219	0.0885066	0.777309	1.01362	0.924907	0.99826	0.660736	0.00483858	0.106039	0.550207	0.000179578	0.0103268	0.583735	0.000452017	0.0287787	0.569565	0.000256406	0.0198735
ENSRNOG00000037357	685385	S100a14	Cluster 2	2.01024e-06	0.000108185	1.30735	0.11216	0.997586	1.22108	0.234865	0.999932	1.78125	0.00231778	0.351648	1.08041	0.649047	0.978431	0.808723	0.213454	0.677267	0.763895	0.138804	0.622809	0.792447	0.185702	0.724493	1.6822	0.00374026	0.107979
ENSRNOG00000019357	360564	Tax1bp3	Cluster 1	2.04116e-06	0.000109436	1.11669	0.211292	0.997586	1.15342	0.107087	0.999932	1.25717	0.0199118	0.608287	0.990519	0.914908	0.99826	1.3251	0.00215437	0.0625755	1.44367	0.000206828	0.0114108	1.57981	3.16913e-06	0.000627729	1.48451	4.32999e-05	0.0053932
ENSRNOG00000005931	58952	Cpq	Cluster 1	2.09043e-06	0.000111867	1.09582	0.35684	0.997586	1.03241	0.747534	0.999932	0.918561	0.436647	0.940234	1.27593	0.0171555	0.641589	1.24227	0.0332334	0.314504	1.37319	0.00383977	0.0947904	1.7541	5.07773e-07	0.000150867	1.33872	0.00586342	0.139021
ENSRNOG00000001187	304545	Oasl	Cluster 1	2.11427e-06	0.000112931	0.98954	0.886991	0.997586	1.02608	0.727903	0.999932	0.995409	0.954925	0.996287	1.04941	0.521041	0.96326	1.22674	0.00770647	0.140995	1.25862	0.00493228	0.112277	1.33634	0.000311047	0.0218522	1.45756	4.84079e-06	0.000965551
ENSRNOG00000006800	362518	Tmem246	Cluster 1	2.17424e-06	0.000115792	1.03757	0.583721	0.997586	0.949397	0.440807	0.999932	0.982191	0.808168	0.985208	1.03662	0.598326	0.972606	1.25047	0.00148777	0.048994	1.33304	0.000151123	0.0089989	1.24594	0.00233634	0.0900534	0.977781	0.749088	0.962833
ENSRNOG00000009881	289833	Fam161a	Cluster 1	2.17594e-06	0.000115792	1.1093	0.250489	0.997586	0.996979	0.973157	0.999932	0.998386	0.986973	0.998751	1.20703	0.0416312	0.75829	1.29984	0.00500132	0.108152	1.35194	0.00251569	0.0724075	1.30473	0.00564914	0.155531	0.831677	0.0523092	0.430224
ENSRNOG00000013737	310838	Bcar3	Cluster 2	2.38684e-06	0.000125699	0.863752	0.175345	0.997586	0.923749	0.461273	0.999932	1.49835	0.000944122	0.240718	0.888668	0.280706	0.925101	0.767262	0.0169389	0.221258	0.732656	0.00865431	0.159369	0.891686	0.308618	0.815745	1.08247	0.48084	0.893569
ENSRNOG00000039469	548106	Pcdhb19	Cluster 1	2.38855e-06	0.000125699	1.08249	0.523312	0.997586	1.19688	0.149936	0.999932	0.663142	0.00337297	0.38816	1.44642	0.00422479	0.41553	1.29309	0.0436411	0.359728	1.41605	0.010864	0.184119	1.46893	0.00380964	0.12348	1.31101	0.0390666	0.374369
ENSRNOG00000027697	289095	Nmnat2	Cluster 2	2.45276e-06	0.000128623	1.24061	0.019186	0.997586	1.14584	0.135323	0.999932	1.20094	0.0688473	0.742994	0.893297	0.221361	0.914357	0.963761	0.687924	0.92811	0.769789	0.0087575	0.160327	0.792744	0.0158188	0.275626	0.810275	0.0283358	0.317516
ENSRNOG00000030840	360687	Cadm2	Cluster 1	2.45314e-06	0.000128623	1.27336	0.065664	0.997586	1.31699	0.0365233	0.999932	1.42038	0.0159009	0.573629	1.06453	0.635455	0.975674	1.41724	0.0095469	0.158727	1.79205	7.40714e-05	0.00523963	2.17339	1.51453e-07	5.61027e-05	1.22734	0.133807	0.627997
ENSRNOG00000016066	83837	Bambi	Cluster 2	2.47612e-06	0.00012959	1.09188	0.598695	0.997586	1.21329	0.248567	0.999932	1.39183	0.0745721	0.752844	0.607009	0.00403602	0.412615	0.627876	0.00716249	0.135149	0.607623	0.00684243	0.138318	0.758197	0.114955	0.63274	0.639549	0.0118787	0.205755
ENSRNOG00000005935	171553	A3galt2	Cluster 2	2.51739e-06	0.000131508	0.825867	0.150516	0.997586	0.854124	0.235122	0.999932	1.10089	0.509489	0.951956	0.814696	0.129262	0.881207	0.504488	1.97714e-06	0.000288461	0.714877	0.0207146	0.267455	1.07086	0.620369	0.930152	0.918987	0.541191	0.912531
ENSRNOG00000033059	100361647	Galnt6	Cluster 2	2.53619e-06	0.000132248	0.948743	0.782309	0.997586	0.845955	0.380676	0.999932	0.915636	0.67414	0.969385	0.772608	0.183971	0.903146	0.353992	6.37859e-07	0.000117378	0.462937	0.000316585	0.0157184	0.705778	0.0824674	0.569149	0.552209	0.00360925	0.105815
ENSRNOG00000010078	315033	Spag1	Cluster 1	2.54508e-06	0.00013247	1.15547	0.132361	0.997586	1.14237	0.165281	0.999932	1.23661	0.0455843	0.699628	1.60915	4.12101e-06	0.00654433	1.74507	1.30773e-07	2.8915e-05	1.43002	0.000789391	0.0315119	1.41656	0.000734478	0.0407397	1.31848	0.00664388	0.148981
ENSRNOG00000021817	362418	Irak2	Cluster 1	2.55252e-06	0.000132615	1.07004	0.513191	0.997586	1.01069	0.918122	0.999932	0.82655	0.0968604	0.786155	1.00112	0.991464	0.999549	1.24055	0.0424175	0.353757	1.51975	0.000314072	0.0156887	1.50529	0.000275882	0.0198211	1.36221	0.0051889	0.129713
ENSRNOG00000007455	287564	Tmem132e	Cluster 2	2.57544e-06	0.000133562	0.846329	0.0882888	0.997586	0.874094	0.167919	0.999932	0.744137	0.0067932	0.464658	0.864156	0.140604	0.888037	0.582008	3.84206e-07	7.45424e-05	0.604449	6.3758e-06	0.000733294	0.687211	0.0003697	0.0246377	0.66368	0.000111362	0.0109531
ENSRNOG00000002181	360912	Helq	Cluster 1	2.77842e-06	0.000143827	0.977333	0.740935	0.997586	1.01896	0.786479	0.999932	0.915624	0.249784	0.879323	1.21078	0.00777769	0.542914	1.27707	0.000780721	0.0314083	1.20387	0.0148953	0.223258	1.10672	0.163842	0.698073	0.90536	0.172107	0.682683
ENSRNOG00000004309	81634	Actn1	Cluster 2	2.78629e-06	0.00014388	1.0291	0.867479	0.997586	0.904328	0.558944	0.999932	0.693491	0.0556732	0.718603	0.963378	0.830613	0.995193	0.433496	6.709e-06	0.000800673	0.477298	0.000137926	0.00841476	0.602091	0.00576004	0.156769	0.655487	0.0206287	0.273798
ENSRNOG00000012303	301226	Apobec2	Cluster 2	2.84841e-06	0.000146652	0.86547	0.314279	0.997586	0.716558	0.0219289	0.999932	0.855098	0.321752	0.911326	0.914213	0.537264	0.965558	0.635567	0.00240728	0.0676482	0.475513	6.26866e-06	0.000723891	0.626744	0.00237723	0.0908923	1.07541	0.626978	0.933153
ENSRNOG00000048812	24404	Gpx1	Cluster 1	2.92926e-06	0.000150543	0.919649	0.249913	0.997586	0.885582	0.0965577	0.999932	0.85175	0.0469162	0.702182	0.814271	0.0063252	0.513999	0.966535	0.643779	0.91469	1.25713	0.00434865	0.102736	1.14874	0.0698522	0.534871	0.972362	0.711419	0.953413
ENSRNOG00000017923	29660	Pnck	Cluster 1	2.96041e-06	0.00015187	1.42227	0.0133689	0.997586	1.27067	0.0893322	0.999932	1.40734	0.0285562	0.646948	1.26395	0.101294	0.854222	1.36702	0.0297421	0.29714	1.81624	0.000153664	0.00906836	2.21464	4.7721e-07	0.000143279	2.22816	4.01176e-07	0.000133055
ENSRNOG00000016038	25332	Mgmt	Cluster 1	3.01702e-06	0.000154496	1.2216	0.204328	0.997586	1.16768	0.324639	0.999932	1.40161	0.0532189	0.718603	1.089	0.592562	0.971944	1.84779	0.0002168	0.0122694	2.35501	2.36024e-06	0.000333273	2.08164	2.30033e-05	0.00280464	1.41176	0.0378234	0.368455
ENSRNOG00000018627	64471	Plekhb1	Cluster 2	3.1238e-06	0.000159107	0.84418	0.0718745	0.997586	0.913029	0.330268	0.999932	0.87574	0.197945	0.858339	0.74344	0.0023013	0.341142	0.722978	0.000907652	0.0347503	0.597992	1.89244e-06	0.000276804	0.583991	3.42392e-07	0.000108512	0.717561	0.000971464	0.0486467
ENSRNOG00000003253	64192	Qdpr	Cluster 13	3.1426e-06	0.00015978	0.928102	0.471819	0.997586	0.934036	0.510386	0.999932	1.10932	0.363705	0.92461	0.96821	0.758471	0.987548	1.00346	0.973771	0.994517	0.777071	0.0262192	0.304165	1.01466	0.892939	0.982408	1.54806	0.000113032	0.0110791
ENSRNOG00000011404	29367	Chkb	Cluster 3	3.1646e-06	0.000160259	0.939825	0.424147	0.997586	0.934257	0.381335	0.999932	0.983606	0.846327	0.988096	1.053	0.511841	0.962427	0.882626	0.114992	0.542874	1.12699	0.155544	0.648771	1.18816	0.0355785	0.409196	1.41426	4.70442e-05	0.00575898
ENSRNOG00000001442	29441	Por	Cluster 2	3.21918e-06	0.000162515	0.983459	0.875001	0.997586	0.938751	0.551499	0.999932	1.04108	0.730126	0.975854	0.89933	0.325297	0.935411	0.595065	5.8939e-06	0.000712338	0.649353	0.000290355	0.0148811	0.83341	0.10257	0.609337	0.727259	0.00498593	0.126412
ENSRNOG00000050547	89815	SYNGR2	Cluster 2	3.24257e-06	0.000163333	1.13654	0.215415	0.997586	1.06189	0.559691	0.999932	1.16926	0.169473	0.844922	0.988785	0.91391	0.99826	0.893799	0.283518	0.740073	0.930476	0.516827	0.893855	1.26125	0.0330509	0.392277	0.672445	0.000378431	0.0260893
ENSRNOG00000011646	64626	Rem2	Cluster 3	3.25257e-06	0.000163333	1.11173	0.354867	0.997586	1.06956	0.556346	0.999932	1.3532	0.017954	0.594456	0.932676	0.547827	0.965743	0.844058	0.145895	0.59488	1.01662	0.89365	0.984058	1.32994	0.0187156	0.299734	1.62313	0.000105159	0.0105987
ENSRNOG00000012481	295341	Ppm1j	Cluster 1	3.44519e-06	0.000172701	1.09689	0.44343	0.997586	1.09271	0.462402	0.999932	1.40205	0.0123621	0.547361	1.01914	0.876696	0.99826	1.23292	0.0893728	0.493729	1.56122	0.000923028	0.0352443	1.79436	1.18142e-05	0.00169949	1.77523	1.63938e-05	0.00255519
ENSRNOG00000005700	25247	Nsg1	Cluster 2	3.58282e-06	0.000179198	0.940579	0.491836	0.997586	0.829374	0.0379896	0.999932	0.810532	0.0343336	0.671273	0.895401	0.223105	0.914846	0.612406	5.08518e-07	9.43017e-05	0.646945	1.83532e-05	0.00172768	0.746368	0.0022211	0.0878239	0.836703	0.057771	0.451576
ENSRNOG00000019503	290227	Rec8	Cluster 1	3.58734e-06	0.000179198	0.851049	0.113851	0.997586	0.86652	0.159508	0.999932	0.883349	0.267324	0.887929	0.88703	0.245047	0.919084	0.973718	0.795423	0.958797	1.02264	0.837702	0.9747	1.13224	0.242091	0.773085	1.54876	7.99673e-05	0.00884073
ENSRNOG00000011334	314332	Tmem63c	Cluster 1	3.66308e-06	0.00018205	1.154	0.102932	0.997586	0.992692	0.932905	0.999932	0.962584	0.690954	0.970265	1.20379	0.0383251	0.753089	1.43873	8.65425e-05	0.00583558	1.37512	0.00104777	0.0388883	1.25771	0.0133789	0.254813	0.948111	0.558555	0.917934
ENSRNOG00000021870	171144	Slco4a1	Cluster 2	3.66359e-06	0.00018205	1.02566	0.784146	0.997586	0.923139	0.388154	0.999932	0.929943	0.476014	0.947788	0.870976	0.14343	0.888037	0.706317	0.000363657	0.0179445	0.589523	8.98135e-07	0.000145203	0.763698	0.0063529	0.166686	0.842637	0.0790035	0.509079
ENSRNOG00000007817	305792	Kctd6	Cluster 2	3.77261e-06	0.000187141	1.06588	0.602013	0.997586	1.01	0.935093	0.999932	1.17257	0.238571	0.873637	1.30177	0.0358665	0.750565	1.17233	0.202006	0.666201	1.09117	0.509061	0.891689	0.967299	0.794572	0.96881	0.604503	0.000160465	0.0143029
ENSRNOG00000008498	689161	Gabarapl1	Cluster 1	3.81039e-06	0.000188687	1.26541	0.10547	0.997586	1.10674	0.482668	0.999932	1.17111	0.321153	0.911326	1.22544	0.167218	0.893186	1.8621	5.33352e-05	0.00400337	1.82254	0.000218763	0.011908	1.96935	2.09411e-05	0.00263129	2.02791	9.92611e-06	0.0017041
ENSRNOG00000019946	501167	Gmppa	Cluster 2	3.84262e-06	0.000189953	1.23981	0.0854633	0.997586	1.12143	0.356106	0.999932	1.31032	0.0500214	0.713584	0.887429	0.343237	0.938335	0.6793	0.00275157	0.0728947	0.707051	0.0110281	0.185907	1.00685	0.957897	0.991562	1.08366	0.535063	0.911799
ENSRNOG00000008415	314910	Nab2	Cluster 2	4.00315e-06	0.000197205	1.24318	0.0416034	0.997586	1.02291	0.830028	0.999932	1.27249	0.0404163	0.692499	1.01045	0.922645	0.99826	0.764572	0.0138018	0.195507	0.718904	0.00468405	0.108181	1.13875	0.240248	0.771426	0.996959	0.977947	0.996855
ENSRNOG00000026124	25585	Id3	Cluster 2	4.04488e-06	0.000198917	1.27706	0.166787	0.997586	0.99864	0.993826	0.999932	1.20989	0.326265	0.912253	0.624995	0.00983385	0.580807	0.530152	0.000600874	0.0263673	0.629714	0.0166669	0.236513	0.863022	0.423408	0.868961	1.10383	0.590998	0.926121
ENSRNOG00000016573	252900	Dgat2	Cluster 2	4.13451e-06	0.000202627	1.28256	0.00539875	0.997586	1.0698	0.440739	0.999932	1.28958	0.0095434	0.513043	0.9335	0.438306	0.952243	0.825819	0.033181	0.314425	0.881782	0.184542	0.687668	1.05739	0.541263	0.909909	0.857207	0.0940491	0.551272
ENSRNOG00000004973	691318	Ppp2r5c	Cluster 2	4.17009e-06	0.00020402	0.933847	0.577056	0.997586	0.996655	0.978201	0.999932	0.874671	0.322393	0.911631	0.960791	0.74785	0.986787	0.559864	1.1119e-05	0.00116172	0.583765	0.000103295	0.00669607	0.679104	0.00324705	0.111585	0.732993	0.0171162	0.24985
ENSRNOG00000001331	282845	Rnf34	Cluster 2	4.28125e-06	0.000209099	0.912855	0.580692	0.997586	0.893528	0.495434	0.999932	1.21044	0.294225	0.902269	0.860771	0.371322	0.941863	0.444506	5.4439e-06	0.000675115	0.589749	0.00383457	0.0947904	0.908826	0.579197	0.92067	0.906276	0.568116	0.919678
ENSRNOG00000004749	58976	Slc30a1	Cluster 1	4.38792e-06	0.000213943	1.12111	0.190742	0.997586	1.14384	0.124747	0.999932	0.968441	0.737513	0.976516	1.30767	0.00305884	0.369692	1.18931	0.0519256	0.390476	1.59731	3.06836e-06	0.000408967	1.5025	2.20483e-05	0.00273428	1.15321	0.119054	0.602301
ENSRNOG00000018123	361261	Ccny	Cluster 2	4.46267e-06	0.000217167	1.16924	0.322327	0.997586	0.979936	0.89762	0.999932	1.54582	0.0136333	0.560227	0.670256	0.013961	0.619977	0.605031	0.00224151	0.0642559	0.672965	0.0218893	0.275531	0.908555	0.56032	0.916792	0.873293	0.411126	0.859781
ENSRNOG00000010853	25302	Chrna7	Cluster 6	4.46928e-06	0.000217167	1.30791	0.0505827	0.997586	1.22143	0.14313	0.999932	0.779988	0.0989304	0.788706	1.51281	0.00340032	0.387567	0.820588	0.153491	0.605581	1.16467	0.29972	0.791006	1.28056	0.0838251	0.574023	0.807872	0.134907	0.629675
ENSRNOG00000017766	363085	Car12	Cluster 2	4.49124e-06	0.000217864	0.781884	0.205567	0.997586	0.800665	0.252315	0.999932	0.833826	0.394273	0.932285	0.754025	0.152756	0.889541	0.324756	1.44476e-07	3.12188e-05	0.483551	0.000775543	0.0310686	0.822028	0.333361	0.828914	0.629503	0.0240798	0.296705
ENSRNOG00000020903	309136	Oraov1	Cluster 4	4.60592e-06	0.000223047	0.931408	0.518493	0.997586	0.908304	0.382666	0.999932	0.864254	0.229783	0.872483	1.07936	0.494024	0.960338	1.66401	1.61257e-05	0.00154866	1.10183	0.414712	0.854915	0.943198	0.610726	0.927775	1.05923	0.616452	0.931781
ENSRNOG00000013610	25102	Chrna5	Cluster 2	4.62175e-06	0.000223434	1.01223	0.924167	0.998093	1.04892	0.70855	0.999932	1.37879	0.024404	0.630503	0.947199	0.675594	0.980067	0.61735	0.000344095	0.0175229	0.717332	0.0178411	0.246333	0.925936	0.564374	0.917792	1.09997	0.475659	0.891694
ENSRNOG00000011815	29517	Sgk1	Cluster 1	4.66665e-06	0.000225223	1.02111	0.918544	0.998093	0.966781	0.868629	0.999932	0.688102	0.0990095	0.788706	1.45124	0.0750258	0.836036	1.04459	0.833251	0.966441	2.00285	0.00220251	0.0663908	2.27988	0.000211698	0.0159742	1.90586	0.00323199	0.0987163
ENSRNOG00000024825	498257	Fam163a	Cluster 2	4.76158e-06	0.000229417	0.994325	0.966288	0.998093	0.997723	0.986492	0.999932	0.929067	0.619778	0.964883	0.622548	0.000801509	0.215674	0.539679	1.96476e-05	0.00179618	0.607189	0.000904964	0.0347875	0.627893	0.00134155	0.061224	0.683276	0.00802839	0.165145
ENSRNOG00000025059	59316	Nxph4	Cluster 2	4.87596e-06	0.000234137	1.20833	0.190719	0.997586	0.976762	0.870202	0.999932	1.15953	0.351116	0.920585	0.801661	0.132522	0.884219	0.786893	0.103352	0.520558	0.497463	2.11861e-05	0.00195564	0.744135	0.0518585	0.476994	0.648953	0.00496665	0.126412
ENSRNOG00000021478	689256	Tpd52l1	Cluster 9	4.90147e-06	0.000234966	1.45926	0.00485356	0.997586	1.1668	0.240827	0.999932	1.52848	0.00409493	0.405647	1.30329	0.0488067	0.776415	1.93486	3.36691e-06	0.000450866	1.49978	0.00512685	0.115634	1.38902	0.0181842	0.295537	0.921422	0.550087	0.915196
ENSRNOG00000007541	313582	Fhl3	Cluster 2	4.97261e-06	0.000237577	1.19139	0.0429619	0.997586	0.939698	0.467397	0.999932	1.11208	0.260414	0.884834	0.783291	0.0058985	0.497757	0.834092	0.0388457	0.337804	0.722423	0.000668567	0.0275174	0.924001	0.3769	0.849516	0.912281	0.305134	0.800601
ENSRNOG00000013756	291060	Snrnp48	Cluster 1	5.01341e-06	0.000238732	1.27428	0.0644842	0.997586	1.21489	0.136175	0.999932	1.04804	0.742514	0.977397	1.43623	0.00713643	0.530386	2.13473	1.27228e-07	2.85742e-05	1.46927	0.00720528	0.142522	1.12085	0.400854	0.861842	1.44572	0.00776419	0.162138
ENSRNOG00000007412	312477	Dok1	Cluster 3	5.01351e-06	0.000238732	1.05326	0.599409	0.997586	1.00327	0.973605	0.999932	1.30304	0.0166223	0.582685	0.842676	0.0901346	0.846325	0.968195	0.746925	0.946177	0.931617	0.506766	0.891546	1.10702	0.3254	0.824007	1.49597	0.000181796	0.015709
ENSRNOG00000028889	300790	Slc51b	Cluster 2	5.2457e-06	0.000248544	1.02989	0.824395	0.997586	1.09356	0.501005	0.999932	1.77006	0.0001803	0.104953	0.939841	0.645153	0.977087	1.05373	0.697626	0.930943	0.847222	0.249137	0.753725	0.734281	0.0281057	0.359649	0.734447	0.0282176	0.317145
ENSRNOG00000046848	684050	PCOLCE2	Cluster 1	5.26148e-06	0.000248749	1.212	0.105349	0.997586	1.21072	0.107244	0.999932	1.36847	0.0173605	0.58927	1.32872	0.019318	0.661509	1.86505	1.23391e-06	0.000196619	1.75405	2.82374e-05	0.00242595	1.90526	1.11872e-06	0.000277471	1.52262	0.00094793	0.0478545
ENSRNOG00000011407	306506	Pragmin	Cluster 1	5.26748e-06	0.000248749	1.05025	0.609601	0.997586	1.07643	0.443473	0.999932	0.994143	0.955622	0.996315	1.05004	0.616156	0.974442	1.25973	0.0196132	0.240662	1.25059	0.0331988	0.340744	1.10891	0.303694	0.813123	0.713749	0.00112007	0.0529813
ENSRNOG00000014363	290541	Arhgef3	Cluster 2	5.28523e-06	0.000249175	0.767319	0.214582	0.997586	0.877722	0.539669	0.999932	0.723133	0.167938	0.844103	0.782446	0.256769	0.92197	0.280699	7.1665e-08	1.74546e-05	0.544831	0.00947123	0.16779	0.780727	0.266299	0.78905	0.654581	0.058811	0.454698
ENSRNOG00000037253	501664	Fam3a	Cluster 1	5.3648e-06	0.000252093	1.10101	0.287007	0.997586	1.03958	0.666706	0.999932	1.179	0.0994211	0.788706	1.16916	0.0899825	0.846325	1.24209	0.0196171	0.240662	1.48536	0.000102437	0.00665557	1.62568	1.51699e-06	0.000363606	1.52392	2.2591e-05	0.00328757
ENSRNOG00000037467	365228	Ffar3	Cluster 2	5.38593e-06	0.000252669	1.03407	0.778797	0.997586	0.958653	0.72334	0.999932	0.808615	0.108187	0.791561	0.824181	0.11265	0.858573	0.862014	0.221719	0.685464	0.529537	3.77413e-06	0.000482733	0.600618	9.36578e-05	0.00858971	0.665426	0.00151414	0.0640462
ENSRNOG00000018400	680692	Golm1	Cluster 1	5.70542e-06	0.00026678	1.13768	0.133555	0.997586	1.13326	0.145517	0.999932	1.01929	0.838877	0.987896	1.23827	0.0153828	0.626201	1.31735	0.00200061	0.0599405	1.28889	0.00708758	0.141158	1.49044	2.29233e-05	0.00280464	1.62563	4.74981e-07	0.000152223
ENSRNOG00000001217	246773	Lrrc3	Cluster 2	5.7407e-06	0.00026799	0.956833	0.69398	0.997586	0.828712	0.0964922	0.999932	1.06496	0.610195	0.962698	0.683887	0.0012118	0.270033	0.591824	1.35278e-05	0.00134444	0.706246	0.005018	0.113775	0.785036	0.0412152	0.434435	0.968186	0.782471	0.969815
ENSRNOG00000037229	363145	Gmppb	Cluster 5	5.82211e-06	0.000270904	0.890508	0.111818	0.997586	0.923489	0.273156	0.999932	1.20565	0.020862	0.61345	0.925077	0.290448	0.927872	1.11572	0.138451	0.583143	0.925407	0.322526	0.806188	1.08048	0.307333	0.814993	1.2761	0.00174455	0.0696496
ENSRNOG00000037299	100359829	Smpd5	Cluster 3	5.9358e-06	0.000275744	0.977995	0.832367	0.997586	0.975008	0.809751	0.999932	0.974248	0.82157	0.987552	0.949868	0.629804	0.975666	0.814811	0.0574665	0.407497	0.879126	0.258077	0.7619	1.0755	0.507859	0.898615	1.56457	9.92672e-05	0.0101484
ENSRNOG00000014061	171109	Dusp5	Cluster 2	6.05117e-06	0.000280646	1.2035	0.0496748	0.997586	1.03722	0.695373	0.999932	1.0656	0.536406	0.957035	0.80846	0.0268438	0.712508	0.71995	0.000793999	0.0318526	0.857577	0.129718	0.610653	1.0864	0.395986	0.858131	1.00667	0.945572	0.992221
ENSRNOG00000008080	85268	HRH3	Cluster 1	6.09347e-06	0.000282066	1.04791	0.600976	0.997586	1.03138	0.729691	0.999932	0.877116	0.184934	0.850315	0.914373	0.325046	0.935411	1.05186	0.577584	0.890598	1.36873	0.0016055	0.0531867	1.24682	0.0201161	0.309811	0.827672	0.0453644	0.402
ENSRNOG00000011189	300981	Acy1	Cluster 2	6.10357e-06	0.000282066	1.00108	0.989849	0.999102	1.0546	0.530376	0.999932	1.07939	0.412948	0.936036	0.993897	0.943152	0.99826	0.737833	0.00063215	0.0274442	0.735133	0.00111158	0.0409106	0.975291	0.777157	0.965247	1.08385	0.363468	0.834651
ENSRNOG00000002449	113947	Maged2	Cluster 2	6.11146e-06	0.000282066	0.859217	0.155635	0.997586	0.867292	0.182422	0.999932	1.17181	0.177312	0.85	1.0632	0.56992	0.96905	0.763192	0.0138047	0.195507	0.68437	0.00134844	0.0471344	0.761224	0.0156793	0.274042	1.13111	0.268506	0.775187
ENSRNOG00000000216	313994	Klf11	Cluster 1	6.20824e-06	0.000285609	1.13261	0.238964	0.997586	1.06022	0.579039	0.999932	0.935529	0.565607	0.958282	1.40559	0.00196728	0.323355	1.19939	0.091546	0.496637	1.59238	9.41398e-05	0.006318	1.32396	0.0122997	0.243459	0.911157	0.398585	0.853788
ENSRNOG00000012640	83799	Dpp7	Cluster 1	6.22931e-06	0.000286117	1.01469	0.882197	0.997586	0.971264	0.766992	0.999932	1.10565	0.354753	0.922652	1.15503	0.151217	0.888888	1.07414	0.474265	0.84774	1.33798	0.00731307	0.144244	1.52433	9.05296e-05	0.00838368	0.856621	0.134615	0.629137
ENSRNOG00000002520	65161	Litaf	Cluster 2	6.27621e-06	0.000287808	1.03116	0.795468	0.997586	0.966991	0.776764	0.999932	1.30448	0.0438111	0.69733	0.838343	0.14453	0.888037	0.657873	0.000755342	0.0306904	0.718948	0.0113224	0.189191	1.03799	0.763001	0.96215	1.0908	0.482611	0.894064
ENSRNOG00000006698	317580	Rab33a	Cluster 2	6.35023e-06	0.000290735	1.06514	0.581485	0.997586	1.0324	0.780466	0.999932	1.22776	0.105778	0.791561	0.680157	0.00128886	0.276408	0.71615	0.00496774	0.107585	0.687016	0.00307448	0.0821868	0.78026	0.0402751	0.430411	0.852266	0.183151	0.694497
ENSRNOG00000009334	311325	Knstrn	Cluster 2	6.37818e-06	0.000291546	1.00732	0.945947	0.998093	0.962129	0.719844	0.999932	0.971487	0.807019	0.984947	0.852901	0.147492	0.888037	0.71245	0.00252057	0.0695975	0.620348	8.81293e-05	0.00598503	0.969189	0.780681	0.965916	1.13673	0.255957	0.763308
ENSRNOG00000010090	297458	Ccdc174	Cluster 1	6.49227e-06	0.000296287	0.941853	0.496158	0.997586	0.971234	0.739937	0.999932	0.752913	0.00421375	0.408805	1.06844	0.458634	0.953219	1.36319	0.000788599	0.0316806	1.12258	0.2251	0.731718	0.997219	0.975799	0.995211	1.1627	0.103337	0.572885
ENSRNOG00000000888	288615	Sbds	Cluster 1	6.5307e-06	0.000297564	1.06189	0.50917	0.997586	1.00804	0.929742	0.999932	1.14877	0.167759	0.844103	1.28208	0.00829696	0.558146	1.25307	0.0161592	0.215625	1.51943	5.0026e-05	0.00382371	1.37112	0.00126871	0.0589229	1.63242	1.51743e-06	0.000373117
ENSRNOG00000027908	365763	Actrt3	Cluster 2	6.55528e-06	0.000298208	1.15827	0.2781	0.997586	1.21632	0.149392	0.999932	1.45057	0.0139504	0.560227	0.779381	0.071483	0.820856	0.753958	0.0416875	0.349825	0.692829	0.0134375	0.209327	0.765064	0.0601925	0.504447	0.999653	0.998036	0.999783
ENSRNOG00000015618	64566	Wnt5a	Cluster 2	6.57586e-06	0.000298668	0.98878	0.923638	0.998093	1.20034	0.123515	0.999932	1.06345	0.635059	0.965974	1.27871	0.0420434	0.760126	0.845451	0.162237	0.618368	0.978431	0.863772	0.979656	0.758162	0.0265138	0.351638	0.662632	0.00118792	0.0550945
ENSRNOG00000008937	29276	Csrp1	Cluster 2	6.6533e-06	0.000301705	1.08513	0.46849	0.997586	0.969452	0.782802	0.999932	1.24713	0.0772488	0.758865	0.803033	0.0573244	0.800746	0.733964	0.00799465	0.143817	0.627769	0.00023558	0.0126782	0.849027	0.16614	0.699331	0.73146	0.00914171	0.17726
ENSRNOG00000007946	24888	Bcl2l1	Cluster 2	6.72144e-06	0.00030431	1.26444	0.0408746	0.997586	1.08729	0.460854	0.999932	1.22776	0.102558	0.791561	0.96584	0.762415	0.98778	0.703342	0.0028828	0.0748245	0.786562	0.0523096	0.424958	1.0222	0.852794	0.976899	0.767281	0.027392	0.312518
ENSRNOG00000012953	315222	Arsa	Cluster 3	6.80812e-06	0.000307746	1.12608	0.304087	0.997586	0.989659	0.928088	0.999932	1.06895	0.599129	0.961958	0.903506	0.386222	0.942447	0.658767	0.000571265	0.0254995	0.921386	0.510768	0.892413	1.37754	0.00910031	0.204384	1.00714	0.95286	0.993094
ENSRNOG00000004936	25615	Sdc2	Cluster 1	6.86017e-06	0.000309396	1.10347	0.230856	0.997586	1.06324	0.454376	0.999932	0.959539	0.646639	0.967914	1.07534	0.382631	0.941865	1.04217	0.619013	0.906521	1.45692	5.1013e-05	0.0038698	1.42384	8.06487e-05	0.00761703	1.35516	0.000601712	0.0352416
ENSRNOG00000009085	373545	Prkag2	Cluster 2	6.8663e-06	0.000309396	1.13234	0.310419	0.997586	1.02614	0.8327	0.999932	1.15461	0.286495	0.897792	0.827535	0.129259	0.881207	0.617112	0.000189577	0.0110324	0.641779	0.00112956	0.0413057	0.817389	0.116684	0.634331	0.85853	0.233834	0.745069
ENSRNOG00000039730	309000	Orai3	Cluster 1	6.93251e-06	0.000311422	0.945926	0.614925	0.997586	0.920158	0.451883	0.999932	1.0391	0.752318	0.9783	0.823884	0.0865161	0.846325	0.891692	0.307663	0.758861	1.31512	0.023668	0.287391	1.20857	0.103205	0.610461	0.694516	0.0021307	0.0770264
ENSRNOG00000019356	688721	Lrfn4	Cluster 1	6.98186e-06	0.000313119	0.971294	0.782298	0.997586	0.898251	0.310054	0.999932	0.864776	0.212398	0.863219	1.06957	0.529736	0.965558	1.25551	0.0357126	0.324331	1.37917	0.00576173	0.123287	1.10587	0.361716	0.843538	0.75873	0.0137799	0.224671
ENSRNOG00000048250	378467	Tmem159	Cluster 1	7.26571e-06	0.000324827	0.937226	0.429516	0.997586	0.988708	0.889737	0.999932	1.05067	0.583786	0.960609	1.1765	0.0531012	0.786762	1.47894	9.30108e-06	0.00102827	1.17255	0.0745947	0.494001	1.21381	0.0256751	0.347314	0.998691	0.987778	0.998744
ENSRNOG00000016534	680259	Fam171a1	Cluster 2	7.28447e-06	0.000325156	1.01083	0.924753	0.998093	0.921174	0.472178	0.999932	0.908577	0.44561	0.942408	0.743927	0.0121152	0.605419	0.548922	1.40039e-06	0.000216899	0.642846	0.000539453	0.0231381	0.738268	0.0124141	0.244517	0.773277	0.0332075	0.34514
ENSRNOG00000008137	289019	Cdk18	Cluster 2	7.48086e-06	0.000333401	1.117	0.410805	0.997586	0.9214	0.542464	0.999932	1.12412	0.42922	0.939869	0.697301	0.00949594	0.580807	0.570283	8.40253e-05	0.00571994	0.873696	0.352776	0.823385	0.879814	0.362314	0.843822	0.650508	0.00283836	0.0910669
ENSRNOG00000011452	24191	Aldoc	Cluster 2	7.51452e-06	0.000334378	1.1146	0.530736	0.997586	1.04151	0.813997	0.999932	1.9227	0.000891401	0.240718	0.957298	0.803506	0.990883	0.958493	0.809011	0.9625	0.64406	0.0203729	0.265145	1.08534	0.650305	0.938507	1.62953	0.00810586	0.165145
ENSRNOG00000021206	24913	Pla2g16	Cluster 1	7.6088e-06	0.000337521	1.19676	0.247352	0.997586	1.22687	0.188416	0.999932	1.50364	0.0184301	0.596193	1.35116	0.0577448	0.800746	2.10639	7.98373e-06	0.000918226	1.62741	0.00442712	0.104058	1.32601	0.083385	0.57273	0.849546	0.314172	0.808032
ENSRNOG00000011821	24615	S100a4	Cluster 2	7.65569e-06	0.000338548	0.927458	0.768089	0.997586	0.851307	0.528859	0.999932	2.24749	0.00489871	0.428607	0.653767	0.103585	0.856114	0.79326	0.372383	0.797709	0.551178	0.0330415	0.339864	0.403077	0.000979841	0.0492042	1.09155	0.742603	0.960732
ENSRNOG00000004520	314523	Wdr60	Cluster 1	7.86741e-06	0.000346835	1.04303	0.622771	0.997586	1.11879	0.19194	0.999932	0.94315	0.534731	0.956392	1.22597	0.0209432	0.674803	1.32712	0.00156731	0.0508577	1.09948	0.306195	0.79382	1.11219	0.236154	0.769152	0.802398	0.0155319	0.23908
ENSRNOG00000011146	81675	Gyg1	Cluster 1	7.92972e-06	0.000348505	1.06909	0.558451	0.997586	1.12156	0.316007	0.999932	1.04787	0.709617	0.971555	1.35738	0.0096707	0.580807	1.21848	0.090463	0.495921	1.31354	0.0290354	0.319794	1.35141	0.0130975	0.251907	0.73463	0.0111323	0.199151
ENSRNOG00000011684	361215	AUH	Cluster 1	8.04582e-06	0.000353063	1.10303	0.195825	0.997586	1.08638	0.273742	0.999932	1.00752	0.928035	0.99319	1.30142	0.000872843	0.226328	1.47922	1.84719e-06	0.000274413	1.37024	0.000208181	0.0114632	1.23732	0.00813645	0.191798	1.28853	0.00178546	0.0698747
ENSRNOG00000018373	315776	Tln2	Cluster 2	8.14681e-06	0.000356945	0.889124	0.394288	0.997586	0.772941	0.0640699	0.999932	0.674166	0.0107138	0.534602	0.98583	0.918599	0.99826	0.48261	1.22908e-06	0.000196619	0.705731	0.0210169	0.269993	0.806856	0.138097	0.663121	0.59798	0.000562726	0.0336491
ENSRNOG00000014197	500578	Tmem51	Cluster 2	8.20141e-06	0.000358237	1.08076	0.534727	0.997586	0.902237	0.411299	0.999932	0.956115	0.74423	0.977531	0.616505	0.000250264	0.0964631	0.581234	4.74025e-05	0.00365422	0.677346	0.00482061	0.110707	0.750201	0.0299305	0.372141	0.682073	0.00424105	0.116092
ENSRNOG00000045524	314637	Slc39a3	Cluster 1	8.25486e-06	0.000360021	0.818854	0.0641522	0.997586	0.894452	0.298076	0.999932	0.910891	0.428182	0.939869	0.948083	0.623074	0.975354	1.49291	0.000375605	0.0183135	1.27251	0.0391604	0.373199	1.16643	0.170125	0.703971	1.05746	0.616853	0.931781
ENSRNOG00000008930	252878	Tnfsf15	Cluster 1	8.38454e-06	0.000365118	0.985698	0.890431	0.997586	0.979272	0.841243	0.999932	0.871463	0.233799	0.872788	1.09288	0.403391	0.94643	1.31236	0.0119408	0.179445	1.67609	1.56093e-05	0.00151953	1.27811	0.0268351	0.353215	1.28031	0.025817	0.305562
ENSRNOG00000033653	114202	Mpp3	Cluster 2	8.5888e-06	0.000372973	1.10301	0.289948	0.997586	0.977192	0.802721	0.999932	1.11214	0.297102	0.902835	0.857862	0.104435	0.857304	0.80368	0.021665	0.251081	0.652095	4.58218e-05	0.0035906	0.785591	0.0140106	0.259498	0.941556	0.532776	0.911108
ENSRNOG00000045753	295274		Cluster 2	8.59107e-06	0.000372973	0.98631	0.948171	0.998093	0.827437	0.37285	0.999932	1.01648	0.944167	0.994809	0.43263	0.000189826	0.0846	0.516129	0.00277331	0.0732437	0.399627	0.0001279	0.0080178	0.441417	0.00038133	0.0251775	0.732928	0.163091	0.669694
ENSRNOG00000010930	297336	USP39	Cluster 2	8.63826e-06	0.000374452	1.09026	0.361304	0.997586	1.12075	0.229372	0.999932	0.98444	0.880046	0.989622	1.07732	0.437725	0.951909	0.763316	0.00586919	0.119331	0.692019	0.000501369	0.0218681	0.840805	0.0814831	0.566588	0.800904	0.0265641	0.308902
ENSRNOG00000042701	680428		Cluster 2	8.6876e-06	0.000376019	1.3922	0.00792972	0.997586	1.83276	3.37893e-06	0.00741364	1.4096	0.0121034	0.546243	1.37087	0.0123787	0.607552	1.17432	0.196358	0.659621	0.9556	0.730273	0.952782	0.986123	0.912654	0.985508	1.04697	0.718742	0.954897
ENSRNOG00000008236	117543	Decr1	Cluster 1	9.11694e-06	0.000394004	1.12027	0.457145	0.997586	0.910859	0.540798	0.999932	0.793036	0.16942	0.844922	0.966228	0.824267	0.993656	1.37255	0.0431922	0.357093	1.84143	0.000360817	0.0173193	1.68752	0.00144519	0.0650175	1.06313	0.700813	0.951441
ENSRNOG00000017251	307494	WDR55	Cluster 2	9.28427e-06	0.000400628	1.18084	0.0681351	0.997586	1.12494	0.194164	0.999932	1.06485	0.527241	0.954637	0.872185	0.13772	0.888037	0.952181	0.592683	0.897339	0.690381	0.000260067	0.0136108	0.940109	0.512692	0.900536	1.10095	0.308859	0.802956
ENSRNOG00000002151	63837	Tagln3	Cluster 2	9.36056e-06	0.00040331	0.884325	0.294276	0.997586	0.963307	0.749046	0.999932	1.39394	0.0112879	0.537153	0.773805	0.0328383	0.740433	0.997702	0.984512	0.996776	0.63375	0.000492847	0.0216602	0.752141	0.0215965	0.321166	0.931212	0.559535	0.918243
ENSRNOG00000003515	25315	Ephx1	Cluster 1	9.45261e-06	0.000406662	1.35462	0.0156259	0.997586	1.327	0.0239084	0.999932	1.08552	0.545883	0.957035	1.49677	0.00175715	0.311299	1.55949	0.000612076	0.0267354	1.87177	9.35256e-06	0.00100287	1.8536	6.76917e-06	0.00112937	1.91685	2.40554e-06	0.000527795
ENSRNOG00000047811	494344	Ier2	Cluster 2	9.49963e-06	0.00040789	1.08109	0.395785	0.997586	0.920095	0.364554	0.999932	1.13986	0.196383	0.856085	0.867144	0.127761	0.879587	0.752051	0.00284748	0.0745164	0.917296	0.383864	0.841561	0.961223	0.679523	0.945811	1.27649	0.0123122	0.210666
ENSRNOG00000016271	290364	Itm2b	Cluster 1	9.52708e-06	0.00040789	1.16277	0.0669904	0.997586	1.01681	0.837918	0.999932	0.835108	0.047094	0.702182	1.20113	0.0289024	0.722512	1.11144	0.203455	0.66711	1.38824	0.000337367	0.0165055	1.31061	0.00202214	0.0824753	1.27727	0.004998	0.126606
ENSRNOG00000008487	65157	Amotl2	Cluster 1	9.53443e-06	0.00040789	1.05276	0.652814	0.997586	1.05378	0.646733	0.999932	0.838854	0.164592	0.844103	0.994459	0.961759	0.999268	1.1235	0.31642	0.764078	1.31111	0.0303476	0.327013	1.1221	0.33557	0.830238	0.659267	0.000743647	0.0411067
ENSRNOG00000004661	689166	Gm6625	Cluster 2	9.53837e-06	0.00040789	1.07622	0.516605	0.997586	1.07187	0.539935	0.999932	0.866806	0.252651	0.880494	0.927204	0.510625	0.962427	0.904305	0.381767	0.802266	0.560843	8.38006e-06	0.000912307	0.795318	0.0552043	0.4877	1.05928	0.62612	0.932771
ENSRNOG00000015226	295319	Man1a2	Cluster 2	9.72313e-06	0.000415169	0.877775	0.180054	0.997586	0.965637	0.717802	0.999932	0.818921	0.0632436	0.731407	0.824224	0.0514516	0.7826	0.666064	7.87428e-05	0.00542507	0.622913	1.83187e-05	0.00172768	0.644112	3.59345e-05	0.00409984	0.660068	8.74952e-05	0.00945313
ENSRNOG00000020457	309025	Tacc2	Cluster 8	9.80668e-06	0.00041811	1.13898	0.214373	0.997586	1.01553	0.882583	0.999932	1.02025	0.861359	0.989513	1.08614	0.435743	0.951321	1.0153	0.885922	0.978807	1.14024	0.245787	0.75046	0.998506	0.989048	0.997523	0.629894	5.45065e-05	0.00645099
ENSRNOG00000015155	296369	Tnnc2	Cluster 1	9.84183e-06	0.000418983	1.19394	0.177341	0.997586	0.985505	0.911041	0.999932	0.917908	0.551821	0.957035	0.964875	0.78742	0.989609	1.18028	0.213331	0.677267	1.65912	0.00054066	0.023155	1.50221	0.00366161	0.119322	1.75017	9.12118e-05	0.0096935
ENSRNOG00000011033	298532	Tekt2	Cluster 2	9.86049e-06	0.000419152	1.27315	0.0472501	0.997586	1.03507	0.77447	0.999932	1.85293	1.12632e-05	0.0169084	0.975797	0.840871	0.996225	0.940285	0.61408	0.905049	0.857302	0.237674	0.742271	0.960154	0.746233	0.956958	1.0883	0.501135	0.900466
ENSRNOG00000037871	261737	Sfxn5	Cluster 1	9.90796e-06	0.000420543	0.991092	0.925736	0.998093	0.897317	0.260837	0.999932	0.911085	0.379124	0.928734	1.02903	0.768901	0.988057	1.22997	0.0359546	0.325567	1.41419	0.00120008	0.0433839	1.3805	0.0017953	0.0756385	1.36572	0.0024981	0.0848254
ENSRNOG00000016071	297595	Leprel2	Cluster 1	1.00882e-05	0.000427558	0.926808	0.497096	0.997586	0.875356	0.235641	0.999932	0.882607	0.31148	0.907695	1.09606	0.419495	0.949438	1.14273	0.241303	0.706007	1.31234	0.0264765	0.304634	1.27839	0.0378436	0.420108	1.64764	4.7876e-05	0.00583576
ENSRNOG00000007367	287606	Sept4	Cluster 1	1.01648e-05	0.000430165	1.24329	0.142083	0.997586	1.28206	0.0945511	0.999932	1.48465	0.016628	0.582685	1.39242	0.0290681	0.722512	2.40386	8.11242e-08	1.91232e-05	1.45093	0.021322	0.272189	1.6773	0.00113988	0.0547354	1.93361	4.66915e-05	0.00574044
ENSRNOG00000026964	361438	Gas8	Cluster 1	1.06064e-05	0.000446863	1.24004	0.0283172	0.997586	1.1229	0.232618	0.999932	1.05314	0.626781	0.964979	1.31613	0.00619396	0.507674	1.64885	1.99157e-06	0.000288461	1.42254	0.00108252	0.039944	1.4521	0.00037963	0.0251234	1.57356	2.16595e-05	0.00316817
ENSRNOG00000003829	302290	Ap3s1	Cluster 2	1.10583e-05	0.000463846	1.04911	0.686081	0.997586	1.05641	0.643682	0.999932	1.06035	0.653517	0.969009	0.909319	0.43019	0.951142	0.684068	0.00215807	0.0626191	0.621368	0.000350178	0.0170144	0.678272	0.00230655	0.089267	0.695663	0.00425428	0.116119
ENSRNOG00000039001	25582	Agrp	Cluster 1	1.1466e-05	0.000479538	0.965374	0.805433	0.997586	0.938984	0.660024	0.999932	0.895807	0.485169	0.948796	0.931867	0.627003	0.975666	1.34336	0.0444957	0.362822	1.824	0.000191638	0.0108025	1.43364	0.0177656	0.292471	1.60812	0.00200938	0.0749197
ENSRNOG00000019822	299626	Gadd45b	Cluster 2	1.1592e-05	0.000483167	0.961339	0.789409	0.997586	0.844543	0.254187	0.999932	1.13631	0.432259	0.939969	0.495717	1.01653e-05	0.0120811	0.689541	0.0147628	0.204011	0.701075	0.0280625	0.313618	0.920171	0.589724	0.922256	0.967024	0.827817	0.975887
ENSRNOG00000018151	293052	Isg20	Cluster 1	1.16036e-05	0.000483167	0.938355	0.515556	0.997586	0.924607	0.423416	0.999932	1.08214	0.463644	0.944398	0.930992	0.471477	0.957073	1.21002	0.0571911	0.406595	1.51	0.000182613	0.0104592	0.957185	0.668303	0.944015	1.29949	0.0118157	0.205626
ENSRNOG00000024846	499772	Ier5l	Cluster 2	1.16211e-05	0.000483192	1.14744	0.174565	0.997586	0.995631	0.965327	0.999932	1.40792	0.00267654	0.36682	0.80135	0.032578	0.737478	0.835299	0.0810029	0.474475	0.772452	0.0195349	0.260128	0.906281	0.350861	0.839282	0.956163	0.670211	0.945299
ENSRNOG00000030914	500516	RGD1559493	Cluster 1	1.20031e-05	0.000497785	1.04706	0.59651	0.997586	1.04033	0.648856	0.999932	0.990591	0.921148	0.993062	1.29509	0.00417599	0.413582	1.31997	0.00218284	0.0632092	1.59568	3.10501e-06	0.000411926	1.23859	0.0202092	0.310407	1.12091	0.210066	0.72007
ENSRNOG00000001239	29318	Ddt	Cluster 2	1.2007e-05	0.000497785	1.0386	0.685896	0.997586	0.940721	0.514359	0.999932	1.19116	0.0921973	0.780803	0.821449	0.0408193	0.758118	0.765962	0.00606216	0.122026	0.76166	0.00833842	0.156564	0.766423	0.00773642	0.18635	1.06556	0.51644	0.904447
ENSRNOG00000048676	687758	Pip5kl1	Cluster 2	1.21515e-05	0.000502314	1.08111	0.57927	0.997586	1.01256	0.929242	0.999932	1.20945	0.220872	0.867999	1.06218	0.672326	0.979553	0.814348	0.152232	0.604247	0.699443	0.0204369	0.265446	1.08399	0.583001	0.921015	1.64869	0.000982113	0.0488028
ENSRNOG00000025286	296167	Pank2	Cluster 1	1.24508e-05	0.000513941	0.895264	0.0835907	0.997586	0.931064	0.261467	0.999932	0.959742	0.556074	0.957213	1.10857	0.111562	0.858573	1.13908	0.0453567	0.367114	1.21567	0.00530118	0.118121	1.18551	0.0116618	0.235407	1.20968	0.00498349	0.126412
ENSRNOG00000048088	58827	Mest	Cluster 2	1.27321e-05	0.000522983	0.828716	0.209089	0.997586	0.812384	0.165232	0.999932	0.663915	0.0140861	0.560227	0.577375	0.000459891	0.14575	0.430339	2.69759e-07	5.47021e-05	0.547919	0.000320439	0.0158403	0.785377	0.122882	0.643921	0.688228	0.0181353	0.256967
ENSRNOG00000012966	25287	Acadl	Cluster 4	1.30516e-05	0.000534862	1.01672	0.886127	0.997586	0.886743	0.300816	0.999932	0.78767	0.0637839	0.732777	1.0428	0.721349	0.985235	0.874054	0.253695	0.716591	1.02811	0.824501	0.97283	0.969008	0.794655	0.96881	0.564007	8.40707e-06	0.00150814
ENSRNOG00000009523	308003	Rab11fip2	Cluster 1	1.30964e-05	0.000535169	0.974542	0.816936	0.997586	1.08844	0.447529	0.999932	0.805014	0.0795646	0.762385	1.35114	0.00908535	0.574593	1.2955	0.024065	0.266565	1.64459	7.99747e-05	0.00557731	1.22319	0.0860696	0.576959	1.24035	0.0668181	0.475555
ENSRNOG00000033887	314304	Acot3	Cluster 1	1.31742e-05	0.000536811	1.12669	0.264884	0.997586	1.02559	0.812642	0.999932	0.925971	0.512521	0.952756	1.27654	0.0261259	0.709301	1.6198	2.41617e-05	0.00210754	1.52108	0.000447684	0.0203104	1.38656	0.00418826	0.130597	1.35467	0.00761736	0.160536
ENSRNOG00000004500	24577	Myc	Cluster 2	1.33283e-05	0.000541542	0.820434	0.169215	0.997586	0.893866	0.434015	0.999932	0.992643	0.962612	0.99737	0.905097	0.492932	0.960338	0.495579	5.7112e-06	0.000699532	0.600749	0.0013927	0.0480338	0.603677	0.00108458	0.0527911	0.63633	0.00323252	0.0987163
ENSRNOG00000000614	361832	Bicc1	Cluster 1	1.34249e-05	0.000544693	1.10141	0.300775	0.997586	1.12938	0.193262	0.999932	1.12245	0.261034	0.884834	0.990046	0.915593	0.99826	1.51528	2.99959e-05	0.00252381	1.44059	0.000464133	0.0208152	1.00477	0.960973	0.99199	1.0476	0.6325	0.935629
ENSRNOG00000047427	311348	Cdan1	Cluster 1	1.34845e-05	0.000545746	0.894087	0.153705	0.997586	0.819349	0.0122011	0.999932	0.927345	0.380579	0.929609	1.19791	0.0246059	0.700683	1.24787	0.00622693	0.124117	0.999065	0.991136	0.998491	1.00931	0.909398	0.985044	1.05282	0.527952	0.909007
ENSRNOG00000050040	361266	Akr1c13	Cluster 1	1.35485e-05	0.000547011	1.13851	0.204309	0.997586	1.24707	0.0322604	0.999932	1.4295	0.0019304	0.325804	1.33686	0.00595793	0.497757	1.75384	4.79583e-07	9.05903e-05	1.64248	1.92986e-05	0.00180476	1.6041	2.52035e-05	0.00303325	1.41934	0.00139368	0.0604135
ENSRNOG00000029399	78958	Bcam	Cluster 1	1.37898e-05	0.000555129	1.07068	0.470505	0.997586	1.06008	0.53741	0.999932	1.14484	0.195568	0.855355	1.10993	0.278284	0.923589	0.948268	0.579832	0.891272	1.23837	0.0385571	0.371316	1.58196	1.18123e-05	0.00169949	1.44132	0.000366379	0.0257395
ENSRNOG00000011647	85247	S100a6	Cluster 2	1.37989e-05	0.000555129	0.97971	0.905128	0.997586	0.979584	0.904538	0.999932	1.07348	0.70804	0.971382	0.820374	0.258288	0.92197	0.658952	0.0187301	0.233645	0.470362	0.000104823	0.0067339	0.461419	4.30783e-05	0.00479526	0.764173	0.136903	0.633075
ENSRNOG00000004273	293618	Ifitm1	Cluster 1	1.38773e-05	0.000557361	1.45903	0.158683	0.997586	1.49368	0.134667	0.999932	1.30955	0.358843	0.923403	1.11262	0.69309	0.982836	2.83295	0.000219786	0.0123648	3.75188	1.43407e-05	0.00142556	2.77639	0.000411477	0.026674	2.92462	0.000216671	0.017708
ENSRNOG00000002821	59265	Phlpp1	Cluster 1	1.38935e-05	0.000557361	0.93183	0.310547	0.997586	0.934222	0.328333	0.999932	0.793603	0.00320283	0.387094	1.07061	0.333914	0.935411	1.1361	0.0727269	0.453635	1.07098	0.361329	0.829555	1.05421	0.467126	0.882782	0.834018	0.0139611	0.225617
ENSRNOG00000027552	297602	Tapbpl	Cluster 1	1.39335e-05	0.000558182	1.03278	0.718814	0.997586	0.997392	0.976733	0.999932	0.884826	0.216398	0.864935	1.24872	0.0162712	0.630671	1.38867	0.000495781	0.0229564	1.35593	0.00220426	0.0663908	1.29935	0.00619837	0.164462	1.33351	0.00274678	0.0894366
ENSRNOG00000015441	25084	Il4r	Cluster 2	1.40241e-05	0.000560238	1.05729	0.632084	0.997586	0.849761	0.163898	0.999932	0.771785	0.0454595	0.699628	0.724596	0.00752795	0.538556	0.537841	1.03894e-06	0.000173296	0.68334	0.00313655	0.0830292	0.75951	0.0256493	0.347314	0.763334	0.0283858	0.317758
ENSRNOG00000018214	29884	Bok	Cluster 2	1.40727e-05	0.000561394	0.966859	0.80095	0.997586	0.834771	0.178986	0.999932	1.04353	0.772103	0.980042	0.754618	0.0403471	0.758118	0.555236	3.80683e-05	0.00312917	0.555377	9.98308e-05	0.00656828	0.62422	0.00108398	0.0527911	0.770014	0.063892	0.46764
ENSRNOG00000001079	304289	DAGLB	Cluster 4	1.42902e-05	0.000569273	1.13212	0.134933	0.997586	1.07789	0.364181	0.999932	0.880969	0.164918	0.844103	1.37957	0.000224394	0.0927594	1.37264	0.000276372	0.0147898	1.14906	0.121201	0.596903	1.12899	0.16132	0.696329	1.02891	0.740724	0.95985
ENSRNOG00000009884	56646	Lgals1	Cluster 2	1.43253e-05	0.000569875	0.855976	0.222709	0.997586	0.855896	0.222436	0.999932	1.06157	0.669053	0.969385	0.832753	0.157841	0.892587	0.737467	0.0200285	0.242167	0.511097	4.45802e-06	0.000555267	0.581683	9.62384e-05	0.00868673	0.822522	0.143213	0.641972
ENSRNOG00000007907	362691	Tmem178a	Cluster 2	1.44525e-05	0.000574134	0.938774	0.437625	0.997586	0.992442	0.925608	0.999932	1.19555	0.0483607	0.706843	0.95864	0.60861	0.974139	0.733393	0.000301026	0.0159003	0.809479	0.0178364	0.246333	1.05761	0.509745	0.899211	0.962615	0.653608	0.942329
ENSRNOG00000002146	498328	Pkd2	Cluster 1	1.46805e-05	0.000580765	1.00072	0.993498	0.99962	0.877324	0.138525	0.999932	0.770293	0.00816257	0.49179	1.16608	0.0871902	0.846325	1.21139	0.0336349	0.3162	1.07812	0.428161	0.861172	1.11067	0.254021	0.779704	0.851351	0.0819246	0.517893
ENSRNOG00000023509	29376	Irs2	Cluster 2	1.47776e-05	0.000583798	1.08429	0.628321	0.997586	1.01346	0.936196	0.999932	0.980997	0.916881	0.992582	0.874686	0.430369	0.951142	0.450779	9.59587e-06	0.00104867	0.580775	0.00333574	0.0865744	0.746691	0.0968507	0.598025	0.773303	0.143197	0.641972
ENSRNOG00000019757	364994	Dpep3	Cluster 1	1.4976e-05	0.000590818	1.02602	0.828316	0.997586	1.04261	0.724721	0.999932	0.950539	0.697259	0.971382	0.97038	0.802433	0.990883	1.2607	0.0565268	0.404581	1.52995	0.00127324	0.0453137	1.65691	9.76355e-05	0.00878503	1.50091	0.00145855	0.0623378
ENSRNOG00000013557	114515	Lancl1	Cluster 1	1.53208e-05	0.000603585	1.21751	0.0383308	0.997586	1.11427	0.250537	0.999932	0.950406	0.622368	0.964883	1.28566	0.00966364	0.580807	1.34132	0.00267644	0.072129	1.48675	0.000175741	0.0101884	1.56285	1.66519e-05	0.002251	1.47264	0.000155594	0.013956
ENSRNOG00000007551	140581	Inadl	Cluster 1	1.54134e-05	0.000606394	0.971554	0.730735	0.997586	1.03112	0.71481	0.999932	0.84716	0.0749157	0.752844	1.24529	0.0114082	0.602054	1.19412	0.0394352	0.340599	1.37447	0.000690598	0.0283016	1.2412	0.0153279	0.270375	1.01526	0.862697	0.982004
ENSRNOG00000014727	302980	Fahd1	Cluster 2	1.56232e-05	0.000613804	0.946395	0.495412	0.997586	1.02204	0.787094	0.999932	1.05115	0.574682	0.960023	0.893814	0.17274	0.897672	0.824701	0.0205558	0.24486	0.661474	8.14551e-06	0.00089017	0.754962	0.00123642	0.0578139	0.845377	0.0488864	0.41611
ENSRNOG00000004001	314548	Osgepl1	Cluster 1	1.58304e-05	0.000617693	1.01988	0.867442	0.997586	1.18483	0.152939	0.999932	0.900606	0.420756	0.939244	1.4561	0.00226708	0.341142	1.69817	2.75e-05	0.0023555	1.33289	0.0261881	0.304138	1.12115	0.354423	0.840413	1.06304	0.619916	0.932489
ENSRNOG00000013876	81684	Mipep	Cluster 7	1.58305e-05	0.000617693	0.965741	0.627064	0.997586	1.06159	0.405442	0.999932	1.05167	0.523647	0.954637	1.08762	0.250084	0.919135	1.0428	0.564871	0.885313	0.714733	3.81079e-05	0.00309673	0.897461	0.151048	0.68214	0.907435	0.196807	0.70967
ENSRNOG00000007369	360848	Shisa4	Cluster 2	1.58557e-05	0.00061783	1.33799	0.0251784	0.997586	1.09169	0.494042	0.999932	1.19838	0.201433	0.860065	0.695316	0.0062681	0.512278	0.967586	0.799872	0.959893	0.739202	0.0311959	0.331391	0.807147	0.112005	0.62876	0.747418	0.0318805	0.336953
ENSRNOG00000017355	294795	Capsl	Cluster 7	1.61735e-05	0.000629353	1.10197	0.42456	0.997586	1.05813	0.64172	0.999932	1.10601	0.451349	0.943064	1.23574	0.088361	0.846325	1.73473	2.29603e-05	0.00204018	1.1541	0.275738	0.776087	1.08294	0.53007	0.906454	0.812279	0.103696	0.573723
ENSRNOG00000027901	363661	Mrm1	Cluster 1	1.62138e-05	0.000630064	0.984094	0.804006	0.997586	1.03633	0.581048	0.999932	1.07297	0.323233	0.912092	0.981206	0.772239	0.988057	0.958963	0.523068	0.868398	1.03442	0.627762	0.925261	1.29816	0.000208672	0.0158296	1.27045	0.000618873	0.0358783
ENSRNOG00000015912	293620	Ptdss2	Cluster 1	1.64354e-05	0.000636962	1.04553	0.518363	0.997586	1.01608	0.816813	0.999932	0.975591	0.744398	0.977531	1.03959	0.578689	0.969936	1.20383	0.00927911	0.156238	1.34642	0.000130334	0.00809544	1.27574	0.00104877	0.0516652	0.979853	0.777209	0.969753
ENSRNOG00000012512	246172	Nexn	Cluster 1	1.64683e-05	0.000637151	0.972146	0.84655	0.997586	1.08917	0.558832	0.999932	0.861758	0.355528	0.92272	1.10596	0.497001	0.960922	1.20573	0.208588	0.673518	1.29743	0.101193	0.559043	1.61358	0.00228223	0.088929	0.684971	0.0147796	0.232518
ENSRNOG00000046548	24631	Rhox5	Cluster 5	1.66172e-05	0.00064137	1.00935	0.956492	0.998093	0.99362	0.970067	0.999932	2.26175	3.68577e-05	0.0389368	0.856902	0.373292	0.941865	1.10319	0.570716	0.887865	0.923744	0.666823	0.934242	0.959246	0.815352	0.97205	0.701061	0.0488007	0.415794
ENSRNOG00000023085	362818	Pmel	Cluster 2	1.67373e-05	0.000645134	0.882973	0.498837	0.997586	0.845079	0.360909	0.999932	1.63322	0.0171158	0.58677	0.834748	0.333982	0.935411	0.680002	0.0410904	0.347932	0.486077	0.000461347	0.0207228	0.592145	0.00755055	0.183939	0.907976	0.615246	0.931481
ENSRNOG00000028557	301384	Hibch	Cluster 1	1.74984e-05	0.000673559	1.03783	0.722821	0.997586	0.99378	0.952458	0.999932	0.882129	0.277868	0.894458	1.19137	0.101856	0.854505	1.4825	0.000361398	0.0179445	1.51425	0.000408331	0.0189072	1.31502	0.0139025	0.258959	1.35528	0.00654022	0.147235
ENSRNOG00000019776	81921	Sh3gl3	Cluster 2	1.77992e-05	0.000684214	1.04569	0.70613	0.997586	0.952211	0.679404	0.999932	1.24691	0.0931773	0.781783	0.893971	0.352124	0.940775	0.705591	0.00461858	0.102838	0.617379	0.0002906	0.0148811	0.718488	0.00884905	0.200588	0.837444	0.15401	0.656635
ENSRNOG00000015807	309381	Pyroxd2	Cluster 1	1.787e-05	0.000686012	0.970013	0.736312	0.997586	0.828408	0.0397582	0.999932	1.17513	0.107417	0.791561	1.07679	0.42066	0.949438	1.00519	0.954974	0.992346	1.25592	0.0215511	0.273097	1.39525	0.000660148	0.0374326	1.27995	0.0103762	0.19146
ENSRNOG00000009066	81812	Thra	Cluster 2	1.86428e-05	0.000713949	1.08414	0.269145	0.997586	0.987942	0.867739	0.999932	1.08874	0.290444	0.90047	0.847168	0.0270073	0.712508	0.76022	0.000359468	0.0179445	0.799205	0.0053719	0.119054	0.951348	0.512612	0.900536	0.900899	0.17252	0.682683
ENSRNOG00000026040	499270	Prss53	Cluster 5	1.86478e-05	0.000713949	1.0379	0.743119	0.997586	0.978947	0.851286	0.999932	1.45105	0.00366648	0.396498	0.846381	0.149951	0.888037	0.928553	0.520158	0.866771	0.867511	0.247901	0.752507	0.935937	0.576773	0.92067	1.41549	0.00424061	0.116092
ENSRNOG00000022868	296102	Ell3	Cluster 4	1.93901e-05	0.000739389	1.00322	0.973304	0.998093	1.0766	0.443445	0.999932	0.931899	0.505511	0.951805	1.09845	0.336951	0.936155	1.07391	0.465391	0.844684	0.913959	0.387058	0.84447	0.935385	0.506416	0.897955	0.640967	2.7107e-05	0.00380873
ENSRNOG00000020468	291699	Stard4	Cluster 2	1.94962e-05	0.000742445	0.971579	0.822066	0.997586	0.956297	0.727488	0.999932	1.02328	0.870442	0.989622	0.694568	0.00615666	0.507533	0.729658	0.0172097	0.22282	0.60222	0.000419229	0.0192866	0.553324	2.80999e-05	0.00333956	0.858719	0.257093	0.764172
ENSRNOG00000012080	25118	Itga1	Cluster 2	1.97133e-05	0.000749711	0.823291	0.518811	0.997586	1.57169	0.135684	0.999932	0.644908	0.187716	0.851856	1.33377	0.346876	0.939896	0.433254	0.00736359	0.137351	0.357298	0.00209075	0.0638486	0.566953	0.0738142	0.547569	1.17672	0.604985	0.92944
ENSRNOG00000017250	117533	Gmpr	Cluster 1	1.9799e-05	0.000751967	1.10909	0.342703	0.997586	1.08535	0.452458	0.999932	1.10828	0.391672	0.931283	1.30042	0.0192797	0.661509	1.82145	5.09149e-07	9.43017e-05	1.45778	0.00184206	0.0583143	1.44523	0.00166767	0.0721803	1.32576	0.014826	0.232608
ENSRNOG00000018566	25697	Ctsl1	Cluster 1	1.98977e-05	0.000754712	1.07681	0.453615	0.997586	1.09885	0.340318	0.999932	1.11061	0.334878	0.914303	1.13782	0.19895	0.908691	1.2921	0.0119514	0.179458	1.69073	3.84234e-06	0.000489264	1.59797	1.70381e-05	0.00227093	1.2378	0.040771	0.380911
ENSRNOG00000008613	500005	Gatad1	Cluster 1	1.99829e-05	0.000756936	0.990857	0.90348	0.997586	0.995287	0.950267	0.999932	0.829073	0.0267116	0.638696	1.09174	0.255181	0.92197	1.25501	0.00394812	0.0923051	1.32775	0.000807879	0.0320043	1.11978	0.15518	0.687999	1.07449	0.364916	0.835497
ENSRNOG00000021007	293691	Snx15	Cluster 1	2.00679e-05	0.000759147	0.965133	0.688045	0.997586	0.905564	0.263322	0.999932	1.14407	0.168664	0.844103	1.1175	0.217263	0.912455	1.3991	0.000316799	0.0165799	1.43254	0.000293977	0.0149201	1.11186	0.252335	0.778237	1.19201	0.0596654	0.456992
ENSRNOG00000020500	365842	Clk2	Cluster 2	2.02496e-05	0.000765004	1.09041	0.271988	0.997586	1.00141	0.985717	0.999932	1.01101	0.899161	0.991015	1.07781	0.34805	0.940698	0.755628	0.000682722	0.0288493	0.849014	0.0561261	0.438598	1.03868	0.643697	0.936361	1.13122	0.135253	0.630547
ENSRNOG00000033736	366733	RGD1565168	Cluster 2	2.09538e-05	0.000790562	0.918292	0.612759	0.997586	0.910034	0.575692	0.999932	2.30073	2.08406e-05	0.0261167	0.890482	0.497449	0.960933	0.855739	0.362669	0.791825	0.85447	0.387714	0.844826	0.928342	0.672406	0.944899	1.13835	0.461673	0.885494
ENSRNOG00000009329	252917	Nr1d1	Cluster 2	2.14071e-05	0.000805069	1.52036	0.00039789	0.453961	1.29385	0.0258094	0.999932	1.36987	0.0136553	0.560227	1.08472	0.482018	0.959264	0.959181	0.718312	0.937513	0.868795	0.254315	0.75861	1.12704	0.315941	0.819654	0.863296	0.218431	0.728287
ENSRNOG00000001785	303828	Etv5	Cluster 2	2.14684e-05	0.000805069	1.01628	0.863397	0.997586	0.984655	0.869136	0.999932	1.00367	0.971697	0.997627	0.953574	0.617838	0.974533	0.78802	0.0140248	0.197643	0.661808	0.000100552	0.0065781	0.713564	0.000873409	0.0454603	0.986085	0.886327	0.984556
ENSRNOG00000015546	498830	MGC116121	Cluster 1	2.18588e-05	0.000818213	0.939104	0.294665	0.997586	0.965946	0.562434	0.999932	0.97945	0.752246	0.9783	1.11284	0.0805753	0.84178	1.2417	0.000573511	0.0255199	1.25168	0.000774535	0.0310686	1.0842	0.197414	0.735193	1.12277	0.0662644	0.474294
ENSRNOG00000008831	114244	Hcn2	Cluster 6	2.27127e-05	0.00084795	1.00319	0.971316	0.998093	0.898332	0.227703	0.999932	0.84179	0.0797247	0.763332	0.880088	0.157273	0.892587	0.797866	0.0135388	0.193084	0.817807	0.0377091	0.366841	0.921485	0.377401	0.849516	0.609067	6.6962e-07	0.000205372
ENSRNOG00000016648	60671	Gulo	Cluster 2	2.34581e-05	0.000874636	0.950309	0.620382	0.997586	0.867097	0.167924	0.999932	1.06382	0.584861	0.960609	0.958588	0.685294	0.982289	0.81546	0.0531574	0.394333	0.738393	0.00751001	0.145918	0.716394	0.00252308	0.0950271	1.21397	0.0737474	0.497633
ENSRNOG00000014671	309142	Mtl5	Cluster 1	2.36023e-05	0.000878862	1.04972	0.593574	0.997586	1.00151	0.986779	0.999932	1.12579	0.237934	0.873328	1.03837	0.683017	0.982289	1.54971	7.85201e-06	0.000906733	1.25688	0.0217852	0.27519	1.30996	0.0054463	0.151864	1.35599	0.00183424	0.0707642
ENSRNOG00000049393	24253	Cebpb	Cluster 2	2.41128e-05	0.000895532	1.06177	0.712227	0.997586	0.936854	0.688142	0.999932	1.40079	0.0620686	0.731407	0.652805	0.0111515	0.601944	0.575648	0.00117305	0.0414095	0.648473	0.0152558	0.225784	0.900677	0.537932	0.909909	0.949179	0.758561	0.964947
ENSRNOG00000012841	361174	Alg11	Cluster 1	2.42922e-05	0.000899852	1.06586	0.520647	0.997586	1.14547	0.173266	0.999932	1.1265	0.276787	0.893715	1.38621	0.00163802	0.308148	1.24544	0.0314701	0.305962	1.5517	9.04227e-05	0.00612619	1.6954	2.00377e-06	0.000435221	1.46432	0.0003951	0.026832
ENSRNOG00000027784	308843	Tsku	Cluster 1	2.44346e-05	0.000903955	1.04043	0.635243	0.997586	1.03908	0.646386	0.999932	1.10808	0.265833	0.887214	1.03426	0.69099	0.982289	1.31652	0.00163621	0.0522615	1.35277	0.00117157	0.0425388	1.46179	3.61285e-05	0.00410555	1.04061	0.648276	0.940616
ENSRNOG00000007964	297822	Tp53inp1	Cluster 1	2.48099e-05	0.000914865	1.17441	0.157656	0.997586	1.08234	0.484765	0.999932	0.972685	0.823912	0.987552	1.15988	0.198336	0.908691	1.71038	1.05025e-05	0.00112196	1.61697	0.00016425	0.00960021	1.31485	0.0225381	0.326669	1.38142	0.00743569	0.157921
ENSRNOG00000050123	252835	Gdf5	Cluster 1	2.48258e-05	0.000914865	0.902244	0.185087	0.997586	0.971491	0.708073	0.999932	1.04114	0.635393	0.965976	0.918654	0.280413	0.924864	1.13211	0.115879	0.544084	1.37933	0.000215843	0.0118167	1.22172	0.0147332	0.265886	1.10407	0.221649	0.732036
ENSRNOG00000009886	362366	Fkbp14	Cluster 1	2.50084e-05	0.000919219	1.10998	0.526846	0.997586	1.24088	0.192315	0.999932	0.98819	0.947731	0.995658	1.10637	0.545597	0.965558	1.87634	0.000296022	0.0157233	1.6383	0.00662717	0.135693	2.08158	5.0629e-05	0.00532875	1.81258	0.000832138	0.0438229
ENSRNOG00000007124	312437	Krcc1	Cluster 1	2.56178e-05	0.000940409	1.02015	0.849952	0.997586	1.04148	0.700094	0.999932	0.717935	0.00529228	0.433939	1.02575	0.812155	0.991882	1.07528	0.498091	0.857189	1.25772	0.0465845	0.405416	1.34761	0.00801606	0.190376	1.38129	0.00422835	0.115967
ENSRNOG00000019468	309153	Rce1	Cluster 1	2.58039e-05	0.000944807	0.899523	0.253369	0.997586	0.915752	0.341867	0.999932	0.881234	0.215539	0.864783	1.11232	0.257653	0.92197	1.3341	0.00275226	0.0728947	1.34958	0.00339372	0.0877118	1.215	0.0460306	0.450433	1.06881	0.490778	0.897294
ENSRNOG00000007743	171341	Mgst1	Cluster 1	2.61347e-05	0.000954147	1.04486	0.572944	0.997586	1.0156	0.842215	0.999932	0.927978	0.383572	0.929609	1.08069	0.326758	0.935411	1.19932	0.0233428	0.261595	1.38453	0.000203586	0.0112536	1.39776	8.44101e-05	0.00789998	1.13828	0.113561	0.591615
ENSRNOG00000026267	58845	Igbp1	Cluster 2	2.61834e-05	0.000954147	1.13946	0.194858	0.997586	1.03088	0.761572	0.999932	0.947281	0.623551	0.964883	0.935331	0.511287	0.962427	0.828581	0.0670777	0.436612	0.607383	1.37075e-05	0.00138092	0.805524	0.0412895	0.434606	0.881037	0.228207	0.738788
ENSRNOG00000016334	83515	Ptbp3	Cluster 2	2.61928e-05	0.000954147	0.82084	0.174118	0.997586	0.89899	0.461768	0.999932	0.917537	0.588554	0.96126	0.76911	0.0759979	0.836969	0.562705	0.000171585	0.0101961	0.545626	0.000196676	0.0109352	0.516323	3.25246e-05	0.00378435	0.8557	0.303181	0.800187
ENSRNOG00000014538	689232	Nxnl2	Cluster 5	2.63012e-05	0.000956555	1.18173	0.22058	0.997586	1.17394	0.23924	0.999932	1.69253	0.000669848	0.209957	0.960289	0.768543	0.988057	1.35012	0.0315281	0.306084	0.943482	0.691399	0.94138	0.824483	0.175634	0.711077	0.783146	0.087337	0.532289
ENSRNOG00000021781	171503	Camk1	Cluster 3	2.6326e-05	0.000956555	1.07467	0.331911	0.997586	1.03093	0.68077	0.999932	0.817055	0.0148304	0.567302	0.916754	0.248925	0.919084	0.952181	0.514541	0.865413	1.05519	0.501922	0.888826	1.18182	0.0330341	0.39227	0.814177	0.00918082	0.177535
ENSRNOG00000042326	362619	Smpdl3b	Cluster 2	2.65267e-05	0.000961542	1.09632	0.216967	0.997586	0.998932	0.988496	0.999932	1.04902	0.557857	0.957213	0.953133	0.523843	0.964531	0.921986	0.281846	0.738802	0.824041	0.0174582	0.242908	0.829408	0.0175667	0.29081	0.720775	5.73081e-05	0.00669917
ENSRNOG00000017601	24950	Srd5a1	Cluster 2	2.65306e-05	0.000961542	1.0497	0.70197	0.997586	0.996507	0.977968	0.999932	1.39278	0.01943	0.605674	0.727337	0.0149827	0.626201	0.738995	0.0206004	0.244929	0.660554	0.00315443	0.0830784	0.843321	0.200035	0.737728	0.907626	0.464595	0.886415
ENSRNOG00000029682	406864	Clic1	Cluster 2	2.67951e-05	0.000969775	0.898101	0.154451	0.997586	0.906223	0.19156	0.999932	0.949345	0.529335	0.954916	0.821947	0.0114991	0.602054	0.714557	2.8509e-05	0.00242735	0.716336	8.52845e-05	0.0058335	0.929046	0.348775	0.837807	0.968354	0.681605	0.947299
ENSRNOG00000024104	291439	Mbd1	Cluster 2	2.68258e-05	0.000969775	1.05776	0.688634	0.997586	1.06062	0.674555	0.999932	1.15905	0.339614	0.917138	0.893491	0.428938	0.951142	0.612219	0.000845975	0.0332824	0.69953	0.0200942	0.264002	0.939666	0.670727	0.944652	0.615168	0.00129207	0.0578551
ENSRNOG00000037243	363521	Taz	Cluster 3	2.75164e-05	0.000992225	0.945058	0.572177	0.997586	0.928704	0.460008	0.999932	1.03831	0.732578	0.976322	1.02846	0.781995	0.989021	0.673212	0.000184784	0.0108389	1.01106	0.91879	0.988067	1.19818	0.0860213	0.576907	1.14124	0.207801	0.71795
ENSRNOG00000014011	311332	Dll4	Cluster 1	2.77949e-05	0.000999741	0.973079	0.825203	0.997586	1.09949	0.443442	0.999932	1.00605	0.964615	0.99748	0.926143	0.540868	0.965558	0.917484	0.492605	0.855439	1.25647	0.0897086	0.532237	1.14822	0.285734	0.802119	1.79257	1.90282e-05	0.00288692
ENSRNOG00000020559	246060	Cdkn1c	Cluster 1	2.80981e-05	0.00100937	1.20708	0.0514429	0.997586	1.16144	0.119848	0.999932	1.14146	0.210271	0.862685	1.33938	0.00331146	0.3824	1.37099	0.00158561	0.0510456	1.22424	0.0524122	0.425065	1.43085	0.000536034	0.0327394	1.77756	1.24532e-07	5.30152e-05
ENSRNOG00000008364	24248	Cat	Cluster 1	2.88119e-05	0.00103047	0.967922	0.816762	0.997586	0.868324	0.317038	0.999932	0.970243	0.845307	0.988026	1.3242	0.0517668	0.784975	1.08194	0.581407	0.891672	1.55607	0.00450255	0.105354	1.42512	0.0177752	0.292471	0.768334	0.0756473	0.501246
ENSRNOG00000021812	680712	Scx	Cluster 2	2.88299e-05	0.00103047	0.911122	0.672282	0.997586	0.893037	0.607251	0.999932	1.11263	0.659391	0.969187	0.554155	0.00953012	0.580807	0.433776	0.000320334	0.0167036	0.397307	0.000194517	0.0108788	0.449584	0.000772484	0.0418932	0.560694	0.0134092	0.22019
ENSRNOG00000023906	363096	Dyx1c1	Cluster 1	2.93247e-05	0.00104554	1.10598	0.262365	0.997586	1.09897	0.293449	0.999932	1.02639	0.791542	0.982366	1.2999	0.00482255	0.446603	1.58893	1.99231e-06	0.000288461	1.3184	0.00522768	0.116948	1.08612	0.378096	0.84997	1.2814	0.00938159	0.180297
ENSRNOG00000028619	24460	Hoxc8	Cluster 2	2.93716e-05	0.0010459	0.862345	0.258782	0.997586	0.979429	0.873599	0.999932	1.33182	0.0488494	0.708212	0.798071	0.0915446	0.846325	0.664106	0.00265955	0.0720207	0.681734	0.00784513	0.149978	0.92764	0.58231	0.92067	1.11084	0.441849	0.874958
ENSRNOG00000005358	300089	Pmm1	Cluster 1	2.94299e-05	0.00104667	0.976739	0.803436	0.997586	1.04882	0.614421	0.999932	1.09623	0.378289	0.928734	1.12152	0.233801	0.917223	1.31177	0.00570205	0.117951	1.61149	1.06276e-05	0.00111122	1.40358	0.000900485	0.0466144	1.35774	0.00258833	0.0867533
ENSRNOG00000019330	362248	Procr	Cluster 1	2.97677e-05	0.00105737	1.22031	0.0798624	0.997586	1.16171	0.185558	0.999932	1.15511	0.246556	0.876855	0.996037	0.972277	0.999268	1.82214	1.06854e-06	0.000177197	1.40411	0.00635509	0.132215	1.1673	0.190755	0.728268	1.2347	0.0758469	0.501246
ENSRNOG00000012137	689046	Ccdc84	Cluster 2	3.09625e-05	0.00109707	0.848373	0.148192	0.997586	0.817642	0.0775814	0.999932	1.01286	0.918126	0.992851	0.761693	0.0195174	0.662106	0.624438	8.90442e-05	0.00599011	0.641675	0.000460254	0.0207063	0.654606	0.000537905	0.0327835	0.958946	0.722539	0.9554
ENSRNOG00000025612	304554	Sez6l	Cluster 2	3.13571e-05	0.00110968	1.01999	0.865296	0.997586	0.943488	0.618309	0.999932	0.827741	0.143433	0.833109	0.790916	0.0501152	0.781957	0.631396	0.000196395	0.0113296	0.730243	0.0142469	0.217657	0.76901	0.0334783	0.394808	0.564051	9.66659e-06	0.00168122
ENSRNOG00000016180	54705	Pdp1	Cluster 2	3.16674e-05	0.00111927	0.862702	0.238347	0.997586	0.990247	0.937368	0.999932	0.7837	0.0785367	0.761163	0.807448	0.0937365	0.846325	0.529937	2.74465e-06	0.000376373	0.632433	0.000994712	0.0372338	0.8734	0.300296	0.81081	0.702004	0.00785052	0.16297
ENSRNOG00000003562	289335	Susd4	Cluster 1	3.20717e-05	0.00113216	0.872793	0.274704	0.997586	0.93676	0.598937	0.999932	1.08193	0.564592	0.95805	0.95814	0.734226	0.986403	0.723015	0.0115245	0.175033	1.30089	0.0522643	0.424953	1.46652	0.00397383	0.126785	1.11791	0.390881	0.849851
ENSRNOG00000015541	60449	Gnb3	Cluster 1	3.21321e-05	0.00113289	1.12981	0.218344	0.997586	1.00165	0.98668	0.999932	1.00679	0.950322	0.995993	1.20272	0.0679868	0.817831	1.06322	0.540834	0.875416	1.00849	0.93679	0.992132	1.28723	0.016091	0.278054	1.64122	6.36624e-06	0.00119463
ENSRNOG00000002956	117087	Stim2	Cluster 1	3.24346e-05	0.00114214	0.949102	0.51314	0.997586	1.08376	0.314829	0.999932	0.883478	0.160672	0.844103	1.1832	0.0401549	0.758118	1.33473	0.000580307	0.025742	1.23176	0.0173611	0.242148	1.17022	0.0619376	0.510509	0.987316	0.878241	0.983634
ENSRNOG00000039076	688452	4930546H06Rik	Cluster 1	3.27363e-05	0.00115134	1.08571	0.308722	0.997586	1.00713	0.929707	0.999932	0.987143	0.883912	0.989795	1.02965	0.72071	0.985219	1.29629	0.00203274	0.0604448	1.45264	4.4959e-05	0.00353269	1.20467	0.0291058	0.367338	1.32772	0.00110491	0.0524383
ENSRNOG00000022256	245920	Cxcl10	Cluster 1	3.27942e-05	0.00115196	1.1892	0.586627	0.997586	0.916839	0.785142	0.999932	0.789587	0.500726	0.951428	0.978877	0.947304	0.99826	1.6519	0.122891	0.5575	3.36644	0.000653928	0.0270319	3.83864	0.000111548	0.00967079	1.90067	0.0561323	0.444457
ENSRNOG00000030537	360670	Slc26a11	Cluster 1	3.35577e-05	0.00117588	1.20588	0.0220621	0.997586	1.06879	0.409439	0.999932	1.18242	0.0612093	0.731407	1.17068	0.0562861	0.797444	1.41635	5.04827e-05	0.00381097	1.20848	0.0316244	0.333096	1.30749	0.0019507	0.0806374	0.933768	0.415851	0.862152
ENSRNOG00000003783	681066	1600014K23Rik	Cluster 1	3.36708e-05	0.00117839	0.87448	0.102001	0.997586	1.01791	0.827267	0.999932	1.15043	0.120223	0.802883	1.13811	0.119714	0.871965	1.23524	0.0120394	0.180168	1.40684	0.000195667	0.0109123	1.28145	0.00440949	0.13381	1.10885	0.226045	0.736603
ENSRNOG00000011653	297530	Fam21c	Cluster 1	3.41573e-05	0.0011925	1.01129	0.907196	0.997586	0.96826	0.737714	0.999932	0.715907	0.00217537	0.340601	1.09221	0.367671	0.940928	1.19654	0.0689623	0.442209	1.28993	0.0161026	0.232201	1.09528	0.366603	0.846053	0.904874	0.32163	0.811484
ENSRNOG00000043007	494125	Rcn3	Cluster 3	3.43207e-05	0.00119527	1.09442	0.49983	0.997586	1.03522	0.795498	0.999932	1.21854	0.180942	0.850315	0.767575	0.0535192	0.786762	1.03896	0.77789	0.95501	0.842502	0.236488	0.741259	1.15412	0.305575	0.814725	1.63303	0.000686466	0.0386958
ENSRNOG00000009592	25035	Cyb5r3	Cluster 1	3.4793e-05	0.00121024	1.1634	0.295766	0.997586	1.08395	0.576704	0.999932	1.12949	0.443895	0.942206	1.06303	0.676396	0.980378	1.17855	0.263472	0.724211	1.81278	0.000247015	0.013096	2.05204	7.3272e-06	0.00119759	1.18435	0.263281	0.770399
ENSRNOG00000015794	311598	Fam83d	Cluster 2	3.48776e-05	0.00121149	0.784883	0.0899585	0.997586	0.724384	0.0249374	0.999932	0.931195	0.647548	0.968234	0.693366	0.0123839	0.607552	0.518069	1.54665e-05	0.00150564	0.482677	7.50339e-06	0.000836013	0.743226	0.0473992	0.45779	0.793981	0.121488	0.606217
ENSRNOG00000011912	306327	Tmem38a	Cluster 3	3.49136e-05	0.00121149	0.936334	0.579277	0.997586	0.949538	0.662423	0.999932	1.10833	0.431235	0.939947	0.995592	0.970694	0.999268	0.742181	0.0148843	0.204996	0.933894	0.593344	0.916916	1.25494	0.0693549	0.533366	1.46364	0.00275325	0.089545
ENSRNOG00000038789	289150	CENPL	Cluster 2	3.55794e-05	0.00122966	0.988753	0.902932	0.997586	0.971529	0.755514	0.999932	0.853072	0.122109	0.80482	1.09612	0.330668	0.935411	0.762456	0.00489115	0.106516	0.716998	0.00128411	0.0455555	0.991465	0.92948	0.987101	1.1013	0.320555	0.810999
ENSRNOG00000047478	405115	Olr413	Cluster 12	3.56376e-05	0.00122966	1.42291	0.00658829	0.997586	1.17919	0.196341	0.999932	0.919735	0.549585	0.957035	1.06801	0.60967	0.974139	1.34112	0.0247838	0.270018	0.970783	0.828703	0.972909	1.16465	0.252106	0.77789	1.76186	4.87967e-05	0.00589757
ENSRNOG00000014090	246298	Retsat	Cluster 1	3.56929e-05	0.00122966	0.974606	0.75651	0.997586	0.92119	0.323681	0.999932	0.831019	0.0450975	0.699628	1.02675	0.753803	0.987275	1.10475	0.238351	0.703376	1.15347	0.113493	0.581911	1.30988	0.00244188	0.0928663	1.28786	0.00437977	0.118167
ENSRNOG00000024605	498145	Fam220a	Cluster 10	3.57105e-05	0.00122966	1.16262	0.0550771	0.997586	1.02816	0.720789	0.999932	1.12744	0.16298	0.844103	0.906362	0.214274	0.912455	1.21017	0.0173305	0.223117	1.06674	0.441843	0.865816	1.09993	0.242286	0.773353	0.813912	0.0127466	0.214804
ENSRNOG00000013577	315131	Kdelr3	Cluster 2	3.57321e-05	0.00122966	1.25738	0.226837	0.997586	1.19504	0.346272	0.999932	1.49722	0.0545696	0.718603	0.655753	0.0297653	0.726347	0.736466	0.112739	0.539721	0.56518	0.00617768	0.129373	0.748005	0.143212	0.671482	1.05627	0.781218	0.969815
ENSRNOG00000042308	680200		Cluster 1	3.57393e-05	0.00122966	1.1058	0.488551	0.997586	1.23258	0.151792	0.999932	0.928888	0.644059	0.967782	1.12439	0.426301	0.951037	1.60354	0.00182968	0.0563586	1.46533	0.0164565	0.234694	1.349	0.0506833	0.471351	0.754393	0.0654536	0.471427
ENSRNOG00000005108	83725	Wfs1	Cluster 4	3.64549e-05	0.00125127	0.962215	0.698093	0.997586	0.940093	0.534148	0.999932	0.884222	0.261725	0.8849	0.95468	0.645283	0.977087	1.12183	0.255418	0.718013	0.912252	0.392424	0.846274	0.902741	0.325015	0.823748	0.61659	1.10599e-05	0.00186071
ENSRNOG00000003108	303577	Acbd4	Cluster 3	3.66065e-05	0.00125496	1.02388	0.794269	0.997586	1.07232	0.441083	0.999932	1.20172	0.067704	0.741029	0.877942	0.158631	0.892587	0.936677	0.47671	0.848786	0.946195	0.571617	0.910292	1.21527	0.0416109	0.435708	1.38671	0.000826949	0.0438229
ENSRNOG00000016380	311562	Necab3	Cluster 3	3.69577e-05	0.00126548	0.825831	0.0516973	0.997586	0.746635	0.00341732	0.999932	0.923832	0.459766	0.944398	1.06853	0.502181	0.961225	0.831921	0.0648377	0.43012	0.85687	0.143715	0.629245	1.01903	0.85271	0.976899	1.25358	0.0282835	0.317145
ENSRNOG00000003800	29481	Rgs9	Cluster 2	3.71383e-05	0.00126862	1.09702	0.2977	0.997586	0.94408	0.516669	0.999932	0.898826	0.275789	0.893298	1.04414	0.631124	0.975666	0.955266	0.611003	0.903922	0.831915	0.057112	0.442184	0.788161	0.0116471	0.235334	0.673333	4.86574e-05	0.00589757
ENSRNOG00000018822	114613	Slc5a5	Cluster 1	3.76652e-05	0.00128354	1.15913	0.0488772	0.997586	1.04864	0.52207	0.999932	1.05242	0.531419	0.955354	1.09135	0.246771	0.919084	0.936697	0.385372	0.803966	1.21643	0.0161003	0.232201	1.4338	1.14249e-05	0.00167114	1.11843	0.15061	0.653224
ENSRNOG00000001874	303787	Slc7a4	Cluster 1	3.78811e-05	0.00128936	1.02218	0.784235	0.997586	0.915725	0.27349	0.999932	0.94876	0.551124	0.957035	1.16039	0.0699179	0.81964	1.21224	0.0198192	0.241479	1.27888	0.00546278	0.119858	1.39353	0.000147535	0.0119549	1.17033	0.0628216	0.465661
ENSRNOG00000007283	289874	Erlec1	Cluster 1	3.79473e-05	0.00129007	0.896978	0.237398	0.997586	0.964083	0.689898	0.999932	0.972613	0.783061	0.982078	1.20371	0.0487022	0.776051	1.09097	0.350239	0.783335	1.24215	0.0306789	0.329105	1.49019	7.14871e-05	0.0068886	1.236	0.0290898	0.321725
ENSRNOG00000009149	315509	Jam3	Cluster 1	3.90562e-05	0.00132461	1.03345	0.740203	0.997586	0.968039	0.743422	0.999932	0.938411	0.560767	0.957486	1.31636	0.00752893	0.538556	1.337	0.00484946	0.106075	1.49433	0.00031291	0.0156581	1.40698	0.00140092	0.0636283	1.1732	0.125809	0.614439
ENSRNOG00000009733	367743	Praf2	Cluster 3	3.94289e-05	0.00133567	1.10904	0.348572	0.997586	0.947452	0.624233	0.999932	1.35165	0.0146017	0.565844	0.812921	0.0664589	0.812731	0.831377	0.101051	0.516286	1.03019	0.802455	0.967785	1.29861	0.0252312	0.344992	1.21323	0.0955826	0.555156
ENSRNOG00000036572	361778	Sfxn4	Cluster 1	4.04077e-05	0.00136396	1.2009	0.118764	0.997586	1.12197	0.324593	0.999932	1.18965	0.177883	0.85	1.19869	0.127797	0.879622	1.9544	1.87145e-07	3.89631e-05	1.46754	0.00298476	0.080696	1.32826	0.0216633	0.321657	1.30444	0.0312411	0.33411
ENSRNOG00000020783	25730	Ntf4	Cluster 5	4.05634e-05	0.0013676	1.04718	0.69981	0.997586	1.00554	0.963157	0.999932	1.21611	0.13939	0.830937	0.789905	0.0543891	0.789888	1.27199	0.0498197	0.383848	0.969126	0.807963	0.968249	0.970922	0.813119	0.971845	0.669227	0.00178588	0.0698747
ENSRNOG00000036942	500590	Tnfrsf9	Cluster 2	4.09704e-05	0.00137969	1.16948	0.40268	0.997586	1.19235	0.347293	0.999932	1.96336	0.00145279	0.292719	0.777738	0.186751	0.906059	0.979846	0.914395	0.983353	0.714874	0.0985961	0.553763	0.693015	0.0627273	0.512656	1.24826	0.257253	0.764172
ENSRNOG00000006778	304608	Mmp19	Cluster 2	4.10196e-05	0.00137972	1.14595	0.280537	0.997586	1.0618	0.633807	0.999932	1.42875	0.0114792	0.53852	0.722716	0.012534	0.607552	0.826536	0.138109	0.582816	0.886266	0.375129	0.835479	0.806825	0.105067	0.616126	1.1359	0.333478	0.817261
ENSRNOG00000010950	500069	Cep41	Cluster 2	4.12439e-05	0.00138563	1.06008	0.599845	0.997586	1.03459	0.759629	0.999932	0.886594	0.326304	0.912253	1.0325	0.776633	0.988486	0.716054	0.00386839	0.0907385	0.687371	0.00237771	0.0697013	0.999213	0.994584	0.998428	1.1666	0.186542	0.699783
ENSRNOG00000013889	300888	Tmed3	Cluster 1	4.22616e-05	0.00141648	1.04239	0.57111	0.997586	0.984298	0.828914	0.999932	1.09607	0.256814	0.882312	1.17074	0.0362651	0.751537	1.41428	1.10157e-05	0.00115941	1.27043	0.00319311	0.0835852	1.29622	0.00102847	0.050929	1.21081	0.0140582	0.226419
ENSRNOG00000012181	24539	Lpl	Cluster 2	4.29613e-05	0.00143825	0.805333	0.38579	0.997586	0.893352	0.650899	0.999932	0.828949	0.494285	0.950047	0.972581	0.912387	0.99826	0.307561	1.09901e-05	0.00115941	0.412315	0.00140316	0.048278	0.659049	0.111675	0.62786	0.818914	0.443284	0.875791
ENSRNOG00000015206	25374	Alad	Cluster 1	4.32455e-05	0.00144606	1.07222	0.463844	0.997586	1.03413	0.724062	0.999932	1.03945	0.711474	0.972041	1.04829	0.624945	0.975589	1.42083	0.000450383	0.0212687	1.27514	0.019788	0.261423	1.13581	0.201683	0.739442	0.831675	0.0660408	0.473168
ENSRNOG00000011026	314329	Irf2bpl	Cluster 2	4.35884e-05	0.00145412	1.0024	0.986897	0.998625	0.878735	0.376077	0.999932	0.799157	0.16447	0.844103	0.690465	0.0138862	0.619977	0.578612	0.000369871	0.0181269	0.597983	0.00152292	0.0512162	0.581773	0.00059541	0.0350886	0.502978	1.95682e-05	0.00292221
ENSRNOG00000016613	24459	Hoxc4	Cluster 2	4.4046e-05	0.00146767	1.51562	0.0642238	0.997586	1.25687	0.305431	0.999932	1.70258	0.0319906	0.665045	0.718382	0.145176	0.888037	0.623603	0.0387893	0.337519	0.646768	0.0722519	0.487888	1.21179	0.409121	0.865578	1.22462	0.384029	0.845728
ENSRNOG00000007335	29397	Ccl11	Cluster 2	4.43341e-05	0.00147554	1.07215	0.819689	0.997586	1.01481	0.961625	0.999932	2.34514	0.0128677	0.550265	1.30315	0.394087	0.942895	0.847724	0.594431	0.897938	0.641429	0.180655	0.683367	0.434629	0.0104873	0.222582	1.88939	0.0488124	0.415794
ENSRNOG00000048141	293663	Rbm4	Cluster 1	4.48486e-05	0.00149093	0.931704	0.478658	0.997586	0.903451	0.309994	0.999932	0.927979	0.496278	0.950683	1.18545	0.0953419	0.846325	1.41881	0.000830021	0.0328815	1.24064	0.0477304	0.410188	1.08889	0.414369	0.866308	1.34788	0.00511908	0.128531
ENSRNOG00000011582	140665	Rab3d	Cluster 1	4.49371e-05	0.00149213	0.949321	0.621395	0.997586	1.00537	0.959431	0.999932	1.08188	0.497312	0.950683	0.982605	0.869445	0.998217	1.11289	0.317841	0.765367	1.40004	0.00387948	0.0951989	1.56796	9.40539e-05	0.0085984	1.39732	0.00303903	0.0948521
ENSRNOG00000006143	361014	Ngly1	Cluster 1	4.50172e-05	0.00149305	1.00567	0.957105	0.998093	1.09403	0.393693	0.999932	0.984195	0.890479	0.989852	1.41254	0.00167658	0.308148	1.32213	0.010279	0.164621	1.43123	0.00214422	0.0650518	1.5826	6.826e-05	0.00666774	1.43883	0.00132331	0.0585821
ENSRNOG00000014284	691193	Elof1	Cluster 2	4.53914e-05	0.00150371	0.915945	0.195117	0.997586	0.849957	0.0177723	0.999932	0.963958	0.62103	0.964883	0.865868	0.0376905	0.751537	0.814977	0.00355986	0.0870077	0.716432	1.52516e-05	0.0014898	0.828672	0.00895033	0.201728	1.01424	0.840918	0.978288
ENSRNOG00000008173	315427	Sesn3	Cluster 1	4.71242e-05	0.0015539	0.946149	0.642788	0.997586	0.861333	0.212884	0.999932	0.91777	0.513793	0.953206	1.16856	0.200181	0.908691	1.41339	0.00523245	0.112164	1.52079	0.00158721	0.052703	1.38306	0.0107006	0.224918	1.09146	0.482977	0.894064
ENSRNOG00000049507	309891	Sept10	Cluster 1	4.76089e-05	0.00156807	1.18852	0.183708	0.997586	1.24686	0.0905235	0.999932	1.20033	0.201311	0.860065	1.38882	0.0138966	0.619977	1.17039	0.232046	0.695968	1.40336	0.0169629	0.238811	2.04819	8.31178e-07	0.000219388	1.74933	7.81066e-05	0.00872134
ENSRNOG00000023320	298436	Tspan1	Cluster 2	4.80471e-05	0.00157886	0.70437	0.175942	0.997586	0.621149	0.0671843	0.999932	0.847681	0.560193	0.957486	0.686041	0.151728	0.888888	0.373764	0.000295727	0.0157233	0.327073	0.000122014	0.00768257	0.274483	6.3522e-06	0.00108493	0.42678	0.0020985	0.0764072
ENSRNOG00000007597	300030	Rhpn1	Cluster 2	4.82689e-05	0.00158432	1.08979	0.363906	0.997586	1.01019	0.914569	0.999932	1.59597	2.10596e-05	0.0261167	0.998518	0.987653	0.999549	0.895572	0.251685	0.716492	0.981836	0.857374	0.978803	0.992169	0.936491	0.988526	1.15198	0.154111	0.656635
ENSRNOG00000009421	24513	Ivd	Cluster 2	4.8402e-05	0.00158686	0.870778	0.347146	0.997586	0.884792	0.405326	0.999932	1.10831	0.524851	0.954637	0.913394	0.54341	0.965558	0.607091	0.00117263	0.0414095	0.690707	0.0215609	0.273097	1.1239	0.446887	0.875993	1.26704	0.12528	0.613934
ENSRNOG00000037851	498119	Spidr	Cluster 1	4.86332e-05	0.0015923	0.990639	0.933649	0.998093	0.884673	0.279717	0.999932	0.845008	0.177849	0.85	1.38123	0.00588614	0.497757	1.2333	0.0700199	0.444905	1.21108	0.119008	0.593054	1.09421	0.44615	0.875993	1.48019	0.00127929	0.0576992
ENSRNOG00000021156	89811	Vegfb	Cluster 3	4.86794e-05	0.0015923	1.26848	0.0189993	0.997586	1.12502	0.239409	0.999932	1.22424	0.0679481	0.741693	0.868031	0.164239	0.892843	0.857426	0.130995	0.57043	1.09469	0.401654	0.849844	1.35476	0.00444603	0.134136	1.0777	0.473084	0.890623
ENSRNOG00000018552	301067	Slc25a38	Cluster 2	4.91316e-05	0.00160525	0.995279	0.962921	0.998093	0.920054	0.41394	0.999932	1.16992	0.163644	0.844103	0.947865	0.604365	0.973849	0.951213	0.628343	0.910313	0.71518	0.00297967	0.0806349	0.890214	0.275678	0.794719	1.29564	0.0166464	0.246735
ENSRNOG00000013165	54400	Bet1l	Cluster 1	4.95975e-05	0.00161862	1.15664	0.111157	0.997586	1.11221	0.242646	0.999932	1.14554	0.175543	0.85	1.11922	0.222733	0.914357	1.34384	0.00181084	0.0559593	1.35716	0.00241078	0.0703814	1.3481	0.00217011	0.0864498	1.67796	4.3872e-07	0.0001422
ENSRNOG00000017849	117026	Apbb3	Cluster 2	4.97147e-05	0.00162059	1.01464	0.862127	0.997586	0.904926	0.234548	0.999932	1.04061	0.665695	0.969385	0.888251	0.165209	0.893186	0.802327	0.0109673	0.169647	0.697868	0.000139718	0.00848104	0.797244	0.0110148	0.228315	1.0371	0.676948	0.946499
ENSRNOG00000026150	353228	Zar1	Cluster 2	5.05873e-05	0.00164527	0.933516	0.54077	0.997586	0.844317	0.134639	0.999932	0.852259	0.198237	0.858339	0.916568	0.445456	0.952531	0.791646	0.0429136	0.356235	0.72186	0.00851014	0.158252	0.661543	0.000676155	0.0379645	0.542058	1.22031e-06	0.000313576
ENSRNOG00000006440	300062	Ift27	Cluster 2	5.07019e-05	0.00164712	1.14846	0.22261	0.997586	1.00813	0.942891	0.999932	1.22841	0.100767	0.788706	0.911903	0.421973	0.950114	0.891563	0.318106	0.765512	0.704127	0.00498969	0.113313	0.689927	0.00223539	0.0878239	1.02269	0.849188	0.978848
ENSRNOG00000049541	65155	Alas1	Cluster 2	5.12367e-05	0.0016626	0.932917	0.542102	0.997586	0.962707	0.738424	0.999932	0.986461	0.913304	0.992388	1.0645	0.588441	0.971531	0.887289	0.301724	0.75449	0.74114	0.0165411	0.235196	0.860017	0.206581	0.744262	0.570771	8.95383e-06	0.00157648
ENSRNOG00000001174	191569	Pde9a	Cluster 2	5.13675e-05	0.00166495	1.19993	0.111308	0.997586	1.16861	0.172549	0.999932	0.947286	0.665004	0.969385	1.04195	0.721487	0.9853	0.775378	0.0295338	0.295992	0.792488	0.0605787	0.45292	1.03069	0.798917	0.969337	1.33969	0.0154523	0.238112
ENSRNOG00000015396	64159	Sptan1	Cluster 4	5.21224e-05	0.0016875	0.734028	0.0178427	0.997586	0.816885	0.117696	0.999932	0.723047	0.0237537	0.630054	0.974793	0.844536	0.9965	0.884584	0.347443	0.782278	0.82392	0.164542	0.662981	0.761447	0.0445556	0.446573	0.499904	1.46855e-06	0.000364878
ENSRNOG00000001265	680006	Mad1l1	Cluster 2	5.24718e-05	0.00169689	1.08239	0.373928	0.997586	0.816928	0.0249664	0.999932	0.853841	0.108714	0.791995	1.02552	0.779774	0.988486	0.960953	0.658667	0.920218	0.754958	0.0042468	0.101273	0.832376	0.0505898	0.471045	0.700138	0.000227787	0.0183536
ENSRNOG00000028092	296959	Cpa2	Cluster 3	5.27091e-05	0.00170263	1.0457	0.64346	0.997586	0.93023	0.454249	0.999932	0.915768	0.40819	0.936036	0.832835	0.0643705	0.812118	0.816429	0.0407562	0.346701	0.76621	0.0121321	0.196839	0.94764	0.593842	0.922557	1.27988	0.0161174	0.242609
ENSRNOG00000019698	364534	Ssbp4	Cluster 2	5.31982e-05	0.00171476	1.14047	0.245886	0.997586	0.991188	0.937468	0.999932	1.21432	0.120471	0.803132	0.921511	0.475766	0.958081	0.704332	0.00287555	0.0748245	0.682747	0.00231846	0.0685279	0.875465	0.260796	0.784507	0.952496	0.679706	0.946972
ENSRNOG00000017219	307842	Vac14	Cluster 4	5.32049e-05	0.00171476	1.01544	0.878944	0.997586	0.878466	0.199812	0.999932	0.849989	0.144498	0.834001	1.11398	0.291676	0.927872	0.981072	0.851436	0.970711	0.957773	0.691213	0.94138	0.922598	0.443871	0.875184	0.633182	3.64407e-05	0.00476787
ENSRNOG00000001494	140673	Napa	Cluster 1	5.40244e-05	0.00173921	1.04009	0.612387	0.997586	1.01354	0.862291	0.999932	1.00854	0.920593	0.993062	1.19484	0.0257837	0.708504	1.04787	0.552541	0.881208	1.24938	0.00916479	0.165305	1.45095	1.4362e-05	0.00197898	1.30153	0.0015924	0.0661136
ENSRNOG00000003546	302965	Tnfrsf12a	Cluster 5	5.44839e-05	0.00175202	1.04628	0.720215	0.997586	0.919034	0.504221	0.999932	1.39511	0.0184411	0.596193	0.654545	0.00134233	0.283609	0.989416	0.933791	0.986983	1.12136	0.401681	0.849844	0.926971	0.565592	0.917941	1.16948	0.237062	0.749178
ENSRNOG00000012772	24314	Nqo1	Cluster 1	5.51882e-05	0.00177267	1.00772	0.951046	0.998093	0.98423	0.898996	0.999932	0.928455	0.590428	0.961313	1.1993	0.155075	0.892587	1.38722	0.0115114	0.174927	1.69264	0.000191186	0.0107984	1.60801	0.000468101	0.0294738	1.34014	0.0274031	0.312518
ENSRNOG00000032922	83825	Dclk1	Cluster 2	5.5456e-05	0.00177927	0.975229	0.85208	0.997586	1.03911	0.775526	0.999932	1.16993	0.290595	0.900482	0.624608	0.000856232	0.224058	0.70704	0.012664	0.185485	0.682061	0.00981543	0.170854	0.748635	0.0418321	0.43655	0.654331	0.00327333	0.0993246
ENSRNOG00000007314	29440	Slc26a4	Cluster 2	5.7085e-05	0.00182129	0.746833	0.0157589	0.997586	0.870596	0.245266	0.999932	0.935911	0.612605	0.963291	1.13862	0.283003	0.925248	0.639655	0.000361679	0.0179445	0.653104	0.00128692	0.0455735	0.789025	0.0588116	0.500144	0.77056	0.0380968	0.369871
ENSRNOG00000011831	361068	Nudt18	Cluster 1	5.74408e-05	0.0018306	0.982881	0.840237	0.997586	0.961983	0.651062	0.999932	1.27585	0.0112462	0.537153	0.800436	0.011959	0.605166	1.07262	0.420665	0.82088	1.18443	0.0698953	0.482104	1.19929	0.0447425	0.446801	1.11513	0.225147	0.736186
ENSRNOG00000006019	289388	G0s2	Cluster 2	5.83956e-05	0.00185895	0.846079	0.405493	0.997586	0.921661	0.684261	0.999932	1.25479	0.305171	0.905277	0.546721	0.00380742	0.40522	0.497672	0.000909345	0.0347684	0.444839	0.000322007	0.0158903	0.633867	0.0317991	0.383702	0.609377	0.0199787	0.269337
ENSRNOG00000013974	296131	Fahd2a	Cluster 1	5.86723e-05	0.00186567	1.21381	0.154409	0.997586	1.20116	0.177667	0.999932	1.21896	0.185639	0.850315	1.20833	0.170172	0.896072	1.85901	1.92941e-05	0.00177524	1.8756	4.27408e-05	0.0034053	1.76162	0.0001267	0.0106604	1.57819	0.00171663	0.0691576
ENSRNOG00000037658	317405	Gprasp2	Cluster 1	5.88357e-05	0.00186879	0.904086	0.496179	0.997586	1.0388	0.796994	0.999932	0.659001	0.0119838	0.544717	1.06534	0.673447	0.980067	1.11707	0.461509	0.84231	1.30935	0.0943001	0.541955	1.19642	0.247742	0.776806	0.655302	0.0074464	0.158031
ENSRNOG00000011435	316039	Osbpl10	Cluster 2	5.94293e-05	0.00188554	1.06179	0.490004	0.997586	0.875414	0.127678	0.999932	0.942711	0.536971	0.957035	0.874559	0.130337	0.881631	0.713144	0.000228207	0.0127132	0.740749	0.00186076	0.0587107	0.708546	0.000260886	0.0190314	0.855211	0.0870111	0.531894
ENSRNOG00000021571	359959	Rhebl1	Cluster 2	5.96606e-05	0.00189078	1.28525	0.0289211	0.997586	1.06368	0.585891	0.999932	1.12646	0.340503	0.917367	0.92841	0.518343	0.963194	0.748291	0.01322	0.190484	0.740244	0.0156313	0.228759	0.83768	0.136787	0.661807	1.06731	0.582077	0.922956
ENSRNOG00000016731	500450	Tpm2	Cluster 1	6.02104e-05	0.00190608	0.910166	0.396694	0.997586	0.957377	0.694412	0.999932	0.735631	0.0134594	0.557999	0.880422	0.259125	0.92197	0.978455	0.846399	0.969378	0.970342	0.801345	0.967524	1.30825	0.0223133	0.324878	1.35405	0.0102621	0.190029
ENSRNOG00000020081	140925	As3mt	Cluster 5	6.07239e-05	0.00191554	1.02474	0.873297	0.997586	1.12685	0.436551	0.999932	2.05855	4.7063e-05	0.044259	0.965708	0.822403	0.993656	1.20736	0.227433	0.691322	1.18915	0.296525	0.789582	0.985044	0.924976	0.986271	0.775705	0.115184	0.595378
ENSRNOG00000012183	64045	Glrx	Cluster 13	6.07779e-05	0.00191554	1.20682	0.115887	0.997586	1.17428	0.178176	0.999932	1.44412	0.0059576	0.446357	1.11415	0.370413	0.941349	1.66701	5.40241e-05	0.00404443	0.9694	0.808365	0.968249	0.941402	0.626351	0.931902	0.986512	0.912753	0.987297
ENSRNOG00000047439	690237	Pot1b	Cluster 1	6.13205e-05	0.00192873	1.03129	0.774032	0.997586	0.974045	0.806428	0.999932	0.836068	0.132081	0.82032	1.36358	0.00539514	0.479394	1.45634	0.000844421	0.0332671	1.32846	0.0159987	0.231993	1.21026	0.0913693	0.589733	1.20101	0.104924	0.575374
ENSRNOG00000012946	310756	Mov10	Cluster 1	6.13458e-05	0.00192873	0.898723	0.229307	0.997586	0.889533	0.187934	0.999932	0.892704	0.245423	0.87618	0.912061	0.306426	0.930635	0.985511	0.87078	0.975426	1.03074	0.751231	0.957092	0.987026	0.887567	0.98164	0.647775	9.60782e-06	0.00168122
ENSRNOG00000001115	288499	Slc29a4	Cluster 2	6.13992e-05	0.00192873	1.11066	0.415033	0.997586	0.965673	0.785815	0.999932	0.984346	0.911166	0.991992	1.01875	0.886727	0.99826	0.615501	0.000344286	0.0175229	0.694264	0.00994832	0.173022	0.910436	0.485117	0.889914	0.684347	0.00575951	0.137371
ENSRNOG00000018262	25095	Ampd3	Cluster 2	6.18548e-05	0.00194091	0.86758	0.466913	0.997586	0.916046	0.653032	0.999932	0.915258	0.679915	0.969385	0.757533	0.162739	0.892824	0.372796	3.08328e-06	0.000414832	0.600647	0.017273	0.2415	0.768879	0.198965	0.736449	0.932964	0.733323	0.958513
ENSRNOG00000026180	361169	Letm2	Cluster 1	6.24997e-05	0.00195684	1.00582	0.943547	0.998093	0.884262	0.13617	0.999932	1.22296	0.0279161	0.641104	1.15784	0.0808377	0.842175	1.27617	0.00423872	0.0967983	1.34261	0.00126127	0.0450818	1.18282	0.0525436	0.479658	1.2891	0.00383763	0.109603
ENSRNOG00000021125	113898	Prdx5	Cluster 1	6.27658e-05	0.00196301	1.04693	0.59281	0.997586	1.00018	0.998335	0.999946	1.12949	0.198784	0.858339	0.983149	0.845009	0.996709	1.12969	0.163129	0.618798	1.36537	0.00111688	0.0410524	1.35561	0.001004	0.0500648	1.42961	0.000133875	0.0124304
ENSRNOG00000009244	364380	Abhd4	Cluster 1	6.30659e-05	0.00197024	0.915989	0.573748	0.997586	0.9644	0.816098	0.999932	0.919911	0.626658	0.964979	1.17444	0.310636	0.931327	1.16801	0.327353	0.772265	1.98153	0.000103903	0.00671652	1.70751	0.00143776	0.0648805	1.13731	0.430067	0.869223
ENSRNOG00000001372	246268	Oas1b	Cluster 3	6.36127e-05	0.00198515	1.18299	0.107898	0.997586	1.12607	0.254152	0.999932	1.21339	0.0928847	0.781387	1.15945	0.162148	0.892587	1.01825	0.863498	0.973193	0.860788	0.182942	0.685726	1.04319	0.696378	0.94796	1.55821	9.3255e-05	0.00970771
ENSRNOG00000000975	288371	Mcoln1	Cluster 8	6.41713e-05	0.00200039	0.947796	0.526185	0.997586	0.865415	0.089883	0.999932	0.906992	0.295308	0.902274	0.927404	0.380339	0.941865	0.918926	0.325321	0.770556	1.24214	0.019377	0.258993	1.04568	0.613002	0.927903	0.75829	0.00230266	0.080715
ENSRNOG00000001198	498193	Fam222a	Cluster 2	6.44258e-05	0.00200394	0.94984	0.489841	0.997586	0.873361	0.0715762	0.999932	1.01045	0.899009	0.991015	0.826555	0.0132603	0.617531	0.712805	2.2059e-05	0.00196622	0.767265	0.00139123	0.0480338	0.898859	0.172469	0.706965	0.95801	0.581314	0.922716
ENSRNOG00000007924	362324	Mios	Cluster 1	6.46416e-05	0.00200777	0.939019	0.597957	0.997586	0.96488	0.764318	0.999932	0.700123	0.0078224	0.487908	1.02805	0.819105	0.992963	1.09186	0.468143	0.845549	1.11726	0.390008	0.845595	0.930931	0.565788	0.917941	0.636722	0.000477836	0.0304907
ENSRNOG00000021945	500925	MGC114464	Cluster 2	6.46948e-05	0.00200777	1.08383	0.35851	0.997586	0.994059	0.945674	0.999932	1.3306	0.00380989	0.398065	0.823158	0.030558	0.729988	0.929038	0.40767	0.814854	0.801625	0.0211803	0.271153	0.870546	0.131658	0.655525	0.914461	0.328912	0.815507
ENSRNOG00000005081	64039	Fbxl20	Cluster 1	6.47601e-05	0.00200777	1.2369	0.0731669	0.997586	1.19435	0.133323	0.999932	0.957865	0.739278	0.976923	1.30489	0.0278182	0.716252	1.45793	0.00211977	0.0618223	1.36942	0.0149279	0.223611	1.43586	0.00404574	0.127793	1.85909	2.39221e-06	0.000527795
ENSRNOG00000005686	362404	Suclg2	Cluster 1	6.52789e-05	0.00201947	1.01248	0.894897	0.997586	1.01898	0.841293	0.999932	0.780216	0.0181944	0.594456	1.25818	0.0177734	0.648005	1.13791	0.177382	0.637195	1.33597	0.005261	0.117529	1.29419	0.00996	0.216679	1.17395	0.10471	0.57517
ENSRNOG00000005979	312159	Fam3c	Cluster 1	6.54623e-05	0.00202295	1.01388	0.878007	0.997586	0.975689	0.784001	0.999932	0.719463	0.00124377	0.275008	1.11644	0.228508	0.916787	1.1473	0.13397	0.576225	0.965894	0.720387	0.949564	1.13325	0.184463	0.72209	1.23008	0.0294613	0.323451
ENSRNOG00000017409	316526	Wnt6	Cluster 1	6.555e-05	0.00202342	1.10926	0.286755	0.997586	1.08344	0.409641	0.999932	1.26774	0.0284986	0.646948	0.946961	0.580062	0.969936	1.41227	0.00070661	0.0294313	1.46268	0.000468909	0.0209307	1.41081	0.00101296	0.0502479	1.14611	0.180607	0.69207
ENSRNOG00000014565	361643	Lcmt1	Cluster 14	6.56196e-05	0.00202342	1.11758	0.138054	0.997586	1.12083	0.128188	0.999932	1.18718	0.0387126	0.685839	1.10234	0.199286	0.908691	1.29551	0.000918054	0.0349608	0.917021	0.282849	0.780469	1.20645	0.0176594	0.291493	1.33619	0.000339113	0.0242419
ENSRNOG00000008947	83575	Cpz	Cluster 9	6.58818e-05	0.00202855	0.934475	0.473585	0.997586	0.896165	0.247503	0.999932	1.2677	0.0245589	0.632479	0.869257	0.146082	0.888037	1.02729	0.778664	0.955297	0.933082	0.497414	0.887763	0.938255	0.518591	0.901717	1.34544	0.00337564	0.101244
ENSRNOG00000037241	25437	Emd	Cluster 2	6.70918e-05	0.00205991	1.03428	0.6518	0.997586	0.975039	0.734947	0.999932	0.973878	0.747327	0.977531	0.909846	0.214254	0.912455	0.863378	0.0550423	0.399789	0.777373	0.00237695	0.0697013	1.04254	0.593401	0.922474	1.16998	0.0466106	0.406692
ENSRNOG00000008063	63938	Hibadh	Cluster 1	6.8024e-05	0.00208629	1.01035	0.899917	0.997586	1.07296	0.390617	0.999932	0.884686	0.176086	0.85	1.07752	0.369686	0.941349	1.11273	0.200499	0.665134	1.20937	0.0338135	0.344943	1.36687	0.00043116	0.0278235	1.36659	0.000434757	0.0286491
ENSRNOG00000014882	170632	Fgf11	Cluster 2	6.85307e-05	0.00209732	1.10218	0.445835	0.997586	0.916294	0.493196	0.999932	1.32687	0.0462277	0.700968	0.921212	0.525933	0.96499	0.642295	0.000924318	0.0351056	0.724124	0.0209231	0.269431	0.96642	0.797429	0.969065	0.871645	0.303382	0.800405
ENSRNOG00000009545	83581	Polr1a	Cluster 1	6.94983e-05	0.00212465	0.897878	0.32473	0.997586	0.966212	0.752722	0.999932	0.736294	0.0123299	0.547361	1.0812	0.481101	0.959264	1.38347	0.00421781	0.0965528	1.09392	0.446611	0.867782	1.11109	0.35629	0.840741	0.870079	0.223853	0.734663
ENSRNOG00000049426	687861	Mmab	Cluster 1	6.96524e-05	0.00212708	1.04776	0.489179	0.997586	1.08999	0.203042	0.999932	1.05964	0.435379	0.940234	0.953481	0.486405	0.960093	1.37204	1.27326e-05	0.0012833	1.16081	0.0428559	0.389135	1.10696	0.151169	0.682353	1.18493	0.0177374	0.253889
ENSRNOG00000017810	309070	Uros	Cluster 1	7.02479e-05	0.00214211	0.883369	0.145933	0.997586	0.914549	0.293472	0.999932	0.941876	0.521299	0.954637	1.01851	0.831104	0.995193	1.28733	0.004166	0.0955967	1.22396	0.0294466	0.322174	1.1613	0.0938768	0.593973	1.24841	0.0138496	0.224961
ENSRNOG00000020487	498000	Coa3	Cluster 2	7.02948e-05	0.00214211	1.09317	0.427092	0.997586	1.02809	0.8046	0.999932	1.1847	0.171314	0.848302	0.736675	0.00842426	0.561414	0.921611	0.472982	0.847203	0.675474	0.00163608	0.0539836	0.740836	0.0118485	0.238163	0.820339	0.0930901	0.549315
ENSRNOG00000002950	304663	Lyl1	Cluster 2	7.05213e-05	0.00214672	1.02075	0.831745	0.997586	0.985445	0.879446	0.999932	1.05509	0.61444	0.963542	0.977441	0.816028	0.992139	0.869854	0.157559	0.61127	0.7	0.000946988	0.0359188	0.702064	0.000715658	0.0398686	1.03902	0.704685	0.951876
ENSRNOG00000006970	114524	Ntn3	Cluster 1	7.07642e-05	0.00215182	0.939681	0.412637	0.997586	0.874613	0.0798699	0.999932	0.853101	0.0594716	0.728065	0.804647	0.00574213	0.497161	1.04693	0.551228	0.880871	1.15924	0.073669	0.491408	1.10386	0.214026	0.751095	1.08698	0.293631	0.793615
ENSRNOG00000014615	59076	Grk6	Cluster 1	7.10813e-05	0.00215686	1.13141	0.287825	0.997586	1.06187	0.604351	0.999932	0.924547	0.538439	0.957035	1.06092	0.614826	0.974139	1.51087	0.000692028	0.0291132	1.67944	7.67352e-05	0.00540424	1.35614	0.0133825	0.254813	1.27372	0.0479681	0.412728
ENSRNOG00000008078	116745	Kcnh6	Cluster 1	7.27774e-05	0.00220598	1.14014	0.161919	0.997586	1.01881	0.841552	0.999932	1.00842	0.934853	0.993769	1.17026	0.0991473	0.849797	1.15481	0.130637	0.569922	1.63919	4.21399e-06	0.00053184	1.2935	0.00959419	0.2123	1.04477	0.653002	0.942208
ENSRNOG00000003104	29465	Trpv2	Cluster 2	7.4483e-05	0.00225289	1.03234	0.713383	0.997586	0.953194	0.580333	0.999932	1.11587	0.25196	0.87986	0.820908	0.0269233	0.712508	0.762267	0.00265355	0.0719459	0.75958	0.0041318	0.0995366	0.898152	0.237061	0.769515	0.748222	0.00185287	0.0708436
ENSRNOG00000014761	171099	Rasd2	Cluster 2	7.45793e-05	0.00225342	1.02928	0.827536	0.997586	0.927773	0.571788	0.999932	0.92702	0.603436	0.962522	0.839643	0.195638	0.908691	0.532513	1.00593e-05	0.00108272	0.776011	0.0789438	0.508165	0.921255	0.553683	0.914684	0.684607	0.00736763	0.157531
ENSRNOG00000001291	171097	Adap1	Cluster 1	7.61577e-05	0.00229624	1.10615	0.252275	0.997586	0.995806	0.961814	0.999932	0.942749	0.542071	0.957035	0.979862	0.819316	0.993003	0.979593	0.816925	0.963265	1.26143	0.0160372	0.232003	1.18873	0.0620317	0.511059	0.786437	0.0102105	0.189236
ENSRNOG00000001847	312863	Ccdc91	Cluster 1	7.67475e-05	0.00231158	0.877516	0.222775	0.997586	0.915573	0.409346	0.999932	0.799462	0.0593016	0.728065	1.36398	0.00510573	0.461397	1.17774	0.133281	0.575502	1.24172	0.062873	0.460891	1.2312	0.0646835	0.517816	1.09489	0.416827	0.8627
ENSRNOG00000008843	29740	Eci1	Cluster 1	7.69089e-05	0.002314	0.985105	0.84827	0.997586	0.955494	0.56198	0.999932	1.0008	0.992575	0.999591	1.01742	0.828157	0.994549	1.26462	0.00401122	0.0933347	1.30248	0.00240661	0.0703316	1.18629	0.0394943	0.427513	1.33034	0.000762161	0.0415662
ENSRNOG00000012885	361454	Ccdc28a	Cluster 1	7.77896e-05	0.00233557	1.12949	0.3959	0.997586	1.01069	0.94077	0.999932	1.10647	0.5211	0.954637	1.22735	0.160741	0.892587	2.0165	5.79078e-06	0.000702853	1.61456	0.00256276	0.0731707	1.21569	0.193583	0.730732	1.43248	0.0180761	0.256389
ENSRNOG00000017420	207120	Nudt6	Cluster 1	7.95489e-05	0.00238137	1.08013	0.45862	0.997586	1.07875	0.466094	0.999932	1.13963	0.254543	0.880992	1.20596	0.0782066	0.838025	1.66793	5.23075e-06	0.000654004	1.51262	0.000382393	0.0180579	1.242	0.0482759	0.460526	1.40268	0.00241385	0.0829521
ENSRNOG00000010417	362240	RGD1563510	Cluster 3	7.95654e-05	0.00238137	1.17004	0.0442068	0.997586	0.974751	0.740186	0.999932	0.869734	0.102692	0.791561	1.0047	0.952165	0.998718	0.816973	0.0112546	0.172774	1.08759	0.314544	0.801112	1.17751	0.0449788	0.447262	1.0791	0.345693	0.823399
ENSRNOG00000019266	690285	Tmem223	Cluster 1	7.96765e-05	0.00238219	0.955654	0.630936	0.997586	0.918608	0.36941	0.999932	1.2691	0.0238296	0.630054	0.918398	0.374965	0.941865	1.2567	0.0189021	0.235024	1.39152	0.00164905	0.0541575	1.20049	0.0664267	0.523829	1.19898	0.0682872	0.479979
ENSRNOG00000000389	309762	Dna2	Cluster 14	8.11849e-05	0.00242475	0.832448	0.170413	0.997586	0.708912	0.0112033	0.999932	0.701445	0.0172497	0.587995	1.1639	0.262498	0.92197	0.863184	0.277275	0.735694	0.705603	0.0169996	0.238974	0.717667	0.0188518	0.300229	1.14579	0.328642	0.815401
ENSRNOG00000049281	684536	Gba	Cluster 1	8.15612e-05	0.00243121	1.04147	0.640587	0.997586	0.909519	0.277291	0.999932	0.878487	0.178274	0.85	1.02777	0.756317	0.987548	1.0601	0.508905	0.863484	1.40425	0.000494649	0.021706	1.26018	0.0124986	0.245692	0.987127	0.886597	0.984556
ENSRNOG00000013358	286758	Aqp11	Cluster 1	8.15718e-05	0.00243121	1.19647	0.0811528	0.997586	1.07778	0.463063	0.999932	1.19233	0.119416	0.802477	1.13525	0.221901	0.914357	1.7228	1.0247e-06	0.000171927	1.39697	0.00308881	0.0823386	1.40068	0.00209808	0.0848845	1.30557	0.0139054	0.225264
ENSRNOG00000002711	304951	Nuf2	Cluster 2	8.20079e-05	0.00244166	0.769306	0.143292	0.997586	0.736399	0.0884428	0.999932	0.684008	0.0552217	0.718603	0.810447	0.246464	0.919084	0.467127	6.03911e-05	0.00441676	0.374672	1.91552e-06	0.000277342	0.599828	0.00716464	0.179069	0.636633	0.0169881	0.248489
ENSRNOG00000009983	298309	Lrrc42	Cluster 3	8.22704e-05	0.00244692	1.00951	0.895394	0.997586	1.005	0.94473	0.999932	0.91202	0.246682	0.876938	0.855224	0.0345372	0.742175	0.73217	4.90646e-05	0.00374767	0.941155	0.435767	0.863641	1.00196	0.97916	0.995971	0.821618	0.0103774	0.19146
ENSRNOG00000028783	503018	Wdr35	Cluster 6	8.36473e-05	0.00248528	1.03831	0.709555	0.997586	0.973842	0.792835	0.999932	0.83943	0.117653	0.800596	0.994413	0.956348	0.998718	0.911787	0.368143	0.796243	1.03147	0.776142	0.964592	0.90078	0.32284	0.823279	0.622907	2.14673e-05	0.00315624
ENSRNOG00000006508	297332	Thnsl2	Cluster 1	8.39251e-05	0.00249094	1.08207	0.496821	0.997586	1.02088	0.858525	0.999932	1.20603	0.144531	0.834001	1.18718	0.147134	0.888037	1.38296	0.00700363	0.132999	1.6497	0.000130969	0.00810333	1.68544	4.21747e-05	0.00474308	1.53094	0.000684192	0.038644
ENSRNOG00000003259	303701	C1qtnf1	Cluster 1	8.65065e-05	0.00256223	1.14175	0.288605	0.997586	1.16282	0.227665	0.999932	1.50343	0.00371926	0.398065	1.26212	0.0680383	0.817831	1.3369	0.0236041	0.262993	1.64288	0.000379649	0.0179581	1.99189	8.76055e-07	0.000225115	1.32825	0.0313385	0.334406
ENSRNOG00000020875	499669	Celf3	Cluster 2	8.78289e-05	0.002596	1.24371	0.134114	0.997586	1.01869	0.898102	0.999932	1.08328	0.615425	0.963895	0.85805	0.298228	0.929184	0.588175	0.000490277	0.0228499	0.756367	0.0764233	0.49993	1.10478	0.509905	0.899211	0.97348	0.858751	0.980668
ENSRNOG00000022838	298545	Cnksr1	Cluster 1	8.84136e-05	0.00261058	1.08426	0.255566	0.997586	0.965423	0.619804	0.999932	0.944738	0.466781	0.944722	1.05538	0.454195	0.953219	1.22248	0.00631067	0.124759	1.20092	0.0186213	0.252801	1.04486	0.553724	0.914684	0.86596	0.0545282	0.437518
ENSRNOG00000015551	292485	Fuca2	Cluster 1	8.93421e-05	0.00263255	0.935784	0.447422	0.997586	1.02842	0.748001	0.999932	1.0427	0.663258	0.969385	1.0818	0.375274	0.941865	1.13097	0.166646	0.623869	1.27226	0.0121035	0.196599	1.32576	0.00259949	0.0965433	0.859261	0.0986038	0.563952
ENSRNOG00000011645	361976	Rrnad1	Cluster 1	9.10802e-05	0.00267547	1.01142	0.891592	0.997586	0.977625	0.785927	0.999932	1.05971	0.527416	0.954637	1.03955	0.646406	0.977437	1.30066	0.00248483	0.0688773	1.26988	0.00925017	0.165725	1.19292	0.0451527	0.447495	1.44401	5.84284e-05	0.00677461
ENSRNOG00000020264	290234	Dhrs1	Cluster 1	9.2769e-05	0.00272227	0.873183	0.268029	0.997586	0.824091	0.115431	0.999932	1.06739	0.627326	0.964979	0.875827	0.285631	0.925431	1.28539	0.0450397	0.365794	1.38484	0.0151612	0.225195	1.24923	0.0834573	0.573051	1.36073	0.0174694	0.252805
ENSRNOG00000020519	313783	Olfm2	Cluster 1	9.29848e-05	0.0027258	1.08808	0.506805	0.997586	1.06573	0.616424	0.999932	0.880374	0.363131	0.924482	1.11416	0.402437	0.946157	1.32511	0.0312132	0.305097	1.41833	0.0123819	0.19917	1.8076	2.39026e-05	0.00290117	1.3779	0.0175105	0.253049
ENSRNOG00000043192	680115	Ptpla	Cluster 1	9.5238e-05	0.00278899	1.09279	0.478467	0.997586	1.02518	0.842301	0.999932	1.31224	0.0508431	0.714477	0.987287	0.919634	0.99826	1.62246	0.000249563	0.0136162	1.66069	0.000304253	0.015343	1.41464	0.00924523	0.206339	1.18408	0.197812	0.710474
ENSRNOG00000019142	246097	Fas	Cluster 1	9.54274e-05	0.00279167	0.800636	0.00316632	0.997586	0.832497	0.0141537	0.999932	0.826292	0.0200821	0.60835	1.04	0.598514	0.972659	1.08331	0.28398	0.740519	1.07778	0.345608	0.820524	0.993107	0.928078	0.986629	0.91823	0.267365	0.773803
ENSRNOG00000014522	85239	Mlycd	Cluster 1	9.58365e-05	0.00280076	1.03127	0.808131	0.997586	1.02361	0.853974	0.999932	1.22653	0.145811	0.836016	1.12263	0.369544	0.941349	1.32117	0.0326738	0.311372	1.36655	0.0246194	0.293938	1.91268	4.42977e-06	0.000814949	1.48501	0.00360643	0.105815
ENSRNOG00000050483	686393	Pradc1	Cluster 3	9.64788e-05	0.00281665	0.891824	0.192758	0.997586	0.928351	0.396272	0.999932	0.975367	0.795533	0.982967	0.822092	0.0295045	0.726347	0.903264	0.253329	0.716492	0.817466	0.0351775	0.352306	1.02372	0.797492	0.969065	1.27621	0.00891064	0.174559
ENSRNOG00000013816	312826	Cmas	Cluster 1	9.67249e-05	0.00282094	0.999766	0.998043	0.99979	1.06656	0.499954	0.999932	0.805774	0.0422079	0.69733	1.05448	0.58394	0.97017	1.28395	0.0113202	0.173315	1.25036	0.0323969	0.33737	1.35759	0.00282647	0.102179	1.26141	0.0217998	0.283108
ENSRNOG00000022356	310244	Zc2hc1a	Cluster 2	0.00010049	0.00292775	0.90145	0.326495	0.997586	0.937655	0.541942	0.999932	0.844286	0.147148	0.837399	0.86294	0.170562	0.896172	0.598154	6.4112e-06	0.000771589	0.668903	0.000650656	0.0269357	0.743276	0.0083401	0.193875	0.885993	0.273371	0.779671
ENSRNOG00000010083	64390	Prpsap1	Cluster 5	0.000100863	0.00293321	0.946126	0.534549	0.997586	1.02262	0.801741	0.999932	1.1933	0.074128	0.751756	0.897306	0.232423	0.917223	0.937557	0.476126	0.848583	0.866396	0.138416	0.622168	0.893019	0.225873	0.760265	1.31073	0.00453266	0.120373
ENSRNOG00000017053	363268	Fbxo36	Cluster 3	0.000101879	0.00295915	2.16847	3.30093e-05	0.0627683	1.78427	0.00149626	0.999932	1.62108	0.0147519	0.567075	1.37845	0.0763284	0.836969	1.51018	0.0236545	0.263348	1.80037	0.00272481	0.0763456	2.39236	8.8036e-06	0.00135732	2.29808	2.03442e-05	0.00302227
ENSRNOG00000037376	363289	Mterfd2	Cluster 1	0.000102013	0.00296005	1.10227	0.279339	0.997586	1.09377	0.319098	0.999932	1.09431	0.36237	0.924437	1.20565	0.0423795	0.761278	1.60464	1.33372e-06	0.000207879	1.25809	0.0196895	0.260671	1.25613	0.0167431	0.284574	1.37959	0.000896072	0.0460516
ENSRNOG00000013766	170465	Acaa2	Cluster 1	0.000103649	0.00300445	1.07299	0.520345	0.997586	0.966948	0.758856	0.999932	0.865947	0.2341	0.872788	1.08948	0.441039	0.952531	1.23934	0.0559829	0.402419	1.47808	0.00135212	0.0471474	1.41212	0.00327954	0.112431	0.961767	0.733183	0.958513
ENSRNOG00000037432	313563	Exo5	Cluster 1	0.000104025	0.0030123	1.14422	0.0912297	0.997586	1.08244	0.31796	0.999932	0.99722	0.974476	0.998036	1.29386	0.00182411	0.316293	1.26734	0.00398286	0.0928129	1.2973	0.00299715	0.0809542	1.20284	0.0275686	0.357627	0.935258	0.418624	0.863557
ENSRNOG00000012630	295342	Rhoc	Cluster 2	0.000104937	0.00303563	1.19445	0.148358	0.997586	1.04381	0.725676	0.999932	1.37241	0.0205131	0.611231	0.775488	0.042738	0.761278	0.859785	0.224902	0.689839	0.735462	0.0218546	0.275457	0.9987	0.991862	0.998172	1.09298	0.486521	0.894963
ENSRNOG00000008157	29179	Syn2	Cluster 1	0.00010565	0.00305101	1.09619	0.364366	0.997586	1.05478	0.597755	0.999932	1.04	0.724275	0.974385	1.21898	0.055975	0.796096	1.14907	0.177433	0.637195	1.55071	0.000120465	0.00760181	1.39008	0.00239884	0.0915958	0.931971	0.504763	0.901352
ENSRNOG00000007514	689988	Sox12	Cluster 2	0.000105683	0.00305101	0.929647	0.213612	0.997586	0.87775	0.0277488	0.999932	0.965595	0.586117	0.960962	0.809597	0.000582711	0.174954	0.770352	2.97635e-05	0.00251912	0.84613	0.00940114	0.167175	0.770512	4.82244e-05	0.00515042	0.8145	0.001123	0.0530319
ENSRNOG00000007077	315745	Fem1b	Cluster 2	0.000106561	0.00307015	1.11266	0.199564	0.997586	1.05311	0.532518	0.999932	0.974524	0.777067	0.980755	0.867326	0.0929554	0.846325	0.777794	0.00355725	0.0870077	0.836437	0.0483288	0.412472	0.969344	0.718929	0.952263	0.762333	0.00228744	0.0805488
ENSRNOG00000017960	83632	Deaf1	Cluster 1	0.000107033	0.00308062	1.02303	0.699603	0.997586	0.983749	0.781251	0.999932	1.04157	0.530874	0.955164	1.0887	0.158061	0.892587	0.929842	0.226222	0.690296	1.19545	0.00614414	0.128963	1.23898	0.000778633	0.0420624	1.17578	0.00999653	0.187272
ENSRNOG00000000577	140942	Ddit4	Cluster 2	0.000107665	0.00309569	0.916408	0.650503	0.997586	0.840658	0.368543	0.999932	1.42335	0.0984755	0.788706	0.643803	0.0263629	0.709386	0.485568	0.000373971	0.018265	0.620541	0.0238139	0.288426	0.873368	0.50135	0.896313	0.91413	0.65546	0.942688
ENSRNOG00000021008	291618	Kctd16	Cluster 2	0.000108042	0.00310341	0.82041	0.137003	0.997586	0.883751	0.351262	0.999932	1.23977	0.142241	0.83285	0.657412	0.00236604	0.341142	0.792089	0.0850636	0.484775	0.804534	0.130258	0.611779	0.813836	0.138395	0.663826	0.579014	0.00015268	0.0138251
ENSRNOG00000006306	25040	Gip	Cluster 1	0.000108955	0.00312648	0.934747	0.453553	0.997586	0.957284	0.627418	0.999932	1.04303	0.670273	0.969385	1.03493	0.706652	0.984256	1.17861	0.0742527	0.457664	1.51479	4.74622e-05	0.00365923	1.26871	0.0128401	0.249142	1.16205	0.112341	0.58906
ENSRNOG00000011300	307582	Lama3	Cluster 2	0.000110656	0.00317211	1.00561	0.950149	0.998093	1.04982	0.587333	0.999932	1.11747	0.261314	0.884834	0.771039	0.00517251	0.465411	0.896546	0.231136	0.695329	0.804132	0.02626	0.30423	0.874911	0.155375	0.688166	1.14984	0.137905	0.634611
ENSRNOG00000037239	293860	Flna	Cluster 1	0.000110986	0.00317836	0.998621	0.991191	0.99946	0.878592	0.301951	0.999932	0.697388	0.0102158	0.525969	0.893419	0.375225	0.941865	0.907272	0.443601	0.833817	1.21288	0.155131	0.648135	1.02814	0.831687	0.974018	0.636312	0.000817836	0.0435676
ENSRNOG00000019205	84470	Gnpat	Cluster 6	0.000111452	0.00318852	0.993463	0.937579	0.998093	1.06221	0.47181	0.999932	0.948802	0.568873	0.958771	1.16994	0.0674446	0.816867	1.13757	0.13188	0.572106	0.858322	0.0938435	0.541233	0.918325	0.331369	0.827709	0.767957	0.00328149	0.0994666
ENSRNOG00000026647	497942	Cxcl16	Cluster 1	0.000112173	0.00320272	1.12837	0.213134	0.997586	1.13366	0.196073	0.999932	1.11471	0.308229	0.906841	1.25526	0.0223394	0.687211	1.50644	6.76662e-05	0.00482511	1.388	0.0022347	0.0668838	1.21683	0.0542977	0.48491	0.939589	0.537066	0.912238
ENSRNOG00000018220	64183	Pde4dip	Cluster 1	0.000112479	0.00320824	0.856064	0.153212	0.997586	0.809939	0.0539225	0.999932	0.60268	5.19867e-05	0.0449339	0.917596	0.433944	0.951321	0.729019	0.00491735	0.106904	0.909405	0.416888	0.855739	0.874331	0.236384	0.769234	0.631867	0.000103928	0.0105119
ENSRNOG00000049979	393087	PCDHA5	Cluster 2	0.000112607	0.00320867	0.787979	0.00422711	0.997586	0.971695	0.723873	0.999932	0.796231	0.0123932	0.547361	0.900541	0.205904	0.910544	0.763363	0.00148925	0.048994	0.749774	0.00145551	0.0495413	0.668295	7.94964e-06	0.00127386	0.768941	0.00259502	0.0867735
ENSRNOG00000014900	25620	CREM	Cluster 2	0.000112896	0.0032137	1.27047	0.212169	0.997586	0.975868	0.898226	0.999932	1.21973	0.345876	0.919443	0.745701	0.132522	0.884219	0.864461	0.452949	0.836861	0.612627	0.0194101	0.259069	0.770741	0.193962	0.730732	1.58634	0.0227654	0.288361
ENSRNOG00000003312	89824	Chi3l1	Cluster 2	0.000114272	0.00324851	1.13766	0.458349	0.997586	1.02663	0.879694	0.999932	1.18902	0.366045	0.926034	0.512834	0.000272157	0.102141	0.741554	0.0923728	0.498613	0.828351	0.316528	0.80266	1.09698	0.61002	0.927286	1.04022	0.827863	0.975887
ENSRNOG00000025430	308490	Ddx18	Cluster 4	0.000114516	0.00325008	0.882513	0.192582	0.997586	0.9495	0.587452	0.999932	0.91187	0.38075	0.929609	1.16398	0.11946	0.871844	1.18602	0.0808058	0.474475	0.968219	0.753969	0.958189	0.877943	0.193786	0.730732	0.736383	0.00280891	0.0908313
ENSRNOG00000001168	361818	Rsph1	Cluster 2	0.000114982	0.00326009	1.00274	0.981772	0.998625	0.953173	0.689214	0.999932	0.931935	0.593355	0.961497	0.784127	0.0481143	0.774331	0.694977	0.00354634	0.0869005	0.574252	4.62959e-05	0.00360792	0.739043	0.0175671	0.29081	0.962119	0.757779	0.964837
ENSRNOG00000007426	689176	Tmem64	Cluster 2	0.000115408	0.0032689	0.955531	0.773869	0.997586	1.09282	0.57532	0.999932	0.954118	0.787466	0.982366	1.05305	0.747601	0.986787	0.5093	6.32176e-05	0.00459989	0.838762	0.305018	0.792858	1.09012	0.601992	0.925594	0.782769	0.141045	0.638742
ENSRNOG00000008596	311548	Ttll9	Cluster 1	0.000115785	0.00327319	1.02095	0.804589	0.997586	1.00436	0.958634	0.999932	1.09392	0.331659	0.913401	1.06844	0.436918	0.951909	1.1757	0.059586	0.413924	1.14448	0.138347	0.622168	1.3327	0.00146225	0.0655781	1.49993	1.25189e-05	0.00205216
ENSRNOG00000037707	363496	Armcx6	Cluster 1	0.000115789	0.00327319	0.952812	0.582173	0.997586	1.04523	0.614551	0.999932	1.09212	0.362769	0.924437	1.07891	0.394689	0.942895	1.30784	0.00332651	0.0829388	1.35114	0.0020345	0.0625997	1.37152	0.000864057	0.0451337	1.38461	0.00061513	0.0358068
ENSRNOG00000017309	362626	RGD1359529	Cluster 1	0.00011662	0.00329107	0.883667	0.424079	0.997586	0.921599	0.597303	0.999932	0.939012	0.711256	0.972041	1.32362	0.0762637	0.836969	1.05757	0.720964	0.937768	1.02503	0.882132	0.982352	1.09037	0.591946	0.922453	1.94342	8.51715e-05	0.00927232
ENSRNOG00000028384	311671	Npepl1	Cluster 3	0.000117316	0.00330401	0.986523	0.886334	0.997586	0.930425	0.448208	0.999932	1.06843	0.526785	0.954637	0.951583	0.606571	0.974139	0.98415	0.868228	0.974902	1.29776	0.0125668	0.201259	1.33722	0.00424661	0.131448	1.38976	0.00129616	0.0578567
ENSRNOG00000046607	114491	Cited4	Cluster 1	0.000117343	0.00330401	1.00042	0.995474	0.999638	0.920679	0.268842	0.999932	1.12383	0.156743	0.844103	1.05229	0.500439	0.961225	1.22895	0.00757387	0.13947	1.21019	0.0195821	0.260149	1.19621	0.023333	0.331366	0.906604	0.209561	0.719812
ENSRNOG00000005985	83731	Kcnma1	Cluster 12	0.000117628	0.00330737	0.892004	0.0681069	0.997586	0.843915	0.00742064	0.999932	0.777857	0.000396503	0.159288	0.808283	0.00106003	0.254585	0.722819	1.55526e-06	0.000235961	0.775603	0.000268134	0.0139665	0.901152	0.110795	0.626251	0.826725	0.00416631	0.114876
ENSRNOG00000015442	65042	Sfxn3	Cluster 1	0.000117694	0.00330737	1.08844	0.451407	0.997586	0.915867	0.434892	0.999932	0.877944	0.293957	0.902269	0.801068	0.0542894	0.789888	1.01059	0.926353	0.985584	1.29073	0.0378092	0.367063	1.10007	0.417218	0.867426	0.732047	0.00921005	0.177855
ENSRNOG00000005592	286895	Brinp2	Cluster 2	0.00011789	0.00330961	0.915691	0.505573	0.997586	0.902958	0.440568	0.999932	1.10184	0.505311	0.951805	0.825535	0.155111	0.892587	0.624527	0.000696403	0.0292534	0.686194	0.0096779	0.169455	0.640443	0.00172462	0.0735295	0.598226	0.000343256	0.0244157
ENSRNOG00000014786	25729	Ccne1	Cluster 3	0.00011941	0.00334155	0.806259	0.020295	0.997586	0.855118	0.0891922	0.999932	0.874466	0.184076	0.850315	0.989943	0.913089	0.99826	0.76976	0.00576386	0.118708	0.829501	0.0605521	0.45292	1.09868	0.324966	0.823748	1.14645	0.154205	0.656635
ENSRNOG00000016097	311844	Ccbl1	Cluster 2	0.000119435	0.00334155	1.05744	0.635675	0.997586	1.02456	0.836825	0.999932	1.1541	0.270653	0.890159	0.88654	0.315067	0.93347	0.827698	0.116272	0.544748	0.801568	0.0847736	0.521526	1.17863	0.18393	0.721531	1.40856	0.00648284	0.147187
ENSRNOG00000011667	296741	Fastk	Cluster 1	0.000119643	0.00334237	1.07119	0.483402	0.997586	1.00392	0.968142	0.999932	1.20165	0.0912078	0.778829	1.125	0.238012	0.917223	1.38045	0.00164942	0.0524972	1.51237	0.000179468	0.0103268	1.41599	0.00100662	0.0501077	1.48128	0.000230177	0.018442
ENSRNOG00000010645	83781	Lgals3	Cluster 2	0.000120181	0.00335414	0.954304	0.843522	0.997586	0.801465	0.351522	0.999932	0.935678	0.798762	0.983617	0.349232	3.30975e-05	0.0264734	0.860668	0.532936	0.872007	0.732224	0.225094	0.731718	1.02719	0.913658	0.985763	1.22561	0.411941	0.860068
ENSRNOG00000050210	414792	RT1-CE10	Cluster 1	0.000120394	0.00335679	1.02778	0.840148	0.997586	1.06601	0.638141	0.999932	1.55861	0.00379934	0.398065	1.1606	0.281427	0.925194	1.53528	0.00248126	0.0688454	1.42342	0.0179247	0.247227	1.81579	6.24882e-05	0.00626282	1.63299	0.000834269	0.0438229
ENSRNOG00000012665	499330	Nmrk1	Cluster 1	0.000121122	0.0033738	1.05635	0.477276	0.997586	1.01994	0.797692	0.999932	1.20393	0.0308395	0.659472	1.17413	0.04245	0.761278	1.25898	0.0040477	0.0939403	1.273	0.00461053	0.10707	1.46047	9.3208e-06	0.0014217	1.34676	0.000370291	0.0259504
ENSRNOG00000017780	171445	Akr7a2	Cluster 1	0.00012313	0.00342638	1.01704	0.861909	0.997586	0.941581	0.535842	0.999932	1.1066	0.344497	0.919375	0.952634	0.622599	0.975232	1.1704	0.112961	0.540056	1.3195	0.00956845	0.168574	1.49468	0.000149583	0.0120524	1.28449	0.0153203	0.237421
ENSRNOG00000019568	24518	Jund	Cluster 2	0.000123301	0.00342779	1.05212	0.690149	0.997586	0.984535	0.902623	0.999932	0.955462	0.745231	0.977531	0.674403	0.00300062	0.367324	0.590928	0.000101658	0.00663521	0.739757	0.0306825	0.329105	0.834146	0.175224	0.710397	0.723163	0.016652	0.246735
ENSRNOG00000016484	297029	Gstk1	Cluster 10	0.000124089	0.00344634	1.06817	0.543656	0.997586	0.957895	0.691804	0.999932	0.906685	0.41275	0.936036	0.885399	0.270419	0.92197	1.50851	0.000328686	0.0170457	0.985719	0.902242	0.986082	0.90232	0.365404	0.845074	0.916868	0.444384	0.876507
ENSRNOG00000012347	25159	Gata2	Cluster 2	0.000124532	0.00345517	1.05932	0.655953	0.997586	0.823656	0.136031	0.999932	0.908365	0.499849	0.951428	0.705075	0.0090509	0.574593	0.548465	1.53236e-05	0.00150198	0.702172	0.0129002	0.203965	0.717758	0.0158088	0.275626	0.716108	0.0151209	0.235468
ENSRNOG00000000010	498922	Cbln1	Cluster 2	0.000124649	0.00345517	1.03238	0.756179	0.997586	0.960293	0.693049	0.999932	1.02844	0.803854	0.984218	0.885052	0.242667	0.919084	0.704294	0.00111234	0.0401105	0.643128	0.000138068	0.00841476	0.891841	0.287053	0.803008	0.921137	0.444105	0.876321
ENSRNOG00000017291	24788	Sord	Cluster 1	0.000124831	0.00345686	0.771888	0.0437183	0.997586	0.827458	0.137896	0.999932	0.99836	0.990613	0.999035	1.048	0.715601	0.984632	1.20377	0.151936	0.603659	1.28215	0.0721971	0.487788	1.29708	0.0521648	0.478003	0.800754	0.0961489	0.55659
ENSRNOG00000009656	313589	Rspo1	Cluster 2	0.000125726	0.00347825	1.01952	0.827532	0.997586	1.02243	0.802594	0.999932	1.13314	0.202595	0.860635	0.855445	0.0855296	0.846325	0.759825	0.00296815	0.0761337	0.762607	0.005696	0.122617	0.910204	0.311353	0.816486	0.772003	0.00632679	0.145615
ENSRNOG00000018789	79123	Asic1	Cluster 2	0.000126643	0.00349684	1.01695	0.824718	0.997586	0.893336	0.139826	0.999932	1.11393	0.198617	0.858339	0.814056	0.00887085	0.570438	0.764495	0.00075435	0.0306904	0.878872	0.117749	0.590344	0.802731	0.00670844	0.173006	0.908213	0.226539	0.737105
ENSRNOG00000017621	361648	Spns1	Cluster 1	0.000127459	0.00351598	1.02562	0.800586	0.997586	0.962019	0.699075	0.999932	1.2092	0.0874579	0.776301	1.19958	0.0759629	0.836969	1.32556	0.00666189	0.129175	1.46667	0.000628479	0.0262846	1.48532	0.000279424	0.0200192	1.06876	0.52528	0.9082
ENSRNOG00000018958	117038	Mt3	Cluster 1	0.000129173	0.00355637	1.00998	0.964311	0.998093	1.0817	0.723575	0.999932	0.929433	0.764534	0.979906	0.945982	0.805237	0.990883	1.77186	0.0126718	0.185485	2.59638	0.00013975	0.00848104	1.92383	0.00581561	0.157679	1.36462	0.182247	0.693635
ENSRNOG00000005347	366140	Fjx1	Cluster 8	0.000129861	0.00356843	1.25291	0.0324871	0.997586	1.04571	0.667492	0.999932	1.09293	0.438254	0.94051	0.947103	0.606715	0.974139	1.03037	0.776785	0.954804	1.02721	0.811043	0.969202	1.11359	0.323271	0.823568	0.696648	0.00126238	0.0571538
ENSRNOG00000020601	362825	Hmg20b	Cluster 2	0.000131706	0.00361565	1.06788	0.530433	0.997586	0.939708	0.552425	0.999932	1.16143	0.195613	0.855355	0.821313	0.0662129	0.812228	0.801158	0.0390853	0.338648	0.688489	0.00135191	0.0471474	0.879808	0.242873	0.773478	1.08395	0.461124	0.885494
ENSRNOG00000039754	501854	RAB7B	Cluster 5	0.000132064	0.00362199	1.02992	0.861179	0.997586	1.21186	0.256231	0.999932	1.49907	0.031414	0.665045	0.819359	0.245978	0.919084	1.41207	0.0462228	0.370966	1.00877	0.96173	0.996038	1.26594	0.182809	0.720927	1.94012	0.000298803	0.0223109
ENSRNOG00000002778	114512	Aatf	Cluster 9	0.000132394	0.00362755	1.11468	0.144253	0.997586	1.01943	0.794507	0.999932	1.18542	0.0388862	0.686088	1.16339	0.0460353	0.766843	1.04784	0.533415	0.872007	1.07295	0.378406	0.837337	1.05176	0.513614	0.900896	1.45178	5.76888e-06	0.00111936
ENSRNOG00000012576	286900	Vimp	Cluster 1	0.000133479	0.00365136	1.22413	0.0485397	0.997586	1.13742	0.205953	0.999932	1.2497	0.0481796	0.706843	1.15221	0.170501	0.896172	1.44569	0.000545603	0.0248201	1.50172	0.000350413	0.0170144	1.57753	4.2758e-05	0.00478269	1.62557	1.46673e-05	0.00235031
ENSRNOG00000020554	295245	Slc50a1	Cluster 1	0.000134335	0.00366051	1.10856	0.365439	0.997586	0.928704	0.515488	0.999932	1.30045	0.0380387	0.683644	1.13213	0.283195	0.925248	1.14675	0.236698	0.700783	1.375	0.0108914	0.184366	1.60179	0.00014511	0.0118257	1.56086	0.000310315	0.0229946
ENSRNOG00000019721	293491	Ypel3	Cluster 1	0.000134399	0.00366051	1.68672	0.000448896	0.474217	1.27472	0.0934151	0.999932	1.10798	0.516516	0.953206	1.05935	0.692105	0.982575	1.67104	0.000660993	0.0283296	1.52612	0.0075621	0.146558	1.4375	0.0172691	0.287714	1.85118	8.81815e-05	0.00949132
ENSRNOG00000000219	301111	Ano10	Cluster 2	0.000134495	0.00366051	1.04018	0.655437	0.997586	0.998197	0.983683	0.999932	0.964781	0.712001	0.972041	0.954107	0.599948	0.973056	0.752668	0.00204314	0.0605435	0.849627	0.0898572	0.532531	0.971563	0.754269	0.960148	0.700407	0.000210925	0.0173879
ENSRNOG00000006075	81730	Fez1	Cluster 2	0.000135209	0.00367641	1.18227	0.0371839	0.997586	1.16938	0.0511062	0.999932	1.39152	0.000276909	0.133869	1.20375	0.0232474	0.691434	0.972752	0.731384	0.941222	1.06371	0.471343	0.877454	1.30427	0.00184573	0.0773066	1.314	0.0013934	0.0604135
ENSRNOG00000015057	497937	Tmem102	Cluster 1	0.000136814	0.00371298	1.09673	0.293196	0.997586	1.02117	0.81096	0.999932	1.11817	0.248217	0.878291	1.09431	0.311724	0.931331	1.44974	6.81206e-05	0.0048454	1.28582	0.00917264	0.165305	1.42676	0.000195162	0.0150043	1.09758	0.31002	0.803605
ENSRNOG00000013663	308602	Tmem86a	Cluster 1	0.000138961	0.00376408	1.10965	0.307091	0.997586	1.07651	0.468513	0.999932	1.15518	0.198953	0.858339	1.39317	0.0017824	0.313329	1.59513	1.8365e-05	0.00171726	1.42473	0.0017262	0.0558869	1.15897	0.166643	0.700128	1.08538	0.440618	0.874667
ENSRNOG00000048242	682457	Txlna	Cluster 10	0.000139232	0.00376785	1.11343	0.254559	0.997586	1.09561	0.332393	0.999932	1.09613	0.375706	0.928105	1.07381	0.455633	0.953219	1.07697	0.437293	0.831027	0.995726	0.96631	0.996711	1.12987	0.215399	0.752695	1.61602	4.53685e-06	0.000917764
ENSRNOG00000014327	117505	Csrp3	Cluster 1	0.000139963	0.00378404	0.880671	0.0892681	0.997586	0.855634	0.0378983	0.999932	1.06382	0.449009	0.942664	0.999924	0.999197	0.999914	1.06937	0.373593	0.798764	1.29601	0.00166749	0.0545433	1.10889	0.184186	0.721787	1.04442	0.574921	0.92096
ENSRNOG00000010134	192272	Acot2	Cluster 1	0.000141771	0.00382568	0.941418	0.693086	0.997586	0.917784	0.575058	0.999932	0.909145	0.571654	0.95928	1.27329	0.121989	0.874393	1.31076	0.0838056	0.481933	1.8138	0.000507855	0.0220816	1.69138	0.00141955	0.0642694	1.19263	0.271674	0.778193
ENSRNOG00000007390	25493	Nfkbia	Cluster 2	0.000142991	0.00385495	1.08521	0.453795	0.997586	1.06558	0.560365	0.999932	1.26035	0.0563472	0.71898	0.980372	0.857705	0.997323	0.798732	0.0446356	0.363547	0.774281	0.0320038	0.335427	0.845566	0.143092	0.671482	1.20406	0.105505	0.576088
ENSRNOG00000006937	245956	Scn3b	Cluster 2	0.0001441	0.00388116	1.04613	0.832686	0.997586	1.09416	0.673464	0.999932	1.04785	0.842266	0.988026	1.06008	0.787632	0.989609	0.451565	0.000409029	0.0197073	0.52884	0.00684991	0.138331	0.969419	0.889191	0.98186	0.702083	0.115275	0.595378
ENSRNOG00000016733	81756	Rab13	Cluster 2	0.000144367	0.00388469	1.01846	0.894944	0.997586	0.955779	0.744064	0.999932	1.3073	0.0814665	0.767648	0.787102	0.0911618	0.846325	0.850901	0.252341	0.716492	0.723153	0.0325055	0.338007	0.862547	0.308144	0.815319	1.37989	0.0282342	0.317145
ENSRNOG00000020860	310652	Tdrkh	Cluster 2	0.000146055	0.00392641	1.1946	0.0685954	0.997586	1.10104	0.320782	0.999932	1.04725	0.66441	0.969385	0.918785	0.388769	0.942447	0.711491	0.000796713	0.0318888	0.855046	0.13606	0.618952	0.971665	0.775905	0.96499	0.943126	0.562289	0.918761
ENSRNOG00000009970	353316	Dfna5	Cluster 12	0.000147952	0.00397367	0.924027	0.457594	0.997586	0.986928	0.901395	0.999932	0.73674	0.0103841	0.53113	1.15999	0.170738	0.896172	0.925741	0.474521	0.847842	0.774588	0.0281177	0.313895	0.898447	0.335618	0.830238	1.23378	0.0609047	0.461281
ENSRNOG00000046758	687483	Tmem217	Cluster 2	0.000148106	0.00397405	1.16579	0.294488	0.997586	1.05553	0.711084	0.999932	1.61322	0.00368138	0.396498	0.775527	0.0885372	0.846325	0.841772	0.246264	0.711548	0.844338	0.284189	0.781309	1.09651	0.545702	0.911788	1.30299	0.0850598	0.52769
ENSRNOG00000033119	25031	Plcb4	Cluster 2	0.00014896	0.00399322	0.79882	0.184762	0.997586	1.06583	0.705245	0.999932	0.650325	0.0223403	0.624456	0.973257	0.873987	0.99826	0.717579	0.054825	0.399195	0.583156	0.00384316	0.0947904	0.678049	0.0294991	0.370335	0.466675	3.91846e-05	0.00505729
ENSRNOG00000021517	361410	Tmem231	Cluster 1	0.000150463	0.00402594	1.28339	0.0927708	0.997586	1.2614	0.117287	0.999932	1.30746	0.1006	0.788706	1.3607	0.0416288	0.75829	1.28891	0.091909	0.497348	2.05719	1.78468e-05	0.00170272	2.1449	3.40199e-06	0.000653674	1.43069	0.0218296	0.283108
ENSRNOG00000022303	690214	Pdf	Cluster 1	0.000150931	0.00403468	0.984325	0.858623	0.997586	1.01626	0.855739	0.999932	0.96373	0.705142	0.971382	0.856652	0.0882653	0.846325	1.20237	0.0430681	0.35641	1.25226	0.0207975	0.268177	1.28981	0.00719148	0.179146	1.22217	0.0326629	0.34239
ENSRNOG00000038868	303915	Iqcb1	Cluster 1	0.000152567	0.0040746	1.10655	0.357339	0.997586	1.12877	0.271351	0.999932	0.997224	0.981628	0.998322	1.39663	0.00345498	0.387567	1.54751	0.000172077	0.0102041	1.55005	0.000371544	0.0176443	1.39423	0.00464943	0.138719	1.13046	0.286232	0.789193
ENSRNOG00000001807	500364	Sspn	Cluster 1	0.000157386	0.00419936	1.02115	0.902546	0.997586	1.03027	0.861499	0.999932	0.901185	0.580489	0.960609	0.898807	0.538829	0.965558	1.06743	0.706799	0.933983	1.47143	0.0388041	0.371786	1.81654	0.00120114	0.0567552	1.81132	0.00126443	0.057156
ENSRNOG00000026407	361853	Fam184a	Cluster 1	0.000157942	0.00420864	1.21374	0.131945	0.997586	1.21407	0.131416	0.999932	0.766024	0.0605692	0.731111	1.29723	0.0471595	0.769526	1.27034	0.0674853	0.43837	1.37447	0.0231266	0.283351	1.22173	0.135819	0.660882	0.850705	0.227421	0.737797
ENSRNOG00000039890	305142	Abcg3l3	Cluster 5	0.000158029	0.00420864	1.24457	0.221307	0.997586	1.27033	0.181427	0.999932	2.70964	2.08661e-06	0.00425118	1.36909	0.0848298	0.846325	1.092	0.626383	0.909384	0.976999	0.903662	0.986111	1.16285	0.418158	0.867914	1.29056	0.172635	0.682734
ENSRNOG00000002480	289287	Gpr137b	Cluster 1	0.000159179	0.00423006	1.01805	0.836486	0.997586	1.01174	0.892914	0.999932	1.08384	0.399616	0.934422	1.13769	0.144924	0.888037	1.26001	0.00999499	0.1623	1.41723	0.000339555	0.0165841	1.38008	0.000597352	0.0351305	1.01158	0.898761	0.98615
ENSRNOG00000001435	304401	Srcrb4d	Cluster 1	0.000159278	0.00423006	0.943644	0.524002	0.997586	0.966416	0.707249	0.999932	0.980582	0.844641	0.988026	1.20937	0.0418261	0.759326	1.34721	0.00171492	0.0538708	1.26289	0.0193509	0.258993	1.22771	0.0331009	0.392573	1.35775	0.00177199	0.0698747
ENSRNOG00000009550	29230	Sqle	Cluster 2	0.000161612	0.00428407	0.719845	0.0174534	0.997586	0.924084	0.561772	0.999932	0.782077	0.103093	0.791561	0.723977	0.0211835	0.677116	0.527729	1.24166e-05	0.00126485	0.576932	0.000315664	0.0157132	0.680827	0.00803341	0.19063	0.568331	0.000140616	0.0128551
ENSRNOG00000014231	25516	Pnoc	Cluster 2	0.000162803	0.00430764	0.989146	0.896715	0.997586	0.885255	0.149672	0.999932	0.757756	0.00348289	0.38816	0.717703	0.00019358	0.084946	0.736588	0.000547826	0.024822	0.757245	0.00286393	0.0789254	0.731017	0.000578198	0.0343582	0.720805	0.000337116	0.0242206
ENSRNOG00000019124	309449	Elovl3	Cluster 2	0.000163522	0.00432121	1.04427	0.669806	0.997586	0.874799	0.190014	0.999932	1.07188	0.534885	0.956392	0.96836	0.755007	0.987311	0.763331	0.0101786	0.164118	0.72	0.0034998	0.0896516	0.939441	0.556205	0.91555	0.69217	0.000801044	0.0427974
ENSRNOG00000018939	300689	Rexo2	Cluster 1	0.000163619	0.00432121	0.998134	0.981257	0.998625	0.945028	0.477609	0.999932	0.842905	0.0534035	0.718603	0.955849	0.575898	0.969771	1.16483	0.06122	0.419553	1.32299	0.00155988	0.052099	1.13223	0.137311	0.663082	1.04036	0.633903	0.936327
ENSRNOG00000014693	690367	Btbd6	Cluster 1	0.000164896	0.00434902	1.08115	0.275485	0.997586	0.957749	0.545285	0.999932	0.988867	0.886535	0.989814	1.08252	0.274683	0.923589	1.18671	0.0199021	0.241857	1.36779	0.000102285	0.00665557	1.26486	0.00216691	0.0864429	1.09429	0.22824	0.738788
ENSRNOG00000004229	29191	Tac3	Cluster 10	0.000165406	0.00435631	1.01806	0.833818	0.997586	0.834682	0.0365334	0.999932	0.913093	0.334014	0.914167	0.850782	0.0645205	0.812118	0.972122	0.743894	0.944789	0.745489	0.00194754	0.0605116	0.812241	0.0215813	0.321166	1.12231	0.197378	0.710091
ENSRNOG00000010617	315174	Scube1	Cluster 2	0.000168264	0.00441934	0.934145	0.481276	0.997586	0.888919	0.224868	0.999932	0.752057	0.0086575	0.496736	0.835495	0.0693638	0.81964	0.613128	3.04734e-06	0.00041194	0.710618	0.00148866	0.0504289	0.793902	0.0242606	0.337984	0.724688	0.00193505	0.0729107
ENSRNOG00000020657	85385	Shc1	Cluster 2	0.00017091	0.00447645	1.08376	0.4263	0.997586	0.941839	0.553077	0.999932	0.919309	0.449449	0.942664	0.937323	0.527707	0.96546	0.663232	0.000125928	0.00791156	0.872626	0.213201	0.719663	1.06459	0.553025	0.914684	1.06071	0.576362	0.921715
ENSRNOG00000019858	309201	Rom1	Cluster 2	0.000171198	0.0044799	0.788795	0.0588952	0.997586	0.781564	0.0499194	0.999932	1.16598	0.263161	0.886141	0.855374	0.217311	0.912455	0.791201	0.0658892	0.433631	0.656049	0.00225454	0.0672614	0.789642	0.0715008	0.540243	1.15345	0.272989	0.779559
ENSRNOG00000001522	311748	Metap1d	Cluster 1	0.000172976	0.00452227	1.13765	0.295342	0.997586	0.962111	0.753235	0.999932	1.15476	0.288706	0.899089	1.14311	0.284742	0.925341	1.68265	6.94645e-05	0.00491647	1.50071	0.00288602	0.0792582	1.15081	0.275238	0.794719	1.00867	0.946332	0.992252
ENSRNOG00000007428	502643	Ypel4	Cluster 3	0.000173543	0.0045269	1.36286	0.0087354	0.997586	1.09126	0.450813	0.999932	1.29418	0.0452387	0.699628	0.933438	0.557434	0.967128	0.923314	0.496951	0.856933	1.04358	0.732628	0.953098	1.04305	0.727161	0.953921	1.50728	0.00101025	0.0495963
ENSRNOG00000008054	304982	Igsf9	Cluster 2	0.000173629	0.0045269	1.08786	0.548691	0.997586	0.893895	0.424793	0.999932	1.06048	0.703751	0.971382	0.630971	0.00168807	0.308148	0.633115	0.00181821	0.0561265	0.631502	0.00311906	0.0828273	0.769765	0.0768298	0.554476	0.721246	0.0279355	0.315454
ENSRNOG00000011567	315550	Rpusd4	Cluster 1	0.000176751	0.00459989	1.10889	0.0921541	0.997586	1.02574	0.676316	0.999932	1.10122	0.152393	0.841982	1.2239	0.00150395	0.299979	1.34949	5.25074e-06	0.000654004	1.2147	0.00389408	0.0953787	1.2213	0.00223278	0.0878239	1.13917	0.0428624	0.390872
ENSRNOG00000026762	24984	RT1-DOa	Cluster 3	0.00017899	0.00464966	1.23853	0.0502326	0.997586	1.0823	0.464703	0.999932	1.3165	0.0227466	0.62482	0.928947	0.501701	0.961225	1.06309	0.576937	0.890483	1.01023	0.930466	0.990302	1.34239	0.010492	0.222582	1.51697	0.000378676	0.0260893
ENSRNOG00000019267	502097	Dkk4	Cluster 2	0.000179495	0.00465853	0.794744	0.132355	0.997586	0.770461	0.088227	0.999932	1.2329	0.211665	0.863219	0.630022	0.00342998	0.387567	0.688691	0.0171569	0.222439	0.547865	0.000403002	0.0186908	0.746351	0.0674056	0.527755	0.91615	0.580569	0.922716
ENSRNOG00000036649	361671	Pwwp2b	Cluster 2	0.000180112	0.00467031	1.06547	0.447006	0.997586	1.12286	0.166389	0.999932	1.20581	0.0436103	0.69733	0.925143	0.358132	0.940775	0.87545	0.117963	0.548259	0.979115	0.814357	0.969819	1.08922	0.327059	0.825126	0.795356	0.0098626	0.186175
ENSRNOG00000014018	25280	St8sia1	Cluster 2	0.000180456	0.00467496	0.908868	0.458067	0.997586	0.992686	0.954468	0.999932	0.791211	0.100604	0.788706	0.872825	0.29856	0.929184	0.581017	7.28165e-05	0.00509055	0.680284	0.00664378	0.13574	0.783224	0.0715528	0.540243	1.05012	0.715789	0.954262
ENSRNOG00000017510	25277	Mfge8	Cluster 1	0.000180836	0.00467633	1.12258	0.344628	0.997586	1.1194	0.356528	0.999932	0.826455	0.158244	0.844103	1.18115	0.180996	0.901958	1.24846	0.0757985	0.461907	1.26044	0.081687	0.514715	1.69979	7.29283e-05	0.00700382	1.41198	0.00805206	0.165145
ENSRNOG00000026787	311324	Disp2	Cluster 2	0.000181821	0.00469753	1.04527	0.733486	0.997586	0.84259	0.189947	0.999932	0.747043	0.0440308	0.69733	0.84926	0.217463	0.912455	0.554615	2.33104e-05	0.00205846	0.75609	0.0489478	0.414685	0.795613	0.0949265	0.595495	0.633532	0.00113381	0.0534538
ENSRNOG00000010934	85244	Spa17	Cluster 2	0.000183478	0.00472366	0.945029	0.679926	0.997586	0.95864	0.757862	0.999932	1.22087	0.187825	0.851856	0.729049	0.0251024	0.704721	0.726018	0.0233018	0.261463	0.628044	0.00223418	0.0668838	0.640689	0.00247427	0.0935991	0.671608	0.00651381	0.147235
ENSRNOG00000032664	24751	RT1-O1	Cluster 13	0.000183495	0.00472366	0.968794	0.703845	0.997586	1.33969	0.000706357	0.693938	1.20337	0.0461683	0.700968	1.33714	0.000895163	0.226823	1.37449	0.000301807	0.0159121	1.14372	0.138269	0.622168	1.16289	0.0858212	0.576378	1.23614	0.0167167	0.247436
ENSRNOG00000016852	315137	Apobec3b	Cluster 2	0.000185839	0.00477969	1.14317	0.147068	0.997586	1.09658	0.316155	0.999932	1.33949	0.00469862	0.42314	1.02017	0.830061	0.995116	0.920539	0.374575	0.799241	0.768864	0.00929297	0.166101	1.03105	0.749609	0.958126	1.05021	0.609215	0.930109
ENSRNOG00000042526	685153	Wfdc6a	Cluster 1	0.000186769	0.0047993	1.11735	0.237571	0.997586	0.985119	0.872688	0.999932	1.08794	0.413905	0.936391	1.23112	0.0307746	0.730807	1.32631	0.00372907	0.0890823	1.45393	0.000364645	0.0174425	1.29952	0.00864531	0.198383	1.51397	5.40356e-05	0.00644721
ENSRNOG00000018069	305887	Ngdn	Cluster 4	0.00018769	0.00481863	1.04066	0.677314	0.997586	0.932185	0.463953	0.999932	0.963809	0.726493	0.974791	1.21652	0.046163	0.76686	1.42618	0.000432456	0.0205582	1.04732	0.654799	0.931891	0.94482	0.570598	0.919213	1.21572	0.0533912	0.433744
ENSRNOG00000006370	314992	RGD1310852	Cluster 2	0.000188587	0.00483728	0.933396	0.482033	0.997586	0.964247	0.710073	0.999932	1.01152	0.91536	0.992454	0.784347	0.0162465	0.630671	0.879521	0.198362	0.662183	0.646282	8.20068e-05	0.0056912	0.676036	0.000238574	0.0176291	0.805859	0.0372003	0.365324
ENSRNOG00000043410	654482	9230110C19Rik	Cluster 2	0.000188767	0.00483756	1.09459	0.415438	0.997586	1.14408	0.226322	0.999932	1.21716	0.109615	0.79253	1.05053	0.661077	0.979553	0.954584	0.679278	0.926504	0.648192	0.000477235	0.0212359	0.919568	0.469222	0.88434	1.04339	0.713564	0.953545
ENSRNOG00000011951	83722	Plk2	Cluster 2	0.000189198	0.00484424	1.018	0.933756	0.998093	0.847576	0.44172	0.999932	1.28649	0.287687	0.898311	0.624007	0.0326366	0.738219	0.687245	0.0876808	0.490355	0.621466	0.0425719	0.388197	0.525693	0.00508639	0.146728	1.30913	0.231413	0.74239
ENSRNOG00000039571	302554	Glod5	Cluster 2	0.000190909	0.00487931	0.924325	0.386811	0.997586	1.06658	0.478092	0.999932	1.13661	0.201842	0.860635	0.821594	0.0351563	0.747773	0.908358	0.297914	0.750889	0.729645	0.00178531	0.0570571	0.74132	0.00214377	0.0857597	0.872725	0.15331	0.656627
ENSRNOG00000026622	363070	RGD1310727	Cluster 1	0.00019644	0.00500721	1.11744	0.209481	0.997586	1.21449	0.0296096	0.999932	1.05984	0.549101	0.957035	1.06868	0.457913	0.953219	1.16502	0.0900918	0.495321	1.58172	5.96517e-06	0.000694468	1.37612	0.000796136	0.0426197	1.14895	0.13374	0.627997
ENSRNOG00000028839	362017	CYB561D1	Cluster 2	0.000199025	0.00506581	1.01528	0.865817	0.997586	1.03593	0.694131	0.999932	1.49287	0.000106264	0.0735061	1.07253	0.442513	0.952531	0.890714	0.205727	0.668941	0.910533	0.334569	0.813965	1.07385	0.447801	0.876265	1.0803	0.410713	0.859673
ENSRNOG00000002582	59112	Hand1	Cluster 2	0.000199095	0.00506581	1.0733	0.578503	0.997586	0.985336	0.907556	0.999932	1.04338	0.761696	0.979906	0.760819	0.0365848	0.751537	0.6317	0.000595999	0.0263226	0.634879	0.00134556	0.0470914	0.784606	0.070626	0.537477	0.825378	0.151126	0.65381
ENSRNOG00000009015	313166	Nfx1	Cluster 4	0.000204336	0.00519453	0.950369	0.578725	0.997586	0.939608	0.497046	0.999932	0.886942	0.235905	0.872788	1.2054	0.0469715	0.76932	1.03399	0.719132	0.937618	1.10298	0.322993	0.806803	0.948176	0.578364	0.92067	0.743294	0.00255816	0.0862487
ENSRNOG00000013036	60589	Epha8	Cluster 2	0.000205603	0.0052177	1.0113	0.910324	0.998093	0.986622	0.892626	0.999932	1.01842	0.867947	0.989559	0.731961	0.00270593	0.352445	0.707431	0.000942622	0.0355961	0.725225	0.00365059	0.0920652	0.847138	0.114104	0.631032	0.939153	0.547314	0.9141
ENSRNOG00000029912	116728	Sept4	Cluster 2	0.000205613	0.0052177	1.30507	0.0156	0.997586	1.02168	0.842831	0.999932	1.04396	0.717879	0.972365	0.944731	0.604671	0.973849	0.732769	0.00563864	0.117563	0.814687	0.0820183	0.514715	0.977513	0.84046	0.974965	0.836078	0.115729	0.596412
ENSRNOG00000002560	60464	Fgf16	Cluster 1	0.000206543	0.00523664	1.0378	0.665878	0.997586	1.06758	0.447223	0.999932	0.995902	0.965346	0.99748	0.999548	0.995861	0.999718	1.15907	0.0929857	0.49889	1.312	0.00427855	0.101782	1.1984	0.0461937	0.450905	0.838789	0.052659	0.431112
ENSRNOG00000012290	171128	Gchfr	Cluster 2	0.000207004	0.00524368	1.1186	0.415756	0.997586	0.980965	0.8888	0.999932	1.32232	0.0674504	0.740129	0.892665	0.416375	0.949142	1.07687	0.595598	0.898279	0.70285	0.0194191	0.259069	0.637222	0.00227668	0.088929	0.949905	0.720416	0.955151
ENSRNOG00000016174	306866	Slc35b3	Cluster 4	0.000209538	0.00529959	0.990587	0.891288	0.997586	0.972244	0.684301	0.999932	0.977953	0.769744	0.979906	1.20262	0.00999819	0.584382	1.22679	0.00449619	0.100821	0.883808	0.100992	0.558143	1.02237	0.759537	0.961555	1.00871	0.904517	0.986762
ENSRNOG00000006462	171562	Ero1l	Cluster 2	0.000209583	0.00529959	1.3308	0.174904	0.997586	1.22497	0.334102	0.999932	1.37452	0.170043	0.845412	0.940909	0.774468	0.988057	0.798319	0.290822	0.745762	0.568926	0.0143317	0.21825	0.785668	0.271973	0.79226	1.5569	0.0456039	0.402503
ENSRNOG00000014690	296360	Pigt	Cluster 1	0.000210713	0.00532345	1.0707	0.578522	0.997586	0.983726	0.893756	0.999932	1.12136	0.397874	0.933813	1.37153	0.0128586	0.610501	1.3029	0.0361767	0.326748	1.48259	0.00379966	0.0944879	1.74626	3.7291e-05	0.00422084	1.10812	0.424518	0.866179
ENSRNOG00000003367	287405	Tmem220	Cluster 1	0.000213954	0.00539576	1.05279	0.663202	0.997586	1.04243	0.724952	0.999932	1.11756	0.393323	0.93182	0.93399	0.568953	0.968983	1.43565	0.00327576	0.082032	1.5542	0.000827416	0.0326423	1.35642	0.0151677	0.268547	1.45273	0.00318427	0.097924
ENSRNOG00000034228	116720	Pik3c2g	Cluster 1	0.000216014	0.00544289	1.06954	0.679518	0.997586	0.884993	0.453335	0.999932	0.63674	0.0133084	0.552591	1.39767	0.0450184	0.766777	1.03628	0.829027	0.965263	1.41856	0.0490731	0.414968	1.16076	0.381269	0.851321	0.792064	0.172386	0.682683
ENSRNOG00000004640	289745	Mtfp1	Cluster 2	0.00021697	0.00546217	0.852239	0.17872	0.997586	0.877176	0.269542	0.999932	1.231	0.112969	0.794002	0.731834	0.0107277	0.598047	0.685975	0.00225973	0.0645187	0.667801	0.00211925	0.0645804	0.743866	0.0184817	0.297828	0.768565	0.0354669	0.35759
ENSRNOG00000000660	364948	Asphd2	Cluster 2	0.000217322	0.00546621	0.917385	0.313225	0.997586	0.879951	0.136151	0.999932	0.978916	0.820314	0.987552	0.696458	6.76736e-05	0.0393929	0.724541	0.000340157	0.0173876	0.809085	0.0234176	0.285201	0.908539	0.282963	0.800107	0.763769	0.003198	0.0979769
ENSRNOG00000012126	291182	Stard3nl	Cluster 1	0.000219078	0.0055009	1.03332	0.732153	0.997586	1.02476	0.798387	0.999932	1.01253	0.905893	0.991178	1.14663	0.161306	0.892587	1.51309	5.01633e-05	0.00381097	1.30646	0.0111882	0.187705	1.14029	0.191406	0.728777	0.990556	0.924382	0.988907
ENSRNOG00000020989	293688	Tm7sf2	Cluster 3	0.000222432	0.00557506	0.978883	0.839215	0.997586	0.924459	0.455953	0.999932	1.15669	0.210668	0.862685	0.783452	0.0243091	0.699659	0.805602	0.0453483	0.367114	0.836554	0.11872	0.592116	1.14419	0.222215	0.758028	1.17891	0.136668	0.633025
ENSRNOG00000021024	81747	Pi4kb	Cluster 4	0.000223587	0.00559905	0.935553	0.524192	0.997586	0.864465	0.165733	0.999932	0.932946	0.546445	0.957035	1.04037	0.708935	0.984467	1.04813	0.657548	0.919599	1.23945	0.0596922	0.450166	1.02694	0.807502	0.970992	0.703681	0.00176995	0.0698747
ENSRNOG00000007738	311545	Hm13	Cluster 2	0.000223781	0.00559905	1.05448	0.658801	0.997586	0.981752	0.878111	0.999932	1.17971	0.213157	0.863531	0.965672	0.774346	0.988057	0.663334	0.00110617	0.0400338	0.691574	0.00545469	0.119772	0.958238	0.73381	0.954901	0.932844	0.579686	0.92241
ENSRNOG00000019428	140937	Higd1a	Cluster 5	0.000224833	0.00562044	0.963331	0.723753	0.997586	0.972798	0.794114	0.999932	1.14599	0.243127	0.875545	0.761689	0.0126968	0.608352	0.855194	0.14702	0.595506	0.780495	0.0321408	0.335683	0.848888	0.140234	0.667092	0.643598	0.000134019	0.0124304
ENSRNOG00000008738	311209	Tp53i11	Cluster 2	0.000225313	0.0056275	1.12343	0.416013	0.997586	0.976202	0.866082	0.999932	1.05727	0.723168	0.974142	0.762691	0.0642363	0.812118	0.554808	0.000103346	0.00672997	0.741253	0.0548017	0.433806	0.841252	0.248366	0.777011	0.890596	0.438094	0.87395
ENSRNOG00000015598	308318	Zfp772	Cluster 7	0.000226474	0.00564705	1.06269	0.570335	0.997586	1.03204	0.768265	0.999932	1.04939	0.682451	0.969385	1.18161	0.126946	0.878827	1.3229	0.0114785	0.17462	0.753522	0.0160961	0.232201	0.867404	0.205316	0.742609	0.900312	0.348726	0.82467
ENSRNOG00000003148	29543	Timp2	Cluster 1	0.000226492	0.00564705	1.02883	0.777496	0.997586	0.939722	0.536842	0.999932	0.865647	0.194516	0.855018	0.767841	0.0111009	0.601944	1.05412	0.605644	0.902286	1.0793	0.482688	0.882206	1.23611	0.046117	0.450905	0.816159	0.0557297	0.443434
ENSRNOG00000004362	314384	Rps6ka5	Cluster 1	0.000227972	0.00567899	1.16693	0.329494	0.997586	1.33123	0.0726892	0.999932	1.07394	0.681499	0.969385	1.55369	0.0071137	0.530386	1.29519	0.109014	0.532704	1.38712	0.0575305	0.442913	1.36316	0.0629503	0.513557	2.32955	1.75584e-06	0.0004139
ENSRNOG00000023874	311350	Tmem62	Cluster 1	0.000228375	0.00568407	0.928042	0.445592	0.997586	1.02353	0.811949	0.999932	0.900962	0.333534	0.914167	1.23376	0.0365401	0.751537	1.29826	0.00987968	0.161304	1.42029	0.00127411	0.0453137	1.27004	0.0211927	0.318503	1.15716	0.155205	0.658694
ENSRNOG00000001072	304208	Cers4	Cluster 2	0.000229685	0.00571168	1.02768	0.704492	0.997586	0.988007	0.866869	0.999932	1.09781	0.240637	0.874137	0.835173	0.0153783	0.626201	0.867002	0.0532746	0.394894	0.75483	0.000486902	0.0214651	0.923631	0.292159	0.806218	0.965458	0.64023	0.937515
ENSRNOG00000021240	83526	Atrn	Cluster 1	0.000230001	0.00571456	0.986739	0.898055	0.997586	1.07921	0.46512	0.999932	0.843812	0.141153	0.83196	1.3179	0.0104668	0.592926	1.32584	0.00896304	0.153133	1.30039	0.0215609	0.273097	1.15806	0.179833	0.716156	0.948326	0.626096	0.932771
ENSRNOG00000047028	83513	Mmp24	Cluster 1	0.000230857	0.00573085	0.830029	0.0740277	0.997586	0.840533	0.0953312	0.999932	0.748998	0.0125819	0.547361	0.792918	0.029047	0.722512	1.10989	0.32113	0.767562	1.1328	0.265193	0.766916	0.835676	0.0988177	0.600578	0.77021	0.0173448	0.251748
ENSRNOG00000021104	81505	Emp3	Cluster 2	0.000231208	0.00573456	1.04637	0.682862	0.997586	0.882416	0.26108	0.999932	1.19074	0.155024	0.844103	0.716226	0.00382304	0.40537	0.718261	0.00411759	0.0950435	0.791085	0.0529127	0.427059	0.845379	0.149478	0.680015	0.96418	0.752838	0.96361
ENSRNOG00000003544	303399	Tbx4	Cluster 2	0.000232786	0.00576367	0.904747	0.370898	0.997586	0.874274	0.230626	0.999932	1.0983	0.445948	0.942408	0.924105	0.486329	0.960093	0.625453	7.77832e-05	0.00537194	0.943556	0.62987	0.925851	1.0988	0.419771	0.868577	0.925207	0.505354	0.901408
ENSRNOG00000020526	290668	MAU2	Cluster 1	0.000234832	0.00580929	0.923637	0.45699	0.997586	0.888932	0.271227	0.999932	0.940964	0.604295	0.962698	1.1741	0.14042	0.888037	1.08482	0.452401	0.836795	1.05278	0.655187	0.931891	0.950006	0.645299	0.937145	1.50379	0.000419982	0.0281201
ENSRNOG00000017414	293624	Irf7	Cluster 1	0.000235965	0.00583227	1.20177	0.0500498	0.997586	1.1241	0.209162	0.999932	1.32935	0.00636935	0.455826	0.955294	0.627002	0.975666	1.45806	0.000126555	0.0079335	1.25908	0.0234341	0.28528	1.28015	0.0123238	0.243766	1.07421	0.460455	0.88497
ENSRNOG00000045999	301131	Tnfaip8l1	Cluster 1	0.000236321	0.005836	0.944733	0.537497	0.997586	0.998995	0.991285	0.999932	0.976346	0.813309	0.986812	0.878172	0.166829	0.893186	1.15945	0.116029	0.544084	0.926132	0.441039	0.86542	1.208	0.0521029	0.478003	1.33428	0.00348552	0.103776
ENSRNOG00000037738	500251	Hmces	Cluster 1	0.00023775	0.00584612	0.944825	0.470798	0.997586	0.988082	0.878729	0.999932	0.95014	0.55458	0.957213	1.14568	0.0907495	0.846325	1.26396	0.00415603	0.0955967	1.23972	0.0129142	0.204005	1.2197	0.0173624	0.288426	1.28077	0.00331089	0.100039
ENSRNOG00000014427	25103	Chrnb4	Cluster 2	0.000237756	0.00584612	0.904825	0.233426	0.997586	0.893842	0.181677	0.999932	0.879024	0.163364	0.844103	0.787197	0.00582264	0.497757	0.686214	2.59636e-05	0.00223856	0.67028	2.66951e-05	0.00232141	0.786121	0.0070033	0.177126	0.748494	0.00130075	0.0578805
ENSRNOG00000008563	171573	SSLP1	Cluster 1	0.000240387	0.00590317	1.14675	0.30222	0.997586	1.20286	0.165147	0.999932	1.25512	0.121256	0.803949	1.19403	0.188707	0.906294	1.91889	5.23883e-06	0.000654004	1.4694	0.00833587	0.156564	1.17265	0.250932	0.777148	1.59528	0.00106963	0.0513086
ENSRNOG00000030019	24211	Atp1a1	Cluster 2	0.000240621	0.00590317	0.761632	0.166574	0.997586	0.809983	0.28323	0.999932	0.675289	0.0710485	0.74614	0.899344	0.59341	0.971944	0.439699	7.96333e-05	0.00546005	0.536672	0.00407071	0.0987751	0.679156	0.0610777	0.507955	0.428758	7.82759e-05	0.00872134
ENSRNOG00000010466	296733	Chpf2	Cluster 1	0.000240696	0.00590317	0.947296	0.587854	0.997586	0.967661	0.741983	0.999932	0.902016	0.349089	0.92018	0.985107	0.882204	0.99826	1.34126	0.00466022	0.103362	1.25553	0.0371489	0.364427	1.03015	0.775718	0.96499	0.84291	0.103899	0.574389
ENSRNOG00000050655	64475	P4ha1	Cluster 2	0.000245047	0.00599956	1.04824	0.68856	0.997586	1.1077	0.385037	0.999932	1.1051	0.440369	0.941292	1.02358	0.845017	0.996709	0.736922	0.0119854	0.179831	0.698494	0.00570895	0.122803	0.871481	0.264049	0.786975	1.1336	0.308328	0.802956
ENSRNOG00000005600	54278	Nr4a2	Cluster 2	0.000250592	0.00612479	0.993562	0.966121	0.998093	0.959309	0.784761	0.999932	1.488	0.0194907	0.605674	0.776737	0.104221	0.857304	0.888173	0.442869	0.833682	0.700903	0.0327557	0.338947	0.924063	0.619255	0.929778	1.339	0.0687932	0.481591
ENSRNOG00000012521	498528	Shisa2	Cluster 3	0.000251549	0.00614292	0.719023	0.00628992	0.997586	0.8303	0.117778	0.999932	0.863038	0.258536	0.883456	0.865333	0.229028	0.916787	0.597131	4.29706e-05	0.00339515	0.609519	0.00019588	0.0109123	0.862284	0.231318	0.76469	0.880023	0.301318	0.79865
ENSRNOG00000050091	301957	Efcab1	Cluster 1	0.000252739	0.00616671	1.09498	0.551161	0.997586	0.925192	0.609413	0.999932	0.989468	0.949547	0.995933	1.34973	0.0545553	0.791094	1.44971	0.0179498	0.227526	1.65143	0.00293556	0.080136	1.63991	0.00245672	0.0931822	1.78543	0.000440545	0.0288203
ENSRNOG00000001692	288242	Chaf1b	Cluster 2	0.00025317	0.00617193	1.02127	0.808698	0.997586	0.963311	0.667266	0.999932	1.09457	0.345966	0.919443	1.18031	0.0627646	0.809389	0.947474	0.540961	0.875416	0.724225	0.000883755	0.0342491	0.880569	0.16355	0.698029	0.964568	0.691135	0.949028
ENSRNOG00000006066	26296	Tfec	Cluster 12	0.000254461	0.00619811	1.00749	0.927384	0.998093	0.928392	0.365593	0.999932	0.769321	0.00453111	0.418255	0.972145	0.733998	0.986403	1.18315	0.0455732	0.368135	0.889146	0.186316	0.690822	0.941308	0.480251	0.888084	1.13292	0.147229	0.649142
ENSRNOG00000050224	687696	Stambpl1	Cluster 1	0.000258752	0.00629189	1.17487	0.0428964	0.997586	1.08615	0.294741	0.999932	0.893356	0.194625	0.855018	1.28462	0.0022681	0.341142	1.25852	0.00488512	0.106516	1.30226	0.00247561	0.0716242	1.21081	0.0218441	0.322328	1.09313	0.279782	0.784775
ENSRNOG00000028188	29487	GSTT2	Cluster 1	0.000260013	0.00631717	1.28964	0.127765	0.997586	1.15616	0.382703	0.999932	1.64755	0.007433	0.479208	1.11504	0.518021	0.962922	1.61371	0.00546686	0.115334	2.04286	0.000135819	0.00835844	2.10296	4.54509e-05	0.00500539	1.51597	0.0181929	0.257399
ENSRNOG00000015191	312690	Phc1	Cluster 6	0.000263037	0.0063852	0.909413	0.20554	0.997586	0.860842	0.047304	0.999932	0.750578	0.000742256	0.222857	0.883003	0.103113	0.855213	0.829873	0.0155558	0.210805	0.75767	0.000871562	0.0338738	0.720507	6.25777e-05	0.00626282	0.699322	1.48971e-05	0.0023738
ENSRNOG00000004483	94202	Ptprr	Cluster 2	0.000263282	0.00638571	0.796369	0.17448	0.997586	0.766954	0.11427	0.999932	0.50781	0.000380504	0.159288	1.05901	0.734739	0.986403	0.522242	0.000229553	0.0127632	0.733433	0.087797	0.527762	0.775331	0.146512	0.676428	0.896055	0.529018	0.909426
ENSRNOG00000018735	25599	Cd74	Cluster 1	0.00026359	0.00638776	1.00279	0.972725	0.998093	1.00718	0.930013	0.999932	1.0386	0.672973	0.969385	1.23446	0.012427	0.607552	1.28914	0.00279532	0.0736884	1.34048	0.00125341	0.0449698	1.28708	0.00384399	0.123889	1.34558	0.000755725	0.0414648
ENSRNOG00000039924	500413	Triqk	Cluster 1	0.000264914	0.00641437	0.994698	0.955329	0.998093	1.15075	0.141544	0.999932	1.12954	0.245332	0.876176	1.08121	0.418253	0.949438	1.3705	0.0014996	0.0492778	1.50663	0.000130558	0.00809544	1.4261	0.000554005	0.0334078	1.21614	0.0509636	0.425911
ENSRNOG00000011142	80773	Cyb5b	Cluster 10	0.000267434	0.00646442	0.991913	0.917107	0.998093	0.910565	0.231806	0.999932	0.965669	0.684217	0.969488	0.895475	0.165493	0.893186	1.02296	0.77432	0.953666	0.996398	0.965823	0.996632	0.986144	0.86404	0.978579	1.34056	0.000525729	0.0322481
ENSRNOG00000008192	300191	Slc48a1	Cluster 1	0.000269423	0.00650699	1.05926	0.616194	0.997586	1.04662	0.691474	0.999932	1.11456	0.391516	0.931283	1.18223	0.153006	0.889541	1.31918	0.019285	0.23833	1.48238	0.002027	0.0625038	1.69121	3.22497e-05	0.00376991	1.0711	0.566992	0.919678
ENSRNOG00000009350	192247	Sez6	Cluster 2	0.000271235	0.00654521	0.903446	0.382243	0.997586	0.852958	0.172543	0.999932	0.727502	0.0143431	0.562736	0.979925	0.863121	0.998217	0.682856	0.00165095	0.0524972	0.71149	0.00777774	0.148989	0.804371	0.0749692	0.550207	0.586906	3.02462e-05	0.00406939
ENSRNOG00000014938	24922	Gabrb3	Cluster 2	0.000272252	0.00656419	0.854237	0.317415	0.997586	0.995683	0.978031	0.999932	0.646623	0.0133096	0.552591	1.00318	0.984101	0.999549	0.524701	0.000110976	0.00716146	0.707641	0.0440055	0.394251	0.846502	0.311304	0.816486	0.626354	0.00535646	0.132165
ENSRNOG00000015063	65156	Dhodh	Cluster 7	0.000274156	0.00659933	0.838082	0.071731	0.997586	0.867729	0.146665	0.999932	1.16316	0.159818	0.844103	0.776759	0.0119036	0.605166	1.03972	0.692744	0.929524	0.800716	0.0364725	0.360217	0.883889	0.225765	0.760265	0.721019	0.00175082	0.0696496
ENSRNOG00000011445	500557	Nkain1	Cluster 8	0.000274172	0.00659933	1.20421	0.0547926	0.997586	1.03708	0.703673	0.999932	1.30158	0.0139799	0.560227	0.813642	0.0360372	0.751537	1.05968	0.550836	0.880698	1.22671	0.0505411	0.420778	1.21108	0.0580003	0.496252	1.16716	0.124577	0.612324
ENSRNOG00000015625	688736	MGC116202	Cluster 3	0.000279993	0.00672809	0.929671	0.360299	0.997586	0.826544	0.0184863	0.999932	1.01914	0.82848	0.987552	0.898895	0.188684	0.906294	0.906446	0.22541	0.690296	0.743487	0.000845705	0.0330892	0.957711	0.603135	0.925746	1.1154	0.190745	0.703511
ENSRNOG00000009296	314228	Snapc1	Cluster 2	0.000284003	0.0068187	1.33517	0.0468113	0.997586	1.17101	0.273593	0.999932	1.48426	0.0141785	0.560227	0.90146	0.477272	0.959239	0.8434	0.244512	0.709814	0.703326	0.0254209	0.298387	1.01199	0.936671	0.988526	1.04906	0.749639	0.963039
ENSRNOG00000042838	24517	Junb	Cluster 2	0.000284969	0.00683613	1.12705	0.418054	0.997586	0.925053	0.597453	0.999932	1.33783	0.0755302	0.753904	0.678906	0.0110998	0.601944	0.728943	0.0369305	0.329487	0.755773	0.0812413	0.513802	1.10384	0.521564	0.902904	0.973489	0.861456	0.981472
ENSRNOG00000007793	286988	Pnrc1	Cluster 2	0.000290629	0.0069602	1.22223	0.0182759	0.997586	1.08583	0.326054	0.999932	1.18596	0.0665121	0.737485	0.881792	0.140618	0.888037	0.991348	0.9184	0.984831	1.07906	0.400185	0.849291	1.22346	0.02298	0.329273	1.28206	0.00544464	0.133417
ENSRNOG00000017136	192189	SYT17	Cluster 2	0.000291466	0.0069744	0.971165	0.750318	0.997586	0.993911	0.947025	0.999932	0.790396	0.0220922	0.622663	0.940392	0.510396	0.962427	0.657984	2.17119e-05	0.00194135	0.834382	0.0708092	0.483411	0.841437	0.0748814	0.550207	0.786166	0.0138763	0.225138
ENSRNOG00000010736	361131	Pbx4	Cluster 1	0.000294131	0.00702718	0.946358	0.377944	0.997586	0.940277	0.325014	0.999932	1.05856	0.408105	0.936036	0.985229	0.814139	0.991882	1.17493	0.0124457	0.183078	1.18135	0.0150792	0.224714	1.15403	0.0301882	0.373116	1.19318	0.00797056	0.164504
ENSRNOG00000017941	246294	OPTN	Cluster 4	0.000294164	0.00702718	0.913972	0.139264	0.997586	1.01497	0.805794	0.999932	0.949071	0.432756	0.940234	1.00038	0.995	0.999549	1.04906	0.435527	0.830073	1.02649	0.688828	0.940492	0.888872	0.0647392	0.518114	0.79296	0.00040456	0.0273729
ENSRNOG00000013850	79225	Hes5	Cluster 2	0.000298583	0.00712082	1.01578	0.864113	0.997586	0.989738	0.910234	0.999932	1.13199	0.220222	0.867519	0.850234	0.0832189	0.844693	0.779561	0.00860396	0.149753	0.78012	0.0135864	0.210632	0.915778	0.358369	0.841645	1.10965	0.277886	0.783137
ENSRNOG00000022066	363236	Fam117b	Cluster 1	0.000298898	0.00712235	1.11367	0.254809	0.997586	0.950744	0.592035	0.999932	0.943376	0.574152	0.959832	1.00574	0.952221	0.998718	1.39259	0.000809433	0.0322451	1.31861	0.00775831	0.148917	1.23091	0.0371043	0.417623	1.03686	0.712984	0.953545
ENSRNOG00000005798	29161	Cav3	Cluster 1	0.000300854	0.00716298	0.941887	0.45402	0.997586	0.982826	0.828228	0.999932	1.00948	0.914483	0.992388	0.99408	0.941556	0.99826	1.20334	0.0243991	0.267893	1.39402	0.000218439	0.011908	1.19281	0.0368877	0.416527	1.09369	0.284374	0.787432
ENSRNOG00000002736	304914	Rabgap1l	Cluster 1	0.000301582	0.00717434	0.839332	0.100757	0.997586	0.966487	0.747509	0.999932	0.92902	0.527836	0.954637	1.02759	0.799963	0.990883	1.09893	0.380777	0.801427	1.35688	0.00890608	0.162404	1.3838	0.00416091	0.130258	1.25354	0.0434958	0.393388
ENSRNOG00000010267	312199	Klhdc10	Cluster 2	0.00030377	0.00721716	1.10965	0.186127	0.997586	0.92927	0.349966	0.999932	0.914563	0.301382	0.903795	0.772132	0.00158407	0.308148	0.771545	0.00153712	0.0502214	0.820867	0.0215216	0.273097	0.874806	0.104571	0.615494	0.868566	0.0875463	0.532881
ENSRNOG00000000580	499445	Fam26d	Cluster 2	0.000306161	0.00726294	1.05986	0.460368	0.997586	0.925567	0.326645	0.999932	1.17515	0.0648689	0.734242	0.980824	0.808233	0.991196	0.877756	0.104872	0.524364	0.763759	0.00204087	0.0627282	0.868837	0.0896347	0.585314	1.012	0.884537	0.984556
ENSRNOG00000006490	81735	Neo1	Cluster 1	0.000307523	0.00727878	1.02455	0.808727	0.997586	0.911127	0.354126	0.999932	0.815745	0.0674494	0.740129	1.21292	0.0602409	0.802881	1.10347	0.334017	0.775638	1.16025	0.171756	0.671948	1.17774	0.12061	0.640419	0.820795	0.0618219	0.462942
ENSRNOG00000030238	260327	Fndc5	Cluster 3	0.000307638	0.00727878	1.09496	0.360472	0.997586	0.961952	0.695179	0.999932	1.25705	0.038105	0.683644	0.805833	0.0338891	0.742175	0.870433	0.169292	0.626862	0.906854	0.36125	0.829555	1.08341	0.439022	0.87312	1.20216	0.0775851	0.505156
ENSRNOG00000032878	291670	CXXC5	Cluster 2	0.000309295	0.00730299	1.16644	0.116599	0.997586	1.09067	0.373934	0.999932	1.27347	0.0262577	0.638414	0.948183	0.590494	0.971944	0.824807	0.0538807	0.395707	0.805434	0.0420974	0.385472	1.07917	0.454528	0.877999	1.04933	0.636116	0.936461
ENSRNOG00000033734	24837	Tnnt2	Cluster 7	0.000310312	0.00731491	1.1188	0.396548	0.997586	0.915587	0.505015	0.999932	0.74708	0.0474939	0.703359	1.04969	0.717599	0.985149	0.979145	0.875058	0.97593	0.764647	0.0626384	0.460235	0.726952	0.0228992	0.329001	0.603774	0.000430508	0.0285574
ENSRNOG00000019387	290644	Ifi30	Cluster 5	0.000310801	0.00731917	1.10265	0.173684	0.997586	1.01713	0.812071	0.999932	1.22765	0.0105256	0.53283	1.02699	0.713318	0.984467	1.09874	0.196039	0.659482	1.10742	0.188084	0.692319	1.20466	0.014253	0.262451	0.863091	0.0510477	0.426124
ENSRNOG00000025923	289783	Zmiz2	Cluster 11	0.000311006	0.00731917	1.01209	0.870901	0.997586	1.0092	0.901502	0.999932	0.900896	0.201989	0.860635	0.954091	0.531607	0.965558	0.811521	0.00650577	0.127448	0.902669	0.201934	0.707676	0.936884	0.399711	0.861084	0.72305	6.42118e-05	0.00741275
ENSRNOG00000014405	292072	Aprt	Cluster 1	0.00031792	0.00745113	1.07318	0.420362	0.997586	0.993198	0.937807	0.999932	1.02112	0.828155	0.987552	0.902446	0.249272	0.919084	1.11822	0.210133	0.674881	1.33217	0.003103	0.0825625	1.28453	0.0073273	0.180949	1.30298	0.00469355	0.12282
ENSRNOG00000010733	315600	Vps11	Cluster 1	0.000319044	0.00747134	0.939274	0.487177	0.997586	0.899757	0.242651	0.999932	0.756274	0.00586626	0.446357	1.10102	0.293661	0.927872	1.06235	0.508374	0.863117	1.04878	0.624361	0.924643	0.952296	0.603481	0.925746	0.764007	0.00518442	0.129713
ENSRNOG00000006483	362737	Heatr5a	Cluster 2	0.000320158	0.00749116	0.895488	0.243869	0.997586	0.994678	0.954888	0.999932	0.905992	0.342895	0.91844	0.984822	0.873031	0.99826	0.723783	0.00107769	0.0393584	0.762664	0.0091594	0.165305	0.799284	0.025114	0.343951	0.678614	0.000164769	0.0145954
ENSRNOG00000016128	500900	Lrrc14	Cluster 1	0.000320416	0.00749116	0.787186	0.00303457	0.997586	0.871926	0.0839721	0.999932	0.875454	0.126719	0.812725	1.03021	0.709069	0.984467	0.992523	0.925011	0.985202	1.00329	0.969126	0.996979	1.11537	0.18576	0.724524	1.15246	0.0866295	0.531383
ENSRNOG00000031785	407757	Krt76	Cluster 2	0.00032073	0.00749237	0.965031	0.777356	0.997586	1.04647	0.718241	0.999932	1.28474	0.073181	0.751756	0.895756	0.389602	0.942447	0.962032	0.761818	0.950255	0.753435	0.0396649	0.374995	0.645428	0.00125121	0.0583142	1.0424	0.752127	0.96361
ENSRNOG00000036682	287877	Pycr1	Cluster 3	0.000324633	0.00755974	1.04282	0.612091	0.997586	0.980012	0.806951	0.999932	1.19349	0.0543563	0.718603	0.786324	0.00510084	0.461397	0.91716	0.30371	0.756557	1.08024	0.387875	0.844826	1.10461	0.250754	0.777148	1.10643	0.243067	0.753543
ENSRNOG00000026091	305309	Slc10a4	Cluster 2	0.000324674	0.00755974	0.842227	0.232479	0.997586	0.779315	0.0844034	0.999932	0.912175	0.560033	0.957486	0.715015	0.0230054	0.691049	0.562404	0.000149874	0.00910378	0.914756	0.564741	0.907851	0.763064	0.073331	0.545545	0.541948	9.27786e-05	0.0096935
ENSRNOG00000007422	296603	Vav2	Cluster 2	0.00032689	0.00759892	0.960328	0.790071	0.997586	0.981465	0.902061	0.999932	0.761304	0.1058	0.791561	0.791297	0.131711	0.883418	0.487743	1.14759e-05	0.00118597	0.647704	0.00951962	0.168129	0.745067	0.0665556	0.524438	0.70408	0.0293878	0.323451
ENSRNOG00000005903	114093	St14	Cluster 4	0.000327519	0.00760116	1.10663	0.369198	0.997586	1.06846	0.55672	0.999932	0.873873	0.278074	0.894458	1.167	0.178568	0.900192	1.1684	0.175274	0.634595	1.11665	0.365048	0.830262	1.1336	0.287717	0.803305	0.71117	0.00465908	0.122367
ENSRNOG00000007003	315162	Mei1	Cluster 2	0.000328274	0.00761176	0.899114	0.273594	0.997586	0.922823	0.407585	0.999932	0.862396	0.166963	0.844103	0.993029	0.943199	0.99826	0.809688	0.0339252	0.317526	0.664351	0.000177557	0.0102519	0.726555	0.00213547	0.0856681	0.681364	0.000268059	0.0205534
ENSRNOG00000032608	363001	Bcdin3d	Cluster 2	0.00032851	0.00761176	0.881298	0.184051	0.997586	0.867125	0.13448	0.999932	0.928327	0.475711	0.947788	0.851023	0.0956017	0.846325	0.930809	0.455818	0.838583	0.711533	0.00124824	0.0448406	0.618696	5.17879e-06	0.000922841	0.8284	0.0594619	0.456991
ENSRNOG00000014293	364952	Nkd1	Cluster 2	0.00033009	0.00764218	1.14813	0.395202	0.997586	0.903696	0.532699	0.999932	0.970085	0.864823	0.989513	0.878917	0.433439	0.951321	0.648287	0.00980984	0.160786	0.650847	0.0159082	0.231151	0.645926	0.0113535	0.232141	0.533121	0.000353267	0.0249903
ENSRNOG00000014520	306626	Ing1	Cluster 2	0.000336296	0.00777323	1.36782	0.0088576	0.997586	1.15234	0.228343	0.999932	1.05135	0.697919	0.971382	0.895979	0.356792	0.940775	0.855217	0.190636	0.652114	0.865638	0.255952	0.759837	0.980516	0.872292	0.979189	1.30252	0.0331852	0.34514
ENSRNOG00000038330	361941	RGD1359508	Cluster 1	0.000339647	0.007838	1.04557	0.793536	0.997586	1.13634	0.453484	0.999932	1.11509	0.56126	0.957486	1.07483	0.676193	0.980332	1.89047	0.00038742	0.0188252	2.0751	0.00014436	0.00872369	1.39779	0.0623081	0.511134	1.41916	0.0515745	0.428006
ENSRNOG00000038066	688841	Fam155b	Cluster 2	0.000340833	0.00785899	1.03378	0.696909	0.997586	0.977312	0.787842	0.999932	1.10476	0.289905	0.899777	0.993655	0.941332	0.99826	0.882307	0.150257	0.600587	0.746648	0.00204638	0.0628298	0.762028	0.00296794	0.105292	0.812527	0.0217626	0.283108
ENSRNOG00000008595	300696	Ttc12	Cluster 2	0.000341116	0.00785917	0.940379	0.49617	0.997586	0.927974	0.40824	0.999932	1.18276	0.0936101	0.782544	0.989883	0.911526	0.99826	0.818141	0.0305767	0.301779	0.723607	0.00128781	0.0455735	0.799053	0.019187	0.302264	0.953379	0.612577	0.930593
ENSRNOG00000011170	315126	RGD1359634	Cluster 2	0.000344669	0.00793463	1.07703	0.303988	0.997586	0.968573	0.657439	0.999932	1.11746	0.163238	0.844103	0.847284	0.0253659	0.705208	0.941464	0.409628	0.81566	0.839326	0.0263457	0.304559	0.864097	0.0546212	0.485569	1.0797	0.309095	0.803162
ENSRNOG00000028394	365550	Vpreb3	Cluster 5	0.000345837	0.00795509	1.01224	0.92122	0.998093	1.15226	0.251032	0.999932	1.17682	0.230956	0.872572	1.20185	0.143148	0.888037	1.39198	0.0094036	0.157498	0.892849	0.394322	0.846274	0.743005	0.0228073	0.328088	1.07031	0.597083	0.927158
ENSRNOG00000039725	679817	Ces1a	Cluster 5	0.000347009	0.00797562	0.886075	0.0960882	0.997586	0.930952	0.322303	0.999932	1.13789	0.106127	0.791561	1.09387	0.221891	0.914357	1.00422	0.95406	0.992261	0.941156	0.436567	0.864056	0.866563	0.0597926	0.503384	0.806152	0.00518503	0.129713
ENSRNOG00000003870	497886	C1qtnf2	Cluster 1	0.000347919	0.00798613	0.979705	0.866618	0.997586	0.972445	0.818977	0.999932	1.14057	0.328908	0.912723	1.0855	0.508236	0.962427	1.56611	0.00048307	0.0225509	1.37227	0.0182198	0.249487	1.03825	0.76847	0.963286	0.903918	0.429025	0.868601
ENSRNOG00000017955	361692	Nudt8	Cluster 1	0.000348306	0.00798613	1.02555	0.869148	0.997586	1.04123	0.791892	0.999932	1.29419	0.128526	0.815948	0.892029	0.462707	0.954768	1.41493	0.0276735	0.287291	1.60608	0.00512839	0.115634	1.53064	0.00911749	0.204448	1.72492	0.000973855	0.0486467
ENSRNOG00000007474	296911	ST7	Cluster 1	0.000350876	0.00803858	0.949872	0.557378	0.997586	0.944089	0.511668	0.999932	0.870188	0.15153	0.84131	1.22829	0.022688	0.688857	1.09047	0.330918	0.773606	1.26939	0.013255	0.207846	1.20922	0.0402571	0.430411	1.25682	0.0141146	0.226682
ENSRNOG00000010753	292486	Aig1	Cluster 1	0.000355605	0.00812734	0.997683	0.973091	0.998093	0.951541	0.470864	0.999932	0.971474	0.702294	0.971382	1.16331	0.0325096	0.737478	1.1861	0.0162376	0.216121	1.20053	0.0155994	0.22871	1.28091	0.000863468	0.0451337	1.07197	0.334615	0.817269
ENSRNOG00000032659	84587	Plcl1	Cluster 9	0.000357505	0.00814394	0.943578	0.67053	0.997586	0.965278	0.79567	0.999932	1.05932	0.701244	0.971382	1.13499	0.361482	0.940775	0.986007	0.918908	0.984988	1.54323	0.00407212	0.0987751	1.23975	0.134141	0.658765	0.742012	0.0387285	0.37269
ENSRNOG00000049771	25260	Gstt1	Cluster 1	0.000357666	0.00814394	0.961731	0.734575	0.997586	0.939646	0.588774	0.999932	1.2614	0.0693653	0.743362	0.844451	0.150007	0.888037	1.06379	0.596525	0.898441	1.35608	0.0159721	0.231843	1.39335	0.00693221	0.175758	1.25162	0.0645067	0.468214
ENSRNOG00000021209	690254	Polr3gl	Cluster 1	0.00035774	0.00814394	1.10545	0.276599	0.997586	1.14429	0.144682	0.999932	1.23656	0.0380553	0.683644	0.939175	0.501073	0.961225	1.25306	0.0172868	0.223116	1.34666	0.00344035	0.0884844	1.46099	0.000154451	0.0123747	1.23298	0.0312796	0.334153
ENSRNOG00000003144	287805	Gprc5c	Cluster 3	0.000357759	0.00814394	1.27217	0.0269045	0.997586	1.07637	0.49293	0.999932	1.65507	4.88477e-05	0.044259	0.947258	0.618499	0.974897	1.07935	0.483143	0.852372	1.03629	0.758053	0.959846	1.24337	0.0543171	0.48491	1.08437	0.46996	0.889232
ENSRNOG00000047714	245953	Tmem37	Cluster 1	0.000361203	0.00821378	1.10363	0.121598	0.997586	1.04156	0.520115	0.999932	1.06856	0.341871	0.917904	1.04405	0.502191	0.961225	1.24715	0.000873391	0.0338935	1.27536	0.000588721	0.0249141	1.30356	0.000124496	0.0105371	1.19976	0.00698682	0.153296
ENSRNOG00000033627	362979	Panx2	Cluster 1	0.000361546	0.00821378	1.12779	0.225008	0.997586	1.04297	0.670026	0.999932	0.860786	0.169851	0.845197	1.19366	0.0797756	0.84178	1.23249	0.0392675	0.339402	1.43999	0.000932345	0.035505	1.35093	0.00440777	0.13381	1.05918	0.577291	0.922055
ENSRNOG00000027797	288174	Nit2	Cluster 1	0.000361979	0.00821378	1.22296	0.080862	0.997586	1.18429	0.141284	0.999932	1.19163	0.165555	0.844103	1.07177	0.550198	0.966207	1.46437	0.00141973	0.0473072	1.49821	0.00148002	0.0501959	1.60917	0.000137	0.0113926	1.0532	0.664152	0.945078
ENSRNOG00000019752	63997	Slc29a1	Cluster 3	0.000366634	0.00829303	0.855023	0.219975	0.997586	0.865588	0.257975	0.999932	0.913087	0.516202	0.953206	0.871805	0.289018	0.927609	0.580512	5.97384e-05	0.00438025	0.8431	0.215725	0.721502	1.07765	0.573561	0.92004	0.708911	0.0110519	0.198288
ENSRNOG00000024259	362605	Tmem54	Cluster 1	0.000366938	0.00829333	1.1189	0.27439	0.997586	1.04799	0.647406	0.999932	1.05975	0.606894	0.962698	0.967138	0.747815	0.986787	1.36579	0.00346249	0.0853184	1.36014	0.00652506	0.134573	1.36639	0.00440704	0.13381	1.46087	0.000627782	0.0361742
ENSRNOG00000018160	313524	Zswim5	Cluster 2	0.000370365	0.00835754	1.012	0.88749	0.997586	0.918465	0.314468	0.999932	0.877253	0.160487	0.844103	0.863675	0.0893323	0.846325	0.846758	0.0544202	0.397648	0.820513	0.0320509	0.335482	0.794658	0.0104885	0.222582	0.653438	5.73034e-06	0.00111936
ENSRNOG00000036680	303743	Notum	Cluster 2	0.000370745	0.0083595	1.13227	0.158294	0.997586	0.926217	0.382275	0.999932	1.23474	0.0308839	0.659472	0.965639	0.693863	0.982836	0.864647	0.104182	0.522337	0.878841	0.174066	0.675357	1.02891	0.755283	0.960533	1.20369	0.0451069	0.401305
ENSRNOG00000011864	282838	Gm2a	Cluster 1	0.00037227	0.00838725	1.21584	0.0450447	0.997586	1.16306	0.119571	0.999932	1.26979	0.0264344	0.638696	1.15088	0.15297	0.889541	1.06997	0.48952	0.854419	1.3343	0.00669046	0.136114	1.65769	2.68759e-06	0.000559549	1.31241	0.00816074	0.16556
ENSRNOG00000004873	81749	Prkch	Cluster 1	0.000373862	0.00841648	0.932576	0.651206	0.997586	0.987786	0.936524	0.999932	0.68324	0.027092	0.638696	1.11554	0.485514	0.960093	0.808576	0.177057	0.636963	1.41755	0.038677	0.371472	1.26966	0.141081	0.668337	0.767328	0.103063	0.572278
ENSRNOG00000000768	29168	Ubd	Cluster 1	0.000374318	0.00842009	1.24429	0.0399679	0.997586	0.959212	0.691938	0.999932	0.980231	0.862877	0.989513	1.15657	0.174676	0.899287	1.40689	0.0018699	0.0570428	1.51979	0.000383606	0.0180853	1.29142	0.0217881	0.321834	1.3083	0.0160996	0.242609
ENSRNOG00000016322	287005	Camk2n1	Cluster 2	0.000375003	0.00842121	1.21343	0.350456	0.997586	1.08183	0.703612	0.999932	1.43496	0.114965	0.797199	0.608855	0.0198998	0.6662	0.718396	0.117344	0.546732	0.675466	0.0813892	0.514259	0.587939	0.0156173	0.27362	1.0042	0.9845	0.998206
ENSRNOG00000000480	294287	Phf1	Cluster 1	0.000376251	0.00843695	1.24133	0.0292181	0.997586	0.987236	0.895418	0.999932	0.933177	0.520642	0.954637	1.19238	0.0786921	0.839463	1.28871	0.0120713	0.180362	1.467	0.000466871	0.0209051	1.36688	0.00287821	0.103525	1.26296	0.0242897	0.297473
ENSRNOG00000015419	691981	Spem1	Cluster 2	0.000377	0.00844711	0.948776	0.625745	0.997586	0.84937	0.132314	0.999932	0.970627	0.80148	0.983823	0.835401	0.102618	0.854836	0.704444	0.00185683	0.0569488	0.618399	8.14315e-05	0.00566505	0.743583	0.0098687	0.215697	0.946261	0.623732	0.932514
ENSRNOG00000025818	362399	Zxdc	Cluster 1	0.000377982	0.00846247	1.01601	0.85723	0.997586	0.979609	0.815543	0.999932	0.828231	0.0550974	0.718603	1.18705	0.0582782	0.800746	1.17165	0.0797564	0.471578	1.29222	0.00845627	0.157756	1.13305	0.177923	0.712972	0.942132	0.518536	0.905431
ENSRNOG00000020673	310644	Pbxip1	Cluster 2	0.000388088	0.00864125	1.00949	0.907472	0.997586	0.989836	0.899966	0.999932	1.15699	0.105712	0.791561	0.987282	0.876626	0.99826	1.01051	0.899085	0.981396	0.802696	0.0139145	0.214529	0.947277	0.523876	0.904455	0.751022	0.00109317	0.0521413
ENSRNOG00000018985	25238	Adrbk1	Cluster 6	0.000390212	0.00868162	0.963178	0.627476	0.997586	0.976904	0.762358	0.999932	0.814644	0.0177577	0.594021	0.966759	0.66639	0.979553	0.819783	0.0128377	0.186917	0.908084	0.24954	0.753987	0.855041	0.0549302	0.487181	0.701023	3.00592e-05	0.0040634
ENSRNOG00000025881	680726	Rbms3	Cluster 2	0.00039051	0.00868162	1.06622	0.653214	0.997586	1.1638	0.289136	0.999932	1.65878	0.00174976	0.307555	1.12396	0.420199	0.949438	0.816081	0.162573	0.618798	0.770359	0.0929389	0.539568	0.854369	0.292274	0.806218	0.958246	0.774666	0.969326
ENSRNOG00000038720	314198	Cdkl1	Cluster 1	0.000392329	0.00871527	0.997565	0.967599	0.998093	1.00644	0.914861	0.999932	1.08734	0.20695	0.861213	1.03765	0.544201	0.965558	1.18145	0.00736764	0.137351	1.304	9.24716e-05	0.00622068	1.20662	0.0034998	0.116235	1.10803	0.104415	0.575
ENSRNOG00000042716	291558	RGD1562699	Cluster 1	0.000393387	0.00873196	0.89019	0.244508	0.997586	0.938047	0.521063	0.999932	1.0603	0.593301	0.961497	1.11664	0.276337	0.923589	1.26431	0.0222607	0.255002	1.47281	0.000515628	0.0223514	1.17285	0.127771	0.651272	1.24385	0.03828	0.370293
ENSRNOG00000003291	289185	Creg1	Cluster 1	0.000398361	0.00883551	0.955326	0.693406	0.997586	1.04802	0.685761	0.999932	1.19212	0.170552	0.846763	1.10337	0.403693	0.94643	1.24801	0.0621874	0.422327	1.49562	0.00178635	0.0570571	1.65717	7.00226e-05	0.00677035	1.31305	0.0266066	0.308934
ENSRNOG00000016361	140693	Plcd4	Cluster 5	0.00039896	0.00883731	0.926794	0.547881	0.997586	0.989868	0.935772	0.999932	1.70666	0.000226818	0.124414	1.32539	0.0302872	0.729848	1.1044	0.439407	0.831777	1.18812	0.208579	0.715477	1.02819	0.833189	0.974165	1.38434	0.015491	0.23858
ENSRNOG00000016906	365314	Lipt2	Cluster 1	0.000399062	0.00883731	0.957376	0.66321	0.997586	0.926048	0.442972	0.999932	1.19504	0.108026	0.791561	0.951219	0.622162	0.975134	1.39796	0.00136636	0.0461216	1.32637	0.0103069	0.177099	1.16964	0.136004	0.66116	1.09714	0.3757	0.841865
ENSRNOG00000023013	364878	March3	Cluster 1	0.000399525	0.00884068	1.04256	0.666907	0.997586	0.99882	0.990265	0.999932	0.99482	0.961113	0.997028	1.24581	0.0274138	0.715849	1.43857	0.000367368	0.0180663	1.4152	0.00128222	0.0455451	1.29745	0.0115199	0.234106	1.15948	0.145806	0.646784
ENSRNOG00000021537	303188	Rai1	Cluster 2	0.00040341	0.00891974	0.963724	0.57953	0.997586	0.88907	0.0803799	0.999932	0.869629	0.059447	0.728065	0.849135	0.0173923	0.641589	0.735759	1.78769e-05	0.00168842	0.762552	0.000293899	0.0149201	0.785201	0.000786516	0.0424079	0.835291	0.0112014	0.199687
ENSRNOG00000001514	311742	Cdca7	Cluster 2	0.000405022	0.00894843	0.774025	0.0327636	0.997586	0.826667	0.110422	0.999932	0.773271	0.0509409	0.714477	0.878688	0.283008	0.925248	0.57767	1.58534e-05	0.00153284	0.637452	0.000668246	0.0275174	0.833458	0.143041	0.671482	0.903401	0.412008	0.860068
ENSRNOG00000017022	300129	Cerk	Cluster 2	0.000413364	0.00912567	1.13008	0.378813	0.997586	0.985497	0.916072	0.999932	0.934098	0.655134	0.969059	0.795804	0.107092	0.857304	0.558021	7.69169e-05	0.00533796	0.768995	0.0820022	0.514715	0.788341	0.1032	0.610461	0.779952	0.088832	0.536923
ENSRNOG00000013422	309565	Med23	Cluster 4	0.000415334	0.00916208	0.998122	0.98503	0.998625	0.966075	0.730573	0.999932	0.741882	0.00802954	0.489373	1.10572	0.324184	0.935411	1.14525	0.184422	0.645643	1.10628	0.351664	0.822955	0.906235	0.348007	0.837718	0.788776	0.0255135	0.304122
ENSRNOG00000009870	497936	Tmem88	Cluster 1	0.00041797	0.00921311	1.07884	0.550011	0.997586	0.995528	0.971806	0.999932	1.0297	0.833933	0.987552	0.805831	0.0961215	0.846325	1.32199	0.0323786	0.310327	1.47576	0.00549376	0.120445	1.34485	0.0275122	0.357541	1.02591	0.846876	0.978848
ENSRNOG00000019780	362018	Sypl2	Cluster 2	0.00041835	0.00921436	0.958242	0.671104	0.997586	0.951794	0.622893	0.999932	1.41017	0.00248267	0.359457	0.903496	0.320499	0.93489	0.830456	0.0709027	0.448416	0.836907	0.103202	0.564376	0.886005	0.250269	0.777148	0.829318	0.0770514	0.504379
ENSRNOG00000008604	83809	Nsfl1c	Cluster 1	0.000422253	0.00928599	0.973332	0.697447	0.997586	1.00633	0.927711	0.999932	0.984588	0.839072	0.987896	1.22634	0.00473489	0.443488	1.29796	0.000372893	0.0182436	1.12678	0.114319	0.583661	1.09721	0.203374	0.740638	1.16559	0.0372048	0.365324
ENSRNOG00000000981	25073	Scarb1	Cluster 6	0.000422859	0.00929214	1.17353	0.0729842	0.997586	1.07403	0.420003	0.999932	1.06138	0.540676	0.957035	1.15316	0.114693	0.860471	1.07875	0.39891	0.810716	1.22224	0.0378992	0.367562	1.22492	0.0302573	0.373116	0.815913	0.0298047	0.325966
ENSRNOG00000000068	312754	Ppp2r5a	Cluster 2	0.000423952	0.00930899	0.937307	0.640708	0.997586	1.03806	0.787662	0.999932	0.749523	0.0614854	0.731407	0.989844	0.94214	0.99826	0.559063	8.07944e-05	0.00552637	0.690957	0.0152559	0.225784	0.771213	0.0755368	0.550338	0.761146	0.0621456	0.463234
ENSRNOG00000038068	306091	Pcdh9	Cluster 11	0.000424765	0.00931967	1.09452	0.56036	0.997586	1.05876	0.712605	0.999932	0.545396	0.000603713	0.195678	1.35839	0.054004	0.787899	0.97784	0.886644	0.979047	1.01527	0.92782	0.990186	1.11788	0.49167	0.891647	0.960162	0.801678	0.972951
ENSRNOG00000001177	64304	Acads	Cluster 2	0.000425897	0.00933051	1.14748	0.210577	0.997586	1.02304	0.835013	0.999932	1.16304	0.211605	0.863219	0.770856	0.020987	0.674803	0.816851	0.0709871	0.448751	0.79857	0.0594492	0.449499	1.07452	0.529621	0.906445	1.08402	0.480591	0.893569
ENSRNOG00000049215	303730	Cbx2	Cluster 2	0.000426145	0.00933051	1.14671	0.109357	0.997586	0.968214	0.703521	0.999932	0.869394	0.13646	0.827257	0.946093	0.520198	0.96326	0.775882	0.00404062	0.0938523	0.87804	0.158091	0.652926	1.00873	0.921816	0.986077	1.11431	0.223959	0.73473
ENSRNOG00000005185	59315	Nxph3	Cluster 2	0.000435164	0.00951126	1.38502	0.00406542	0.997586	1.05694	0.616689	0.999932	1.11547	0.370192	0.927005	0.965145	0.751827	0.987275	0.944592	0.611544	0.904221	0.791787	0.0531012	0.427851	0.818414	0.0854164	0.576174	0.849212	0.159377	0.663761
ENSRNOG00000001245	294336	Pcbp3	Cluster 2	0.000437407	0.00955295	1.20406	0.0934564	0.997586	0.969774	0.779825	0.999932	0.985126	0.901265	0.991124	1.04206	0.711531	0.984467	0.748031	0.0105942	0.166949	0.76766	0.0278913	0.312229	0.765753	0.0219444	0.323226	0.802863	0.0581426	0.452744
ENSRNOG00000017163	60416	Pfkp	Cluster 2	0.000437921	0.00955687	1.00379	0.969837	0.998093	1.06971	0.50085	0.999932	1.04003	0.721374	0.973677	0.875783	0.193202	0.908691	0.834396	0.0770013	0.464532	0.722531	0.00335252	0.086852	1.01358	0.89721	0.983043	0.720839	0.00230629	0.080715
ENSRNOG00000006984	689314	Mapk11	Cluster 3	0.000441582	0.0096263	0.893846	0.256313	0.997586	0.961811	0.692689	0.999932	0.977883	0.836505	0.987896	0.932968	0.487982	0.960093	0.80198	0.0294556	0.295312	0.840258	0.104349	0.566713	1.18952	0.0942922	0.594972	1.22449	0.0515722	0.428006
ENSRNOG00000012073	300983	Abhd14b	Cluster 3	0.000441778	0.0096263	1.12431	0.293856	0.997586	0.968817	0.775884	0.999932	1.22596	0.0988484	0.788706	1.05159	0.65601	0.979389	0.83402	0.11053	0.536165	1.02092	0.863167	0.979656	1.38534	0.00610944	0.162887	1.33516	0.0145634	0.230516
ENSRNOG00000017417	58974	Gabarap	Cluster 8	0.000443462	0.00965562	1.06273	0.305868	0.997586	0.922763	0.177148	0.999932	0.912299	0.161555	0.844103	0.826421	0.00205557	0.326902	0.862704	0.0157561	0.212699	0.983146	0.790421	0.965604	1.05107	0.421638	0.868961	0.941971	0.335223	0.817368
ENSRNOG00000000306	83537	Smpd2	Cluster 7	0.000446832	0.00972159	0.93821	0.360785	0.997586	0.906407	0.160571	0.999932	0.935849	0.387851	0.931167	1.03785	0.599153	0.972938	1.25788	0.00162422	0.0519951	0.953597	0.527748	0.897357	0.949257	0.474523	0.886134	0.94137	0.406947	0.858467
ENSRNOG00000027742	311827	Adamtsl2	Cluster 2	0.000452007	0.00981918	0.920024	0.457546	0.997586	0.850538	0.150945	0.999932	0.920571	0.502535	0.951572	1.10991	0.360011	0.940775	0.7552	0.0152269	0.207708	0.850387	0.182537	0.685247	0.858082	0.193047	0.730639	1.27726	0.0389275	0.373762
ENSRNOG00000018517	308901	Trim21	Cluster 2	0.000452369	0.00981959	0.988855	0.895387	0.997586	0.975044	0.766883	0.999932	1.05223	0.587578	0.961124	1.18947	0.0473682	0.770687	1.03246	0.711933	0.934877	0.921277	0.373977	0.834681	0.790884	0.0098019	0.214416	0.811007	0.0205912	0.273555
ENSRNOG00000007993	305441	Sh3tc1	Cluster 1	0.000453049	0.00982685	1.02745	0.780412	0.997586	0.903819	0.299236	0.999932	0.969286	0.770381	0.979913	1.06486	0.523973	0.964531	1.23398	0.0352199	0.322861	1.46	0.000503369	0.02192	1.23166	0.0424457	0.438103	1.01353	0.89455	0.985562
ENSRNOG00000008163	298103	Atp6v1g1	Cluster 1	0.000454013	0.00984029	1.05342	0.49468	0.997586	1.11167	0.166631	0.999932	1.09653	0.272862	0.890723	0.969083	0.684291	0.982289	1.26624	0.00291731	0.0753037	1.36304	0.00029264	0.0149179	1.15184	0.0780652	0.558059	1.01766	0.825637	0.975521
ENSRNOG00000047578	682445	Ccdc28b	Cluster 5	0.0004609	0.00997439	0.848335	0.199684	0.997586	0.909235	0.456659	0.999932	1.24407	0.122606	0.805964	0.63592	0.000733252	0.200388	0.857686	0.23768	0.702183	0.726174	0.0222601	0.277988	0.704606	0.0100393	0.217592	0.821514	0.142766	0.641175
ENSRNOG00000003186	302937	Anks3	Cluster 1	0.000468257	0.0101259	0.912898	0.256397	0.997586	0.890356	0.149064	0.999932	0.924686	0.374797	0.928105	1.07459	0.37643	0.941865	1.06987	0.406196	0.814019	1.09564	0.291751	0.786102	1.18358	0.0462082	0.450905	1.29674	0.00248534	0.0845936
ENSRNOG00000022153	361695	Tmem134	Cluster 1	0.000469678	0.0101413	1.0056	0.952054	0.998093	0.906078	0.289997	0.999932	1.01547	0.880648	0.989622	0.926231	0.417056	0.949212	1.12695	0.206918	0.670449	1.4004	0.0011488	0.0418483	1.28567	0.0110948	0.228986	1.1115	0.277609	0.783132
ENSRNOG00000007545	362850	Angptl4	Cluster 1	0.000475178	0.0102523	1.05871	0.802907	0.997586	0.819837	0.385841	0.999932	0.854101	0.531112	0.955164	1.29911	0.260881	0.92197	1.34229	0.206402	0.670043	1.83717	0.0154549	0.227211	1.32773	0.23698	0.769515	0.601535	0.0356398	0.358699
ENSRNOG00000048113	303731	Cbx8	Cluster 3	0.000479064	0.0103283	0.982843	0.842831	0.997586	0.943247	0.503771	0.999932	1.08344	0.405017	0.935737	0.884154	0.166775	0.893186	1.01104	0.90134	0.981948	0.964131	0.698363	0.943143	1.21205	0.0373093	0.418801	1.32484	0.00267806	0.0882066
ENSRNOG00000001979	266766	Rcan1	Cluster 2	0.00048297	0.0104046	0.907282	0.561056	0.997586	0.824434	0.250194	0.999932	0.792648	0.208831	0.862133	0.592706	0.00270143	0.352445	0.537416	0.000425032	0.0203069	0.517877	0.000447893	0.0203104	0.805084	0.216571	0.75428	0.913258	0.603671	0.92888
ENSRNOG00000021029	84604	Hamp	Cluster 6	0.000488303	0.0105037	0.818586	0.0219066	0.997586	0.879821	0.138943	0.999932	0.804134	0.0232733	0.628858	0.812784	0.0193841	0.661509	0.977808	0.796939	0.958912	0.767713	0.00539698	0.11939	0.665679	1.83368e-05	0.00242139	0.746005	0.00154646	0.064867
ENSRNOG00000000044	305623	Tmem175	Cluster 1	0.000491321	0.0105606	0.950705	0.476171	0.997586	0.913492	0.20374	0.999932	1.02828	0.720647	0.973586	1.09143	0.225524	0.915975	1.08553	0.255336	0.718013	1.26287	0.00297131	0.0805514	1.26142	0.00228094	0.088929	1.08536	0.270002	0.776651
ENSRNOG00000014661	305691	Zfp385d	Cluster 1	0.000495322	0.0106166	1.12138	0.391142	0.997586	0.98802	0.927954	0.999932	0.733515	0.0370594	0.681169	1.2319	0.12567	0.877431	1.34681	0.0299646	0.298526	1.37459	0.0293086	0.321503	1.23949	0.125683	0.64738	1.46403	0.00738312	0.157744
ENSRNOG00000011623	171058	Rab3c	Cluster 2	0.000495358	0.0106166	1.17735	0.339082	0.997586	0.953349	0.779143	0.999932	1.07011	0.717796	0.972345	0.678584	0.0270285	0.712508	0.703458	0.0443256	0.362153	0.549306	0.00157481	0.0523525	0.612562	0.00703673	0.177554	0.847165	0.352359	0.827119
ENSRNOG00000015945	300678	Cd3g	Cluster 2	0.000495412	0.0106166	1.01584	0.909267	0.998063	0.974132	0.849286	0.999932	0.879468	0.398368	0.933815	0.885178	0.384399	0.942447	0.757138	0.0493618	0.382386	0.648883	0.00458473	0.106856	0.539921	4.75718e-05	0.00513974	0.845104	0.244532	0.753825
ENSRNOG00000050023	25422	Crybb2	Cluster 1	0.000496275	0.0106271	1.09041	0.271157	0.997586	1.06542	0.419644	0.999932	1.13103	0.155855	0.844103	1.11826	0.162231	0.892587	1.47181	5.12942e-06	0.000650251	1.24066	0.0123874	0.19917	1.19322	0.033265	0.393518	1.28632	0.00275868	0.0896195
ENSRNOG00000019353	117184	Ctrl	Cluster 2	0.000502074	0.0107271	0.962197	0.731407	0.997586	0.858396	0.176051	0.999932	1.08953	0.488124	0.948796	0.765056	0.0206531	0.674803	0.902408	0.368258	0.796243	0.651523	0.000643499	0.0267559	0.764997	0.0244093	0.339127	1.04611	0.700674	0.951422
ENSRNOG00000001088	288414	Rfc3	Cluster 2	0.000508266	0.0108512	0.78528	0.0249301	0.997586	0.851526	0.132653	0.999932	0.792729	0.0493865	0.710364	1.00908	0.933108	0.99826	0.765972	0.0150328	0.206046	0.648875	0.000288685	0.0148363	0.674125	0.000601113	0.0352114	0.903312	0.360249	0.832789
ENSRNOG00000018971	362833	Mob3a	Cluster 3	0.00051122	0.0108981	1.01241	0.89871	0.997586	0.938551	0.51334	0.999932	1.03423	0.752341	0.9783	0.923765	0.420745	0.949438	0.850318	0.101799	0.517881	0.967333	0.750936	0.957057	1.29633	0.0118766	0.238561	1.26925	0.0204547	0.272875
ENSRNOG00000011025	295496	Trmt10a	Cluster 2	0.00051139	0.0108981	0.929976	0.431779	0.997586	1.05747	0.54477	0.999932	0.961898	0.70184	0.971382	1.0017	0.985541	0.999549	0.914974	0.343266	0.780063	0.791919	0.021057	0.270058	0.768788	0.00752373	0.183939	1.17313	0.0999371	0.566561
ENSRNOG00000015713	57341	Parva	Cluster 2	0.000511777	0.0108981	0.946597	0.531641	0.997586	0.886694	0.172415	0.999932	0.857268	0.113002	0.794002	0.802136	0.0148666	0.626201	0.743019	0.00121266	0.042388	0.671945	6.31297e-05	0.00459323	0.694873	0.000142019	0.0116402	0.851072	0.0808664	0.514964
ENSRNOG00000003497	79227	Thoc6	Cluster 2	0.00051199	0.0108981	1.00355	0.957642	0.998093	1.01638	0.807489	0.999932	1.14097	0.0749149	0.752844	1.10816	0.131426	0.883327	0.848584	0.0170006	0.221444	0.907533	0.179856	0.68273	0.904299	0.15094	0.68214	1.05868	0.413576	0.860745
ENSRNOG00000038001	29743	Slc25a1	Cluster 2	0.000513406	0.0109201	0.9807	0.865651	0.997586	0.891472	0.320024	0.999932	1.25186	0.079125	0.762385	0.890105	0.320549	0.93489	0.750921	0.0160112	0.214609	0.672309	0.00193058	0.0600502	0.943987	0.632046	0.933406	0.980565	0.87041	0.983065
ENSRNOG00000027434	311617	Fitm2	Cluster 2	0.000514647	0.0109384	0.922694	0.727819	0.997586	0.925357	0.737194	0.999932	1.09309	0.726434	0.974791	1.01882	0.936608	0.99826	0.416902	0.000333609	0.017176	0.513155	0.00881822	0.161129	0.972782	0.908974	0.985023	0.864023	0.545244	0.91374
ENSRNOG00000013828	293615	Sirt3	Cluster 1	0.000516739	0.0109746	1.29913	0.0121726	0.997586	1.19728	0.0814866	0.999932	1.26473	0.0396297	0.690759	1.37562	0.00281397	0.356272	1.45123	0.000547784	0.024822	1.62777	2.95449e-05	0.00249322	1.5467	9.91552e-05	0.00886584	1.63616	1.40077e-05	0.00227013
ENSRNOG00000021403	64373	Rhob	Cluster 2	0.000518989	0.011006	1.08679	0.643834	0.997586	1.01742	0.923535	0.999932	1.53802	0.0319914	0.665045	0.771972	0.158651	0.892587	0.615399	0.0091658	0.154967	0.690622	0.0593522	0.449305	0.878337	0.490524	0.891647	0.715615	0.0776873	0.505677
ENSRNOG00000023533	360906	Fam69a	Cluster 1	0.000520356	0.0110268	1.06075	0.546058	0.997586	1.11267	0.275654	0.999932	1.11748	0.302502	0.90462	1.17321	0.109352	0.858572	1.40094	0.000985977	0.0369069	1.30423	0.013331	0.20835	1.46313	0.000330953	0.0226815	0.992246	0.93912	0.991313
ENSRNOG00000015503	309252	Otud7a	Cluster 2	0.000520973	0.0110317	0.947154	0.539618	0.997586	0.873332	0.128208	0.999932	0.914151	0.357448	0.923119	0.897668	0.230759	0.916787	0.863778	0.105281	0.524622	0.848835	0.0887376	0.530298	0.761659	0.00403805	0.127691	0.636857	4.64398e-06	0.000932818
ENSRNOG00000005550	314164	Lrfn5	Cluster 1	0.000522604	0.011058	1.02121	0.859375	0.997586	1.05376	0.658574	0.999932	0.870198	0.287667	0.898311	1.14641	0.25726	0.92197	1.55188	0.000428692	0.0204133	1.35958	0.0181614	0.249283	1.36381	0.013783	0.258639	1.23542	0.0901729	0.541413
ENSRNOG00000020720	301015	Fbxw12	Cluster 2	0.000523512	0.0110645	0.782701	0.0677389	0.997586	0.878806	0.331911	0.999932	1.08396	0.581422	0.960609	0.944093	0.669458	0.979553	0.802573	0.105248	0.524622	0.794016	0.110307	0.577335	0.959475	0.765504	0.962195	1.42926	0.0115305	0.202826
ENSRNOG00000003463	78968	Srebf1	Cluster 2	0.000527077	0.0111279	0.908407	0.422142	0.997586	0.911943	0.441081	0.999932	0.876954	0.319252	0.911326	0.842762	0.160483	0.892587	0.639345	0.000382563	0.0186209	0.58717	8.23632e-05	0.00570205	0.66051	0.00127685	0.0590151	0.769338	0.0379995	0.369414
ENSRNOG00000033330	680770	Skida1	Cluster 1	0.000532979	0.0112366	0.968846	0.692724	0.997586	0.960511	0.615046	0.999932	0.896347	0.216296	0.864798	1.11747	0.173857	0.898983	1.27241	0.00383051	0.0901828	1.25139	0.010951	0.185265	1.13751	0.125985	0.648128	1.18359	0.0463915	0.405773
ENSRNOG00000037476	304571	Galnt9	Cluster 2	0.000533013	0.0112366	0.893335	0.280964	0.997586	0.94022	0.554745	0.999932	0.940038	0.590198	0.961313	1.0375	0.727889	0.986403	0.711163	0.00175926	0.0549609	0.745974	0.0106829	0.181564	0.799511	0.0423979	0.43792	0.672251	0.000444163	0.0289905
ENSRNOG00000028711	84497	Dgat1	Cluster 3	0.000535225	0.0112682	0.989576	0.896725	0.997586	0.928589	0.359951	0.999932	1.08092	0.382168	0.929609	1.03211	0.699687	0.983548	0.772771	0.00222055	0.0640412	0.905439	0.256206	0.760068	1.148	0.104375	0.614856	1.03091	0.71812	0.954857
ENSRNOG00000011193	367112	Hmgcll1	Cluster 1	0.000535302	0.0112682	1.01676	0.847176	0.997586	1.11952	0.192705	0.999932	1.13683	0.178867	0.85	1.03849	0.666067	0.979553	1.35145	0.000873098	0.0338935	1.46435	9.23908e-05	0.00622068	1.26094	0.0115614	0.234209	1.17787	0.071833	0.491814
ENSRNOG00000006116	25059	Hk2	Cluster 2	0.000537732	0.011311	0.87314	0.0401196	0.997586	0.96956	0.635925	0.999932	1.05409	0.463874	0.944398	0.83571	0.0079624	0.542914	0.802594	0.00128869	0.0441793	0.792748	0.00139513	0.0480594	0.841442	0.0129179	0.25048	0.845743	0.0157277	0.240279
ENSRNOG00000015385	298575	Pink1	Cluster 1	0.000539515	0.0113401	1.31224	0.0269373	0.997586	1.36263	0.0121252	0.999932	1.21834	0.140655	0.83196	1.22423	0.102106	0.854612	1.31036	0.029963	0.298526	1.62677	0.00034177	0.0166638	1.90402	2.01413e-06	0.000435221	1.45584	0.00376966	0.108406
ENSRNOG00000020429	308577	Fuz	Cluster 1	0.000545957	0.0114517	1.02294	0.806488	0.997586	0.885365	0.190821	0.999932	1.19696	0.0804275	0.764309	0.865818	0.127725	0.879551	1.02795	0.769209	0.952339	1.10002	0.341572	0.818431	1.18984	0.0750341	0.550207	1.30565	0.00698562	0.153296
ENSRNOG00000012062	286898	Npc2	Cluster 1	0.000546029	0.0114517	1.24023	0.0319304	0.997586	1.07635	0.457942	0.999932	1.27075	0.0300869	0.657899	1.0845	0.420009	0.949438	1.31951	0.00691396	0.131911	1.37445	0.00371375	0.0929573	1.6297	8.75075e-06	0.00135651	1.30156	0.0123524	0.211101
ENSRNOG00000018144	305464	Depdc5	Cluster 4	0.00054757	0.0114756	1.00471	0.959316	0.998093	0.943987	0.531587	0.999932	0.784492	0.0184463	0.596193	1.00335	0.971451	0.999268	0.885664	0.1957	0.659161	0.800618	0.0274304	0.309766	0.787712	0.0147631	0.265886	0.677147	0.000107215	0.0107679
ENSRNOG00000013017	25243	Arnt2	Cluster 2	0.000550749	0.0115253	1.00773	0.935222	0.998093	0.965599	0.711979	0.999932	0.89279	0.2786	0.894458	0.801133	0.0231936	0.691049	0.700225	0.000364096	0.0179445	0.758864	0.00828632	0.156494	0.794391	0.0220982	0.323786	0.700041	0.000516085	0.0318796
ENSRNOG00000020847	363150	Elp6	Cluster 1	0.000560677	0.0117159	1.00076	0.993523	0.99962	0.984631	0.86788	0.999932	1.2407	0.0377271	0.683644	1.11407	0.254597	0.92197	1.4914	5.65952e-05	0.00418203	1.23918	0.0352756	0.352982	1.09569	0.348573	0.837751	1.21827	0.0448691	0.4005
ENSRNOG00000018697	140669	Abcb6	Cluster 1	0.00056137	0.0117218	0.842387	0.180437	0.997586	0.877639	0.306978	0.999932	0.803753	0.121734	0.80482	1.15924	0.254627	0.92197	0.95884	0.745021	0.945332	1.21284	0.162943	0.660904	1.2405	0.107911	0.621172	0.748166	0.0314903	0.334774
ENSRNOG00000014008	298504	Mfsd2a	Cluster 2	0.000570138	0.0118875	0.939454	0.541462	0.997586	0.94083	0.550958	0.999932	1.02129	0.851391	0.988847	0.7534	0.00751534	0.538556	0.835676	0.0860637	0.487094	0.675567	0.000603274	0.025342	0.712714	0.00204808	0.0830972	0.691083	0.000819148	0.0435676
ENSRNOG00000010960	114506	Ankh	Cluster 2	0.000572902	0.0119364	0.833769	0.301459	0.997586	0.81438	0.24361	0.999932	0.710358	0.0791489	0.762385	0.954022	0.791385	0.989609	0.44285	1.54345e-05	0.00150564	0.791744	0.219515	0.725481	0.915682	0.6308	0.933405	0.666583	0.0290602	0.321522
ENSRNOG00000017751	293551	Arl6ip1	Cluster 2	0.00057893	0.0120356	0.959957	0.800305	0.997586	0.913018	0.573552	0.999932	0.841937	0.334433	0.914167	1.05013	0.765371	0.988057	0.55809	0.00059645	0.0263226	0.647504	0.0143861	0.218452	0.952885	0.77487	0.964883	1.10776	0.544534	0.91374
ENSRNOG00000032788	312492	Dysf	Cluster 2	0.00058167	0.0120749	1.02762	0.872553	0.997586	1.01697	0.921062	0.999932	1.05307	0.782036	0.981937	0.874816	0.43838	0.952243	0.87017	0.420434	0.820866	0.55589	0.00187195	0.0588684	0.56007	0.00152509	0.0675468	0.599333	0.00483855	0.125014
ENSRNOG00000009154	360960	Hmx1	Cluster 2	0.000583162	0.0120971	0.847635	0.262785	0.997586	0.852242	0.27864	0.999932	1.13296	0.441277	0.941383	0.769156	0.0813031	0.842663	0.601745	0.000988925	0.0369461	0.546492	0.000258594	0.0135586	0.819312	0.196679	0.734179	0.734791	0.0473972	0.40967
ENSRNOG00000038776	292537	Oscar	Cluster 2	0.000612593	0.0126424	0.885056	0.103967	0.997586	0.866426	0.0569732	0.999932	0.87936	0.119538	0.802632	0.850542	0.0345935	0.742175	0.853606	0.0387006	0.337261	0.653312	9.01059e-07	0.000145203	0.771984	0.00127167	0.0589229	0.835098	0.0226194	0.287224
ENSRNOG00000024549	362838	Mum1	Cluster 3	0.000612888	0.0126424	0.872481	0.12025	0.997586	0.916491	0.318518	0.999932	1.01693	0.861046	0.989513	0.939129	0.478203	0.959264	0.78195	0.00653132	0.12786	0.771844	0.00709674	0.141158	0.920124	0.361642	0.843538	1.13929	0.154492	0.656952
ENSRNOG00000034089	301065	Ttc21a	Cluster 1	0.000613247	0.0126424	1.03905	0.689976	0.997586	0.751021	0.00364679	0.999932	0.919596	0.428302	0.939869	1.14881	0.156755	0.892587	0.854682	0.109557	0.533442	1.11609	0.290784	0.784751	0.997604	0.980909	0.996245	1.10196	0.334148	0.817261
ENSRNOG00000025448	360646	Limd2	Cluster 3	0.000613439	0.0126424	0.970094	0.728605	0.997586	0.934939	0.442651	0.999932	1.09983	0.324305	0.912253	0.85345	0.076903	0.836969	0.840525	0.0529101	0.393317	0.927879	0.428832	0.861394	1.03115	0.737131	0.955489	1.25275	0.015392	0.237724
ENSRNOG00000014336	291885	Mcm5	Cluster 2	0.00062259	0.0128218	0.693972	0.00518924	0.997586	0.774413	0.047773	0.999932	0.820256	0.160796	0.844103	0.951183	0.699224	0.983548	0.687434	0.0047264	0.104505	0.610356	0.000550721	0.0234483	0.606728	0.000315051	0.0220791	0.611539	0.000385511	0.02634
ENSRNOG00000009151	100911970	Mipol1	Cluster 1	0.000624724	0.0128564	1.24105	0.0644032	0.997586	1.26831	0.0422503	0.999932	1.21216	0.132934	0.821404	1.36072	0.0100311	0.585109	1.52599	0.000512316	0.0236071	1.59427	0.000326226	0.0160707	1.65055	7.59242e-05	0.00724277	1.74216	1.42422e-05	0.00229509
ENSRNOG00000019693	65041	Clpb	Cluster 2	0.000633757	0.0130235	0.731829	0.0015669	0.912914	0.849311	0.0908883	0.999932	0.882195	0.236283	0.872788	0.847546	0.0914293	0.846325	0.656253	3.86344e-05	0.00315751	0.655967	9.90241e-05	0.00654245	0.736206	0.0028821	0.103534	0.796288	0.0248997	0.301734
ENSRNOG00000050006	24182	Agtr2	Cluster 2	0.000634233	0.0130239	0.553926	0.058146	0.997586	0.437843	0.00873183	0.999932	0.379464	0.00529837	0.433939	0.885775	0.698394	0.983548	0.288045	0.000141662	0.00872704	0.560766	0.0851076	0.521732	0.810718	0.515297	0.900976	0.926785	0.813423	0.973648
ENSRNOG00000017610	291553	Nedd4l	Cluster 6	0.000635854	0.0130478	1.15894	0.177996	0.997586	1.05224	0.64034	0.999932	0.772774	0.0338688	0.670904	0.80037	0.0464411	0.76686	0.873649	0.223566	0.687894	0.901195	0.377373	0.836622	0.769448	0.0233054	0.331366	0.708359	0.00315796	0.0972726
ENSRNOG00000004278	287638	Dlx3	Cluster 1	0.00063691	0.0130511	1.17161	0.080964	0.997586	1.00114	0.989878	0.999932	0.9275	0.447694	0.942571	1.03011	0.745084	0.986787	1.12107	0.212446	0.676832	1.24229	0.0276496	0.310662	1.31798	0.00414138	0.130093	1.39643	0.000603811	0.035292
ENSRNOG00000017505	290963	Npepo	Cluster 1	0.000636932	0.0130511	1.12898	0.131437	0.997586	1.00564	0.943899	0.999932	1.06702	0.461211	0.944398	1.17952	0.0441379	0.765746	1.38101	0.000138675	0.00858737	1.37974	0.000332211	0.0163092	1.24503	0.0100289	0.217592	1.23019	0.0147278	0.23209
ENSRNOG00000003442	29290	Adora1	Cluster 2	0.000637812	0.0130598	1.10675	0.167533	0.997586	0.993795	0.932112	0.999932	1.0302	0.711433	0.972041	0.972584	0.70775	0.984467	0.878318	0.0828213	0.480043	0.897537	0.172945	0.673508	0.967093	0.661215	0.942305	0.760358	0.000537981	0.0326199
ENSRNOG00000018039	113893	Sncb	Cluster 2	0.000642309	0.0131283	1.19089	0.184334	0.997586	1.04784	0.721177	0.999932	1.45546	0.0106372	0.533793	0.848887	0.21941	0.913541	0.952376	0.713393	0.935402	0.706681	0.0157932	0.230322	0.984377	0.908308	0.984745	0.865365	0.291794	0.792614
ENSRNOG00000016777	361064	R3hcc1	Cluster 5	0.000645759	0.0131752	0.86485	0.0634116	0.997586	0.912508	0.238848	0.999932	1.0122	0.886765	0.989814	0.903656	0.199253	0.908691	0.870958	0.0812822	0.474817	0.694144	3.41139e-05	0.00280927	0.921489	0.313304	0.818012	0.773516	0.00203057	0.0753159
ENSRNOG00000011439	59075	Grk5	Cluster 2	0.000647155	0.0131943	0.884626	0.256502	0.997586	0.970759	0.782775	0.999932	0.804751	0.0693654	0.743362	0.877505	0.233345	0.917223	0.705451	0.00191308	0.0580497	0.677545	0.00117588	0.0425629	0.705642	0.00255218	0.0954075	0.632198	9.84534e-05	0.0101014
ENSRNOG00000011613	501194	Ppip5k2	Cluster 14	0.000648675	0.0132158	0.94142	0.6547	0.997586	1.00584	0.965583	0.999932	0.773303	0.0860642	0.775273	1.22257	0.144549	0.888037	0.939854	0.650536	0.916674	0.911271	0.523952	0.895875	0.981616	0.895218	0.982899	1.5436	0.00271633	0.0887491
ENSRNOG00000050485	683470	Gas1	Cluster 1	0.000651649	0.0132669	0.975078	0.818394	0.997586	0.874457	0.224262	0.999932	1.0051	0.966434	0.99748	1.00696	0.950409	0.998718	1.17624	0.147958	0.596612	1.36876	0.00953238	0.168146	1.47093	0.00113321	0.0545069	1.13023	0.287781	0.790834
ENSRNOG00000004440	289777	Fignl1	Cluster 2	0.000653171	0.0132884	0.757877	0.0678731	0.997586	0.899383	0.481151	0.999932	0.83581	0.279914	0.894493	0.912321	0.547754	0.965743	0.514158	3.49223e-05	0.00289561	0.576367	0.001018	0.0379561	0.781691	0.119364	0.638017	0.770746	0.0999261	0.566561
ENSRNOG00000020952	310655	Cgn	Cluster 5	0.000656294	0.0133425	0.834954	0.00965746	0.997586	0.941095	0.375166	0.999932	1.02284	0.763841	0.979906	0.88847	0.0906355	0.846325	0.889085	0.0925054	0.498683	0.895904	0.1386	0.62237	0.942713	0.409154	0.865578	0.734679	4.0515e-05	0.0051821
ENSRNOG00000012008	114216	S100a3	Cluster 2	0.000658424	0.0133679	0.8331	0.206471	0.997586	0.814387	0.155986	0.999932	1.2963	0.103856	0.791561	0.702567	0.0174102	0.641589	0.64798	0.00375242	0.0893408	0.68241	0.0156305	0.228759	0.740437	0.048062	0.459715	0.919025	0.57442	0.920951
ENSRNOG00000013506	293067	Zfand6	Cluster 2	0.000658482	0.0133679	1.02593	0.816348	0.997586	0.927992	0.498348	0.999932	0.845373	0.168502	0.844103	1.13594	0.256171	0.92197	0.693049	0.00147531	0.0487041	0.832442	0.125924	0.604029	0.954197	0.683933	0.946138	1.10157	0.401686	0.855735
ENSRNOG00000010747	64322	Dap	Cluster 1	0.000666148	0.0135043	1.15715	0.156352	0.997586	1.13486	0.218553	0.999932	1.11512	0.334668	0.914167	1.01244	0.905218	0.99826	1.13818	0.214716	0.678679	1.33195	0.0109711	0.185494	1.59365	3.52942e-05	0.00407569	1.39909	0.00226175	0.0797429
ENSRNOG00000015458	300989	Hemk1	Cluster 2	0.00066786	0.0135248	0.977753	0.758954	0.997586	0.906417	0.182423	0.999932	1.11644	0.174479	0.85	0.947064	0.465224	0.955616	0.95481	0.534479	0.872686	0.747574	0.000402529	0.0186908	0.938475	0.407782	0.865578	1.0422	0.589562	0.925491
ENSRNOG00000021223	25167	Ptpra	Cluster 1	0.000668107	0.0135248	1.00395	0.969473	0.998093	0.973429	0.793709	0.999932	1.00795	0.944258	0.994832	1.18867	0.100753	0.85301	1.14656	0.192686	0.654253	1.38991	0.00388165	0.0951989	1.48487	0.000402953	0.0262407	1.02485	0.819474	0.974479
ENSRNOG00000018128	192356	Unc50	Cluster 1	0.000668928	0.0135318	1.08515	0.283212	0.997586	1.02267	0.767757	0.999932	0.96986	0.714115	0.972041	1.15854	0.0586287	0.800746	1.28278	0.00169575	0.0535042	1.37281	0.000208779	0.011474	1.19186	0.0290542	0.366849	1.22477	0.0120852	0.208031
ENSRNOG00000032941	688394	Mab21l1	Cluster 2	0.000671548	0.0135656	0.679223	0.0225304	0.997586	0.871627	0.411329	0.999932	0.809194	0.250878	0.87986	0.688394	0.0297073	0.726347	0.48017	3.89864e-05	0.0031622	0.503487	0.000256365	0.0134665	0.781816	0.160401	0.695411	0.752633	0.105769	0.576229
ENSRNOG00000008215	690374	Trim47	Cluster 2	0.000672514	0.0135755	0.935016	0.521447	0.997586	0.776334	0.0174306	0.999932	1.0069	0.952401	0.996156	0.788722	0.0276351	0.71603	0.718055	0.00242299	0.0678223	0.654709	0.00031537	0.0157132	0.703537	0.00179442	0.0756385	0.700593	0.00159181	0.0661136
ENSRNOG00000027300	362768	Ttc7b	Cluster 6	0.000674905	0.0135974	1.08029	0.413113	0.997586	0.9311	0.449201	0.999932	0.864241	0.16163	0.844103	1.01302	0.892258	0.99826	0.918703	0.375914	0.799754	0.887965	0.244427	0.74948	0.93007	0.4618	0.880971	0.668613	9.39366e-05	0.0097431
ENSRNOG00000015084	170928	Necab2	Cluster 2	0.000677417	0.0136262	1.29632	0.0341414	0.997586	1.06592	0.597634	0.999932	1.08307	0.548895	0.957035	1.06511	0.607215	0.974139	1.14842	0.260826	0.722308	0.840666	0.185757	0.690247	0.765144	0.0363645	0.413073	1.26404	0.0661365	0.473615
ENSRNOG00000004322	84357	Sh3kbp1	Cluster 1	0.000681641	0.0136904	1.07495	0.590166	0.997586	1.00945	0.9441	0.999932	0.937107	0.659908	0.969187	1.23653	0.121222	0.874393	1.57408	0.00123377	0.0428634	1.09157	0.545374	0.901095	1.07419	0.609552	0.927237	0.798081	0.109956	0.585891
ENSRNOG00000003917	304944	Uck2	Cluster 2	0.00068173	0.0136904	1.09695	0.288057	0.997586	0.951932	0.570745	0.999932	0.923122	0.403326	0.935443	0.796325	0.0112066	0.601944	0.832586	0.0399614	0.343216	0.723976	0.000862782	0.033665	0.883961	0.176044	0.711097	0.775185	0.00604601	0.141585
ENSRNOG00000019451	289734	Smtn	Cluster 2	0.000691708	0.0138551	0.959394	0.714105	0.997586	0.840171	0.126309	0.999932	0.851582	0.199012	0.858339	0.710883	0.00374603	0.401685	0.651753	0.000334818	0.0172073	0.649329	0.000643242	0.0267559	0.675849	0.00131051	0.0601927	0.653196	0.000511747	0.0318008
ENSRNOG00000015999	81825	Cirbp	Cluster 14	0.000697227	0.0139558	0.990265	0.936675	0.998093	0.991291	0.943366	0.999932	1.10218	0.473407	0.947561	1.12478	0.347802	0.940493	1.0379	0.765884	0.951194	1.17476	0.227668	0.733443	1.4718	0.00341238	0.115171	1.66305	0.000153419	0.013848
ENSRNOG00000010630	293118	Prcp	Cluster 2	0.000699545	0.0139924	1.07408	0.520425	0.997586	1.21715	0.0796014	0.999932	1.02845	0.818496	0.987541	1.00501	0.964599	0.999268	0.857122	0.173593	0.632483	0.752625	0.0197296	0.260894	1.05129	0.666507	0.943945	1.2533	0.0542593	0.436446
ENSRNOG00000005930	300691	Nnmt	Cluster 1	0.000705109	0.0140938	1.05454	0.673809	0.997586	1.10438	0.431961	0.999932	1.06239	0.662932	0.969385	0.944259	0.654108	0.979389	1.64372	0.000196751	0.0113296	1.38574	0.0184586	0.251271	1.16332	0.252565	0.778465	1.37417	0.017668	0.253748
ENSRNOG00000031222	317593		Cluster 1	0.00071717	0.0143048	0.95583	0.821171	0.997586	1.09028	0.665531	0.999932	0.806003	0.328092	0.91253	0.974803	0.899825	0.99826	1.14672	0.500032	0.85825	1.49961	0.0630597	0.461311	2.18303	0.000323443	0.0223922	1.52139	0.0469479	0.408096
ENSRNOG00000016190	498909	Coq9	Cluster 1	0.000718833	0.0143279	0.943868	0.480168	0.997586	0.959548	0.613528	0.999932	0.983432	0.852591	0.98901	1.17807	0.0506429	0.781957	1.17661	0.0523814	0.391652	1.29651	0.00408913	0.0990103	1.28537	0.00411339	0.129499	1.2065	0.0300929	0.327449
ENSRNOG00000018029	293654	Doc2g	Cluster 1	0.00072224	0.0143757	1.06123	0.572523	0.997586	0.88044	0.228187	0.999932	1.19613	0.124546	0.808975	1.00325	0.975759	0.999549	1.05344	0.625925	0.909384	1.09245	0.437081	0.864433	1.07029	0.53689	0.909454	1.5275	0.000217724	0.0177337
ENSRNOG00000013745	362653	Ctrc	Cluster 2	0.000730834	0.0145367	0.840884	0.0701858	0.997586	0.852332	0.094548	0.999932	0.769717	0.0137377	0.560227	0.842097	0.0765925	0.836969	0.728238	0.00138653	0.0466367	0.614154	7.48009e-06	0.000836013	0.669785	0.000109687	0.00959698	0.743968	0.00358946	0.105767
ENSRNOG00000005106	498386	Cc2d2a	Cluster 1	0.000734171	0.0145827	0.899608	0.462606	0.997586	0.928904	0.608307	0.999932	0.736315	0.055728	0.718603	1.18403	0.248762	0.919084	1.2277	0.1621	0.61824	1.62961	0.00223204	0.0668838	1.14246	0.376266	0.849516	1.07937	0.611329	0.930138
ENSRNOG00000002538	304733	Epb4.1l5	Cluster 2	0.000736919	0.0146271	1.00543	0.961285	0.998093	0.853707	0.159026	0.999932	0.737738	0.0150187	0.568964	0.954995	0.684437	0.982289	0.656831	0.000357557	0.0179237	0.671169	0.00134434	0.0470914	0.747545	0.0142665	0.262532	0.822025	0.095534	0.555156
ENSRNOG00000001169	294321	Slc37a1	Cluster 2	0.000738003	0.0146305	0.928039	0.377202	0.997586	0.943733	0.493087	0.999932	0.752842	0.00291729	0.379953	0.880553	0.139841	0.888037	0.674404	1.40767e-05	0.00139413	0.827793	0.0404957	0.379828	0.889589	0.186585	0.725603	0.826419	0.0328478	0.343294
ENSRNOG00000021433	298404	Arhgef39	Cluster 10	0.000739852	0.0146344	0.978689	0.865843	0.997586	0.836659	0.164349	0.999932	1.05865	0.684732	0.969794	0.81804	0.123155	0.874393	0.810713	0.107466	0.529011	0.8205	0.153142	0.64483	0.977586	0.864833	0.978579	1.4057	0.0121095	0.208322
ENSRNOG00000004786	56266	Cyp4f1	Cluster 1	0.000740579	0.0146386	1.0542	0.653107	0.997586	1.05472	0.650075	0.999932	1.15803	0.257782	0.883104	1.06334	0.606266	0.974139	1.48905	0.00120158	0.0420525	1.49556	0.00203019	0.0625347	1.55033	0.000561935	0.0336724	1.36651	0.0124349	0.211624
ENSRNOG00000007136	155423	Anxa7	Cluster 1	0.000741243	0.0146416	0.977191	0.81997	0.997586	0.994844	0.959326	0.999932	0.927213	0.49868	0.951008	1.06633	0.532788	0.965558	1.02004	0.847043	0.969488	1.45568	0.000907743	0.0348473	1.33454	0.00763958	0.184787	0.986537	0.898124	0.986113
ENSRNOG00000004302	24616	Pah	Cluster 1	0.000750104	0.0147961	1.01299	0.926482	0.998093	1.01296	0.926664	0.999932	0.828848	0.224675	0.868479	1.01408	0.921528	0.99826	1.2077	0.185851	0.647281	1.46701	0.0127558	0.20258	1.58704	0.00212599	0.0854864	1.4489	0.0127408	0.214804
ENSRNOG00000019560	81743	Pde2a	Cluster 11	0.000751357	0.0148004	1.11061	0.339787	0.997586	0.985633	0.894962	0.999932	0.718933	0.0074273	0.479208	1.08517	0.46298	0.954768	0.730974	0.00588452	0.119547	0.901309	0.380942	0.839498	0.942612	0.60592	0.926668	0.808933	0.0667043	0.475058
ENSRNOG00000008749	85490	Col5a1	Cluster 14	0.000759798	0.0149254	0.984401	0.906334	0.997586	0.971247	0.827175	0.999932	1.00244	0.986776	0.998751	1.21444	0.154276	0.892068	1.15757	0.282048	0.738941	0.840069	0.229002	0.734161	0.88328	0.374903	0.849287	1.55046	0.00225323	0.079641
ENSRNOG00000012472	297708	Pyroxd1	Cluster 7	0.000763024	0.0149656	0.974161	0.745611	0.997586	0.949476	0.520927	0.999932	0.817471	0.0253345	0.636211	1.15308	0.0845357	0.846325	1.14289	0.105399	0.52472	1.00005	0.999567	0.999777	1.12391	0.167997	0.701708	1.20343	0.0302411	0.328471
ENSRNOG00000005174	691678	Tmem121	Cluster 2	0.000763239	0.0149656	0.994188	0.947328	0.998093	0.955648	0.607441	0.999932	1.06943	0.490002	0.948796	0.88945	0.192889	0.908691	0.73516	0.0008903	0.0342699	0.749087	0.00314383	0.0830292	0.789866	0.0120328	0.240344	0.875819	0.152719	0.655138
ENSRNOG00000010091	298425	Efcab14	Cluster 4	0.000763456	0.0149656	1.02238	0.816229	0.997586	1.06052	0.537691	0.999932	0.762591	0.0112078	0.537153	1.06211	0.533316	0.965558	1.07391	0.461207	0.842083	1.02217	0.831148	0.973466	0.883422	0.214811	0.751508	0.759372	0.00679963	0.151048
ENSRNOG00000001753	288042	Fbxo45	Cluster 2	0.00076394	0.0149656	0.928479	0.505402	0.997586	0.871656	0.219131	0.999932	0.910853	0.446506	0.942408	0.739133	0.00873134	0.566009	0.590675	1.10929e-05	0.00116172	0.715503	0.00643781	0.133308	0.788854	0.0438091	0.443896	0.803483	0.06245	0.464475
ENSRNOG00000014297	24771	Sdc4	Cluster 2	0.000769124	0.0150568	0.957576	0.849164	0.997586	1.14052	0.564387	0.999932	1.33185	0.255055	0.881177	0.87054	0.549185	0.966207	0.459254	0.00112137	0.0403338	0.579829	0.0290144	0.319794	0.981989	0.939137	0.988781	0.923752	0.739067	0.959592
ENSRNOG00000027229	290959	Slc35d2	Cluster 1	0.000778299	0.0152155	1.21048	0.0370731	0.997586	1.05779	0.534865	0.999932	1.02893	0.774467	0.980588	1.07171	0.451022	0.953219	1.41833	0.000255005	0.0138543	1.29645	0.00917428	0.165305	1.24181	0.0239303	0.334918	1.39931	0.000598938	0.0351513
ENSRNOG00000025418	301579	Armc9	Cluster 4	0.000781052	0.0152589	0.947183	0.518411	0.997586	1.02336	0.783263	0.999932	0.930321	0.434988	0.940234	1.08978	0.314051	0.933121	1.29763	0.00289508	0.0749148	1.05033	0.588112	0.915115	0.964091	0.676654	0.945633	0.860703	0.0897589	0.540353
ENSRNOG00000027736	65204	Cnn1	Cluster 10	0.000787906	0.0153822	0.845789	0.0536443	0.997586	0.929652	0.396357	0.999932	0.908761	0.312506	0.908719	0.843609	0.0534271	0.786762	0.88216	0.152352	0.604303	0.897447	0.244778	0.749629	0.845209	0.0633365	0.514653	1.22336	0.0266885	0.309572
ENSRNOG00000008829	282843	Sorbs3	Cluster 10	0.00078985	0.0154096	1.38369	0.00065074	0.630405	1.10671	0.271753	0.999932	1.11617	0.27897	0.894458	1.05792	0.546424	0.965558	1.15356	0.128206	0.567082	0.86978	0.16223	0.659937	0.932517	0.467459	0.882957	0.970985	0.75913	0.964947
ENSRNOG00000020246	296313	Myl9	Cluster 1	0.000797461	0.0155369	1.04619	0.814214	0.997586	0.908545	0.617912	0.999932	1.06989	0.749394	0.977913	1.02487	0.899728	0.99826	1.51083	0.0366837	0.328827	2.106	0.000537147	0.0230739	1.78657	0.00476409	0.141109	1.19915	0.366607	0.836668
ENSRNOG00000015078	361673	Ifitm3	Cluster 1	0.000800469	0.0155848	1.58242	0.113491	0.997586	1.30507	0.356117	0.999932	1.39423	0.295572	0.902345	0.693403	0.211951	0.910544	1.75888	0.0557738	0.402093	1.67662	0.0990038	0.55401	2.38119	0.00483807	0.142401	2.62202	0.00184788	0.0707642
ENSRNOG00000046196	64545	Icos	Cluster 5	0.00080205	0.015605	0.889672	0.436529	0.997586	0.911138	0.535387	0.999932	1.74072	0.00114603	0.261507	0.904775	0.511261	0.962427	0.94814	0.72642	0.940057	0.913011	0.574405	0.91079	0.95268	0.757011	0.961101	0.732006	0.0490111	0.416326
ENSRNOG00000007862	25014	Acat1	Cluster 2	0.000806931	0.0156892	0.919362	0.354935	0.997586	0.938561	0.484906	0.999932	0.741121	0.00343413	0.38816	1.05497	0.561058	0.96777	0.755942	0.0030552	0.0778761	0.738973	0.00263895	0.0743784	0.822472	0.0415021	0.435208	0.836014	0.0612263	0.461425
ENSRNOG00000046566	25609	Tub	Cluster 2	0.000812832	0.0157932	1.16404	0.491418	0.997586	1.0963	0.676785	0.999932	0.801409	0.362641	0.924437	0.771058	0.246914	0.919084	0.405827	0.000116623	0.00745876	0.703751	0.142453	0.62718	0.730983	0.175867	0.711077	0.69282	0.113654	0.591941
ENSRNOG00000022043	363027	Yipf2	Cluster 1	0.000824007	0.0159885	1.08212	0.437877	0.997586	1.01459	0.886582	0.999932	1.13237	0.26772	0.888133	1.01289	0.901057	0.99826	1.16811	0.134104	0.57641	1.22446	0.0674756	0.475308	1.48265	0.000355349	0.0238485	1.4734	0.00043389	0.0286491
ENSRNOG00000011129	361034	Arhgef40	Cluster 6	0.000824842	0.0159939	0.948835	0.59207	0.997586	0.838723	0.075275	0.999932	0.839593	0.107453	0.791561	0.936716	0.511058	0.962427	0.765606	0.00847972	0.148316	0.754172	0.00895463	0.162891	0.705866	0.00098533	0.0493929	0.646374	4.98477e-05	0.00599918
ENSRNOG00000031335	361149	Ankrd37	Cluster 2	0.00082756	0.0160336	1.16651	0.261009	0.997586	1.04346	0.755345	0.999932	1.44032	0.0169695	0.585869	0.72763	0.0237728	0.697605	0.95457	0.737141	0.94331	0.837746	0.231611	0.736867	0.893515	0.430517	0.870381	1.14703	0.337288	0.818091
ENSRNOG00000011208	362161	Rapsn	Cluster 1	0.000828015	0.0160336	1.06355	0.535371	0.997586	1.05685	0.577918	0.999932	0.923991	0.470035	0.945548	0.909818	0.34935	0.940741	1.0176	0.862509	0.972643	1.40293	0.00214612	0.0650518	1.29473	0.0144389	0.263832	1.2481	0.0349721	0.354481
ENSRNOG00000021248	171103	Cdc25b	Cluster 2	0.000830641	0.0160626	0.78143	0.0938954	0.997586	0.777164	0.0869439	0.999932	0.708985	0.0346689	0.672218	0.960932	0.787892	0.989609	0.520252	2.89601e-05	0.00245842	0.6905	0.020769	0.267931	0.710774	0.0273508	0.356711	0.603745	0.00133905	0.0591235
ENSRNOG00000004011	299730	Nedd1	Cluster 4	0.000832915	0.0160957	0.960108	0.712867	0.997586	1.12276	0.296602	0.999932	0.936177	0.588143	0.96126	1.35061	0.00869468	0.565243	1.15447	0.20259	0.666871	0.803162	0.0690702	0.479193	0.86973	0.228852	0.761641	0.957268	0.705427	0.951876
ENSRNOG00000011688	290729	Neil3	Cluster 2	0.000833587	0.0160976	0.882949	0.297254	0.997586	0.912754	0.443959	0.999932	0.93348	0.599545	0.961958	1.03483	0.776809	0.988486	0.798153	0.0646432	0.429894	0.581532	5.95492e-05	0.00437763	0.712522	0.00763244	0.184787	0.809238	0.0914318	0.544348
ENSRNOG00000015189	315484	Bbs9	Cluster 1	0.000834141	0.0160976	1.01241	0.910809	0.998093	1.08742	0.447297	0.999932	0.878356	0.285987	0.897753	1.12725	0.285148	0.925341	1.0372	0.74374	0.94477	1.17013	0.188494	0.692569	1.17489	0.163444	0.698029	0.728462	0.00703349	0.154083
ENSRNOG00000008062	680434	Dqx1	Cluster 1	0.000839361	0.0161874	0.855935	0.0422454	0.997586	0.891359	0.131025	0.999932	0.997467	0.97569	0.998207	1.01359	0.860321	0.998104	1.06714	0.398112	0.810433	1.13995	0.111419	0.578818	1.07129	0.384412	0.852478	1.23825	0.00809442	0.165145
ENSRNOG00000008522	81528	Ogg1	Cluster 1	0.000840179	0.0161922	0.8583	0.0931191	0.997586	0.888387	0.191905	0.999932	0.831757	0.0662744	0.737485	1.02572	0.781509	0.98881	0.854075	0.0876054	0.490245	1.05396	0.589808	0.915811	1.09079	0.357651	0.840895	1.23653	0.02644	0.308496
ENSRNOG00000021324	499630	RGD1565059	Cluster 1	0.000841428	0.0162053	1.07126	0.553044	0.997586	1.1819	0.151933	0.999932	1.10794	0.422565	0.939869	1.37366	0.0082195	0.555556	1.67496	3.19827e-05	0.00266737	1.41544	0.00663207	0.135693	1.43744	0.00349637	0.116235	1.44489	0.00307782	0.0957774
ENSRNOG00000028812	287824	Trim47l	Cluster 8	0.000844318	0.01625	1.0005	0.995886	0.999638	1.08844	0.385051	0.999932	0.984342	0.882875	0.989795	1.11344	0.278239	0.923589	1.09041	0.381863	0.802323	1.16015	0.159966	0.656343	1.00098	0.992296	0.99832	0.73099	0.00270854	0.0886821
ENSRNOG00000015003	85249	Pex11a	Cluster 1	0.000847738	0.0163048	0.952519	0.78862	0.997586	0.877185	0.470777	0.999932	0.870426	0.487573	0.948796	1.2949	0.162695	0.892824	1.12892	0.510485	0.863904	1.60449	0.0176285	0.24468	1.44121	0.0564002	0.49135	0.728153	0.0967985	0.557887
ENSRNOG00000006472	60460	Hspa2	Cluster 7	0.000850787	0.0163465	1.01553	0.869095	0.997586	1.07575	0.435731	0.999932	0.905926	0.338301	0.916466	1.10411	0.298009	0.929184	1.4229	0.000349594	0.0176799	0.998328	0.986771	0.997998	0.939046	0.520093	0.902074	1.00751	0.93896	0.991313
ENSRNOG00000033663	360526	P4ha2	Cluster 2	0.000851718	0.0163483	1.07562	0.433563	0.997586	1.05365	0.574148	0.999932	1.09772	0.363014	0.924482	1.04867	0.614446	0.974139	0.817474	0.0349083	0.321995	0.73423	0.00272922	0.0763941	0.857426	0.115648	0.633028	0.938008	0.51013	0.902744
ENSRNOG00000007177	315664	Kdelc2	Cluster 1	0.000858293	0.0164567	0.869826	0.179774	0.997586	0.909861	0.362141	0.999932	1.0024	0.983166	0.998322	1.23441	0.0472773	0.770126	1.18618	0.106333	0.526187	1.39339	0.00376886	0.0939677	1.2141	0.0751738	0.550207	1.05947	0.592978	0.926749
ENSRNOG00000015253	291960	Hsf4	Cluster 1	0.000858591	0.0164567	1.12248	0.294191	0.997586	0.930903	0.514797	0.999932	1.06177	0.620014	0.964883	0.914653	0.423999	0.951037	1.13619	0.253451	0.716492	1.28732	0.0354909	0.354822	1.43243	0.00231142	0.089334	1.3758	0.00651518	0.147235
ENSRNOG00000007632	289904	Mss51	Cluster 1	0.000859095	0.0164567	1.11866	0.327468	0.997586	1.06642	0.573671	0.999932	1.05456	0.672635	0.969385	1.30855	0.0223102	0.687211	1.22181	0.0865088	0.48755	1.15898	0.233332	0.738743	1.18844	0.150246	0.681336	1.74369	1.11652e-05	0.00186236
ENSRNOG00000010919	680915	Mbd4	Cluster 3	0.00086179	0.0164972	1.06345	0.541708	0.997586	1.05115	0.620598	0.999932	0.802405	0.0495926	0.711288	1.14542	0.186173	0.905406	0.995156	0.962093	0.993058	0.853929	0.148922	0.637769	1.01602	0.879897	0.980703	1.31413	0.0108768	0.196648
ENSRNOG00000011373	306014	Reep4	Cluster 2	0.000863704	0.0165228	1.02906	0.735252	0.997586	0.932246	0.408426	0.999932	1.03643	0.701185	0.971382	0.896394	0.205214	0.910544	0.826758	0.029078	0.294319	0.684552	7.77806e-05	0.00546438	0.912103	0.29985	0.810574	0.873236	0.128072	0.618341
ENSRNOG00000049430	360463	Mpv17	Cluster 1	0.000865578	0.0165463	1.12814	0.174511	0.997586	1.04996	0.581245	0.999932	1.10651	0.299171	0.90292	0.990768	0.917535	0.99826	1.21309	0.0334191	0.31532	1.42771	0.000329732	0.0162154	1.37845	0.000773202	0.0418932	1.10501	0.280584	0.785233
ENSRNOG00000040188	502611	Lcn3	Cluster 1	0.000869855	0.0165959	1.04978	0.624438	0.997586	1.08324	0.420947	0.999932	1.06807	0.546609	0.957035	1.0962	0.362434	0.940775	1.26977	0.0195309	0.240121	1.63048	1.61291e-05	0.0015648	1.18095	0.110999	0.626693	1.08415	0.436103	0.873154
ENSRNOG00000021902	497856	Rmi2	Cluster 2	0.000875066	0.0166842	0.773482	0.0797403	0.997586	0.849155	0.262029	0.999932	1.0602	0.714649	0.972041	0.918612	0.564875	0.968165	0.606486	0.00102286	0.0378404	0.746668	0.0651597	0.467442	1.01916	0.90043	0.983628	1.14598	0.370143	0.838969
ENSRNOG00000037509	114212	Chek2	Cluster 2	0.000878238	0.0167335	1.08919	0.467768	0.997586	0.99127	0.9405	0.999932	0.869776	0.282158	0.89585	0.922535	0.499281	0.960933	0.810931	0.0814414	0.474944	0.590068	7.38238e-05	0.005238	0.914378	0.466371	0.882095	0.899998	0.391525	0.850051
ENSRNOG00000010234	353233	Nsmaf	Cluster 1	0.000880759	0.0167703	0.842453	0.113933	0.997586	0.975006	0.81411	0.999932	0.826975	0.111446	0.79253	1.18001	0.132187	0.883752	1.21574	0.0763709	0.463013	1.16495	0.191152	0.696352	1.07545	0.518099	0.90118	0.846324	0.14033	0.637372
ENSRNOG00000014630	291705	Iws1	Cluster 2	0.000887919	0.0168953	0.929309	0.464791	0.997586	1.04762	0.642466	0.999932	0.958032	0.697333	0.971382	1.1499	0.171545	0.897642	0.908303	0.34504	0.780693	0.712672	0.00231823	0.0685279	0.771751	0.0149601	0.267756	0.952469	0.641671	0.938392
ENSRNOG00000008936	313022	Map3k6	Cluster 2	0.000890376	0.0169195	1.09665	0.350117	0.997586	0.930388	0.464473	0.999932	0.908153	0.375115	0.928105	0.860049	0.1339	0.886239	0.707611	0.000821199	0.0326226	0.779376	0.0210545	0.270058	0.726789	0.00254617	0.0954075	0.832281	0.077034	0.504379
ENSRNOG00000018836	498967	RGD1559896	Cluster 2	0.000891193	0.0169238	1.04991	0.636519	0.997586	0.958264	0.679114	0.999932	1.08974	0.449124	0.942664	0.856002	0.139365	0.888037	0.66684	0.000201542	0.0115548	0.883072	0.265244	0.766917	0.971826	0.790541	0.968394	0.931744	0.511608	0.903332
ENSRNOG00000018709	305471	PATZ1	Cluster 2	0.00089301	0.0169303	0.931518	0.497909	0.997586	0.85923	0.149171	0.999932	0.854309	0.173385	0.85	0.744672	0.00655703	0.524151	0.619193	1.92344e-05	0.00177524	0.677171	0.000840346	0.0329247	0.768587	0.0177705	0.292471	0.74526	0.00836108	0.167264
ENSRNOG00000020922	192245	Hspb6	Cluster 3	0.000893232	0.0169303	0.918744	0.546266	0.997586	0.836823	0.206383	0.999932	1.30472	0.0877019	0.776627	1.044	0.76231	0.98778	0.999107	0.994992	0.998876	0.885368	0.422401	0.857642	1.53637	0.00425582	0.131448	1.25956	0.118003	0.600177
ENSRNOG00000013967	499356	Blnk	Cluster 9	0.000893808	0.0169303	1.05704	0.656453	0.997586	1.16737	0.216464	0.999932	1.44253	0.00888334	0.497913	1.08676	0.511046	0.962427	1.34068	0.0224663	0.255962	1.56166	0.0013258	0.0465973	1.2279	0.117436	0.635241	0.904339	0.440644	0.874667
ENSRNOG00000005151	298767	Dync2li1	Cluster 1	0.00089816	0.0169995	1.15469	0.154231	0.997586	1.15163	0.161883	0.999932	1.23412	0.0594419	0.728065	1.15678	0.154975	0.892587	1.56977	2.70883e-05	0.00232723	1.44515	0.00100549	0.0375388	1.4808	0.000317271	0.0221802	1.33059	0.00764375	0.160665
ENSRNOG00000036838	680454	Krtap31-1	Cluster 2	0.000902831	0.0170766	1.2725	0.0409345	0.997586	1.57718	0.000177274	0.265523	1.48244	0.00278162	0.371366	1.20127	0.123115	0.874393	1.16302	0.203127	0.666874	0.982883	0.890721	0.983435	0.994873	0.966272	0.992378	1.11058	0.389309	0.84934
ENSRNOG00000011474	192280	Ppp1r3b	Cluster 2	0.000905073	0.0171076	1.06287	0.683769	0.997586	1.02925	0.847223	0.999932	0.871404	0.404072	0.935737	0.865558	0.342757	0.938335	0.532355	7.53178e-05	0.00525255	0.72834	0.0523316	0.425015	0.813892	0.189812	0.727474	0.791483	0.137099	0.633096
ENSRNOG00000029535	680451	Nrbp2	Cluster 1	0.000909054	0.0171715	1.07511	0.684204	0.997586	1.06416	0.726854	0.999932	1.27485	0.2171	0.865403	1.32927	0.117604	0.866553	1.20817	0.296475	0.749478	1.67573	0.00851099	0.158252	2.02317	0.000272052	0.0196449	2.03897	0.00023538	0.0186442
ENSRNOG00000030452	303785	Rimbp3	Cluster 4	0.000921939	0.0173974	0.950875	0.535864	0.997586	0.942384	0.466001	0.999932	0.91539	0.324327	0.912253	0.865584	0.0827575	0.844693	1.04409	0.601084	0.900514	0.983594	0.850465	0.977253	1.05206	0.550302	0.913478	0.733169	0.000430519	0.0285574
ENSRNOG00000018604	293481	Tufm	Cluster 2	0.000922234	0.0173974	0.926903	0.447438	0.997586	0.856408	0.122852	0.999932	1.00438	0.96822	0.997569	0.923658	0.433407	0.951321	0.672943	0.000177234	0.0104447	0.868442	0.192489	0.69795	1.04817	0.651721	0.939104	1.03026	0.774814	0.969326
ENSRNOG00000004373	89827	DDX39A	Cluster 2	0.000931128	0.017542	0.959802	0.69811	0.997586	0.875357	0.210161	0.999932	0.964081	0.753283	0.978606	0.918484	0.428791	0.951142	0.769734	0.0164983	0.218151	0.624575	8.40536e-05	0.00577702	0.700353	0.0017452	0.0742959	0.858778	0.170397	0.680783
ENSRNOG00000012061	25023	Prkcb	Cluster 2	0.000938775	0.0176744	0.897245	0.447697	0.997586	1.00058	0.996751	0.999946	1.45344	0.019066	0.599581	0.923337	0.581619	0.97017	0.860765	0.301412	0.754269	0.76062	0.0781861	0.505463	0.773384	0.0871179	0.578898	1.23336	0.161381	0.66664
ENSRNOG00000007284	24778	Slc2a1	Cluster 2	0.000940652	0.0176864	1.05189	0.782289	0.997586	0.990186	0.957023	0.999932	1.21378	0.337392	0.915699	0.801295	0.234805	0.917223	0.569466	0.00314607	0.0796408	0.826818	0.337135	0.815239	1.34484	0.123813	0.644099	1.03969	0.838649	0.977597
ENSRNOG00000007744	192249	Ehd3	Cluster 2	0.000943549	0.0177174	1.04052	0.644689	0.997586	0.977077	0.787678	0.999932	0.845447	0.079116	0.762385	0.999459	0.995056	0.999549	0.794416	0.00981034	0.160786	0.814974	0.029983	0.324679	0.915833	0.329498	0.826447	0.726976	0.000621862	0.0359784
ENSRNOG00000025885	303885	RGD1305422	Cluster 11	0.000949485	0.0178055	1.21024	0.0909239	0.997586	0.970592	0.789712	0.999932	0.809438	0.0887791	0.777309	1.1004	0.40036	0.944561	0.775394	0.0272501	0.284605	1.1411	0.276284	0.776133	1.12478	0.31582	0.819654	0.888957	0.315332	0.808283
ENSRNOG00000000598	361856	Tube1	Cluster 4	0.000957386	0.0179301	0.825916	0.0589081	0.997586	0.85775	0.128218	0.999932	0.768065	0.0185708	0.597174	1.13394	0.21819	0.912707	1.01381	0.892646	0.979774	0.798112	0.0395192	0.374114	0.756237	0.00890259	0.201253	0.845332	0.110968	0.588318
ENSRNOG00000017369	290553	Mustn1	Cluster 1	0.000958374	0.0179368	1.16558	0.114851	0.997586	0.917566	0.373536	0.999932	0.80023	0.038208	0.683644	1.11653	0.261729	0.92197	1.29118	0.0104557	0.165407	1.12749	0.251022	0.755807	1.05232	0.612951	0.927903	1.0101	0.920536	0.987612
ENSRNOG00000043201	360887	Adck3	Cluster 1	0.000965467	0.0180459	1.18683	0.186691	0.997586	1.14124	0.307422	0.999932	1.00571	0.968037	0.997569	1.41147	0.00988132	0.581123	1.47146	0.00401179	0.0933347	1.58453	0.00136288	0.0474066	1.73666	9.2955e-05	0.00855276	1.42701	0.00972493	0.184554
ENSRNOG00000030876	406227	Krt72	Cluster 7	0.00096893	0.0180821	1.35427	0.075697	0.997586	1.02885	0.866427	0.999932	1.00618	0.973602	0.997989	1.69089	0.00288291	0.35908	1.57915	0.00909043	0.154245	0.991078	0.960849	0.995761	0.854044	0.372833	0.849013	1.16065	0.399931	0.854795
ENSRNOG00000019019	290223	Fitm1	Cluster 1	0.000969503	0.0180821	1.0528	0.630677	0.997586	0.950866	0.637824	0.999932	0.866775	0.226493	0.869893	0.877322	0.22975	0.916787	0.979812	0.85092	0.970366	1.10582	0.38473	0.842249	1.30506	0.0190739	0.301851	1.35157	0.00827924	0.166444
ENSRNOG00000010159	310869	Rrh	Cluster 2	0.000969941	0.0180821	0.833977	0.145199	0.997586	0.768619	0.0359973	0.999932	0.847019	0.225119	0.868479	0.863493	0.244607	0.919084	0.620949	0.000270402	0.0145522	0.584966	0.00012599	0.00791544	0.646598	0.00110011	0.0532738	0.640725	0.000876123	0.0451893
ENSRNOG00000020938	171071	Ppp1r15a	Cluster 5	0.000973446	0.0181238	1.28575	0.027171	0.997586	1.07635	0.512186	0.999932	1.28999	0.0415261	0.696379	1.07006	0.551996	0.966432	1.37288	0.00644365	0.126579	1.18661	0.159913	0.656343	1.00429	0.970865	0.993862	0.835669	0.12786	0.617789
ENSRNOG00000013018	296872	Eda2r	Cluster 1	0.000979616	0.0182142	1.08416	0.277753	0.997586	1.09963	0.202655	0.999932	0.9627	0.641662	0.96752	1.16465	0.0453953	0.766777	1.17562	0.0339388	0.317526	1.41328	4.09856e-05	0.00330235	1.23159	0.00847107	0.196268	1.22662	0.00977701	0.18505
ENSRNOG00000018730	308417	Pvrl2	Cluster 2	0.000980222	0.0182142	1.08277	0.377527	0.997586	0.87423	0.13752	0.999932	1.16862	0.117944	0.800596	0.793871	0.0129962	0.613725	0.805591	0.019732	0.241227	0.929391	0.451353	0.869801	0.931512	0.450674	0.876547	0.993314	0.943047	0.991492
ENSRNOG00000022552	362111	Sh2d3c	Cluster 2	0.000983547	0.0182641	1.05875	0.445665	0.997586	0.965029	0.634055	0.999932	1.07897	0.356562	0.92272	0.857984	0.0459149	0.766843	0.905165	0.191032	0.65263	0.924148	0.329564	0.811384	0.757069	0.000583425	0.034525	0.87749	0.0967919	0.557887
ENSRNOG00000020010	293497	Kctd13	Cluster 1	0.000985933	0.0182846	1.25364	0.094458	0.997586	1.22095	0.138981	0.999932	1.2274	0.167209	0.844103	1.26372	0.087955	0.846325	1.89051	1.02837e-05	0.00110271	1.46263	0.0100139	0.173844	1.50017	0.00468842	0.139737	1.11799	0.426451	0.866813
ENSRNOG00000043332	171299	Foxd1	Cluster 2	0.000989942	0.0183471	0.929589	0.222261	0.997586	0.956223	0.453004	0.999932	1.06579	0.332284	0.914021	0.902701	0.0929594	0.846325	0.952987	0.426285	0.823575	0.773031	0.000128978	0.00804995	0.865947	0.0227234	0.327509	0.953861	0.448328	0.877521
ENSRNOG00000050045	405975	Olr1233	Cluster 10	0.00100121	0.0185438	1.18669	0.0140863	0.997586	1.08421	0.239494	0.999932	0.984359	0.834249	0.987552	0.989922	0.884035	0.99826	1.20469	0.00864079	0.150007	0.928147	0.314449	0.801112	0.946948	0.446562	0.875993	0.944245	0.423177	0.866179
ENSRNOG00000005034	314904	Arhgef25	Cluster 3	0.00101184	0.0187199	1.17467	0.103544	0.997586	0.980806	0.843412	0.999932	0.928174	0.490541	0.94884	1.06967	0.499195	0.960933	0.811336	0.0381229	0.334158	1.07937	0.471476	0.877514	1.26506	0.0238526	0.334488	1.18662	0.0976701	0.560871
ENSRNOG00000021637	245957	Ddx46	Cluster 6	0.00101203	0.0187199	1.00172	0.98706	0.998625	1.00124	0.99066	0.999932	0.774436	0.0303394	0.657899	1.11937	0.294791	0.927872	1.08096	0.468757	0.845683	0.819509	0.0840072	0.518379	0.757856	0.0137182	0.258444	0.789233	0.0344911	0.352835
ENSRNOG00000012489	25297	Cacnb3	Cluster 2	0.0010152	0.0187665	1.17811	0.075279	0.997586	1.00098	0.991403	0.999932	1.00958	0.924364	0.99314	0.921553	0.378703	0.941865	0.785286	0.010495	0.165752	0.907118	0.323894	0.807543	1.12673	0.212779	0.750452	0.874033	0.160287	0.664861
ENSRNOG00000001314	304334	Fam20c	Cluster 2	0.00101679	0.0187837	0.890965	0.316359	0.997586	0.891093	0.316954	0.999932	0.888211	0.349622	0.92018	0.936316	0.572681	0.969267	0.65953	0.000572311	0.0255063	0.84865	0.188041	0.692319	0.913359	0.450791	0.876547	0.627639	0.000198276	0.0167321
ENSRNOG00000017631	316435	Cyp20a1	Cluster 2	0.00102767	0.0189355	1.06607	0.594273	0.997586	1.03319	0.785644	0.999932	0.899618	0.424034	0.939869	1.25541	0.0644682	0.812118	0.748818	0.0194551	0.239601	0.748078	0.0272947	0.309307	0.895867	0.381426	0.851466	1.01736	0.890769	0.985019
ENSRNOG00000017066	171018	Zfp384	Cluster 12	0.00102922	0.0189519	1.15789	0.0815956	0.997586	0.976383	0.774521	0.999932	0.808484	0.0226148	0.624456	1.19276	0.0397285	0.758118	0.984543	0.85395	0.971142	0.980724	0.828889	0.972909	1.04642	0.602716	0.925701	1.17163	0.0717826	0.491814
ENSRNOG00000006727	366619	Dtd2	Cluster 1	0.00103034	0.0189602	0.990038	0.932052	0.998093	0.97671	0.84096	0.999932	0.883865	0.340691	0.91744	1.08922	0.473801	0.957211	1.37926	0.0082271	0.146207	1.20198	0.149244	0.638268	1.06611	0.601927	0.925594	0.792872	0.061125	0.461425
ENSRNOG00000015868	50546	Insl6	Cluster 1	0.00103445	0.0190082	0.869908	0.0929663	0.997586	1.14196	0.109295	0.999932	1.02733	0.765861	0.979906	1.06966	0.42055	0.949438	1.24017	0.0114107	0.174085	1.04185	0.644528	0.929583	1.05065	0.565572	0.917941	0.885097	0.157855	0.662327
ENSRNOG00000018792	302991	Tekt4	Cluster 1	0.00103494	0.0190082	0.902908	0.2484	0.997586	0.907371	0.271794	0.999932	1.20902	0.0529742	0.718568	1.02148	0.812177	0.991882	1.05488	0.550574	0.88063	1.17206	0.0979473	0.552168	1.16239	0.104815	0.615818	1.3265	0.00281392	0.0908313
ENSRNOG00000046202	316842	Metrnl	Cluster 2	0.00103988	0.0190647	1.03461	0.7588	0.997586	0.948381	0.632567	0.999932	1.18669	0.162728	0.844103	0.792365	0.0408638	0.758118	1.0758	0.516101	0.866087	0.744116	0.0151975	0.225535	0.8703	0.231856	0.764751	1.12845	0.297795	0.795907
ENSRNOG00000000529	24649	Pim1	Cluster 2	0.00104003	0.0190647	1.29205	0.0454691	0.997586	1.25186	0.0786724	0.999932	0.994734	0.969754	0.997596	1.05757	0.663019	0.979553	0.758329	0.0335479	0.315738	0.851795	0.242283	0.748468	1.04422	0.743449	0.956783	1.20153	0.167236	0.676222
ENSRNOG00000036816	362065	Wls	Cluster 1	0.00105025	0.0192398	0.889381	0.440632	0.997586	1.07915	0.615955	0.999932	0.808548	0.205346	0.860913	1.22093	0.197018	0.908691	0.86275	0.338911	0.778597	1.34441	0.0735985	0.491408	1.61132	0.00336574	0.114405	1.16652	0.332499	0.817261
ENSRNOG00000042758	499990	Tmem243	Cluster 1	0.00105445	0.0193044	1.2631	0.136782	0.997586	1.1126	0.494412	0.999932	0.832495	0.286984	0.898147	1.17888	0.299766	0.929273	1.66755	0.00170709	0.053684	1.63666	0.00430555	0.101915	1.49988	0.0145062	0.264367	1.49787	0.0148226	0.232608
ENSRNOG00000008393	246244	Tax1bp1	Cluster 1	0.00107692	0.0196777	1.02349	0.853827	0.997586	1.21246	0.12904	0.999932	0.680019	0.00655571	0.460526	1.25023	0.0834801	0.844693	0.967005	0.79305	0.957996	1.15408	0.293852	0.78754	1.17339	0.226515	0.760866	0.929801	0.580648	0.922716
ENSRNOG00000014909	366489	Sh2d5	Cluster 2	0.00107949	0.0197121	1.13087	0.0331263	0.997586	1.00948	0.868446	0.999932	1.13379	0.0476552	0.703685	0.989788	0.858966	0.998042	1.04757	0.421939	0.821885	0.991192	0.885557	0.982593	1.13566	0.0348031	0.404025	1.22951	0.000787587	0.0423058
ENSRNOG00000008720	297381	Wbp1	Cluster 1	0.00109101	0.0198716	1.06088	0.499749	0.997586	0.96053	0.645383	0.999932	0.926827	0.430621	0.939947	0.977065	0.793732	0.989771	1.09519	0.306931	0.758749	1.17191	0.0956741	0.545237	1.34656	0.00157765	0.0693364	1.28202	0.0077662	0.162138
ENSRNOG00000011937	294708	Sgtb	Cluster 2	0.00109314	0.0198977	1.13674	0.159132	0.997586	1.06211	0.506002	0.999932	0.960809	0.688173	0.969814	0.974683	0.780022	0.988539	0.916876	0.345737	0.780933	0.83037	0.0597528	0.450166	0.871972	0.149683	0.680426	1.23134	0.029942	0.326716
ENSRNOG00000048719	641528	Dtnbp1	Cluster 2	0.0010966	0.0199352	1.20102	0.0333345	0.997586	1.03287	0.703364	0.999932	1.19567	0.0584648	0.727314	0.88005	0.140528	0.888037	1.0114	0.895297	0.980533	0.826443	0.0400354	0.376874	1.01515	0.865371	0.978579	0.91723	0.331245	0.816495
ENSRNOG00000002185	289632	PGM2	Cluster 2	0.00110152	0.0199824	0.843123	0.230219	0.997586	0.837605	0.212932	0.999932	0.840201	0.265632	0.887214	0.95017	0.722083	0.985525	0.61919	0.00122941	0.0428161	0.546087	0.00015239	0.00905544	0.629498	0.00234704	0.0902219	0.776765	0.0903915	0.541801
ENSRNOG00000049270	682033	Ppp2r3b	Cluster 2	0.00110188	0.0199824	1.12658	0.143307	0.997586	1.08838	0.296787	0.999932	1.03244	0.71999	0.973513	0.953466	0.561938	0.967776	0.835322	0.0306671	0.302147	0.802808	0.0135705	0.210632	0.894423	0.188995	0.727393	1.03351	0.696593	0.950546
ENSRNOG00000011954	78976	Kiss1r	Cluster 3	0.001102	0.0199824	1.05828	0.49161	0.997586	1.08944	0.29915	0.999932	1.17049	0.0847227	0.773789	1.08555	0.326568	0.935411	1.00464	0.95571	0.992486	0.899112	0.232984	0.73813	1.12781	0.163854	0.698073	1.35102	0.00071837	0.040098
ENSRNOG00000050071	287961	Cdc45	Cluster 2	0.00110328	0.0199928	0.783007	0.0689397	0.997586	0.774591	0.0577649	0.999932	0.780134	0.0929254	0.781401	1.09651	0.495794	0.960771	0.711072	0.0132231	0.190484	0.590197	0.000413887	0.0191334	0.714853	0.0176448	0.291493	0.866885	0.305831	0.800737
ENSRNOG00000031739	361564	Fam71e1	Cluster 1	0.00110883	0.0200808	1.09126	0.455998	0.997586	0.990298	0.933571	0.999932	1.02027	0.876082	0.989622	1.12398	0.326032	0.935411	1.4474	0.00244331	0.0681236	1.52685	0.00117223	0.0425388	1.4368	0.00382513	0.123701	1.37015	0.0114574	0.202134
ENSRNOG00000016612	291597	Trim36	Cluster 2	0.00111762	0.0202271	0.835093	0.0777457	0.997586	0.87266	0.180709	0.999932	0.739914	0.00810615	0.49091	0.950371	0.620305	0.975134	0.736535	0.00369717	0.0885426	0.672454	0.000467921	0.0209193	0.715894	0.00212425	0.0854864	0.667896	0.000247604	0.0193491
ENSRNOG00000014788	292684	Rsph6a	Cluster 10	0.0011195	0.0202483	1.11444	0.317688	0.997586	1.1381	0.233499	0.999932	1.26124	0.0537214	0.718603	1.0026	0.981095	0.999549	1.41154	0.00225374	0.0644123	1.02891	0.80713	0.968249	0.962863	0.73758	0.955562	0.845055	0.138554	0.635268
ENSRNOG00000017702	291132	Gpld1	Cluster 1	0.00112044	0.0202523	1.09062	0.322709	0.997586	0.96335	0.669606	0.999932	0.9707	0.757398	0.979837	1.18567	0.0576132	0.800746	1.18663	0.0564643	0.404558	1.09008	0.362159	0.830212	1.19517	0.0536082	0.482964	1.43339	0.000161062	0.0143115
ENSRNOG00000007331	297960	Rragd	Cluster 1	0.00112239	0.0202748	1.41429	0.00647568	0.997586	1.33352	0.0228281	0.999932	1.16149	0.276134	0.893298	1.05758	0.657675	0.979389	1.29276	0.0445581	0.363227	1.38759	0.0165913	0.235792	1.55994	0.000939456	0.04759	0.96449	0.780955	0.969815
ENSRNOG00000006118	81813	Klf10	Cluster 2	0.00113058	0.0204098	1.05231	0.7175	0.997586	1.03912	0.785358	0.999932	1.09319	0.565805	0.95834	0.980656	0.891277	0.99826	0.588027	0.00035239	0.0177448	0.876517	0.387166	0.84447	1.02429	0.8704	0.97893	0.815881	0.169032	0.678921
ENSRNOG00000039819	498140	RGD1560888	Cluster 2	0.00113463	0.02047	0.837349	0.27643	0.997586	0.8152	0.210829	0.999932	0.557688	0.00154095	0.292719	0.848858	0.321705	0.93489	0.489992	3.98817e-05	0.0032186	0.671126	0.0251742	0.29745	0.843171	0.316347	0.819715	0.802075	0.196053	0.709052
ENSRNOG00000010495	311224	Ttc17	Cluster 4	0.00114063	0.0205522	0.957343	0.688315	0.997586	0.969056	0.772344	0.999932	0.83678	0.138621	0.829686	1.04803	0.670449	0.979553	1.1464	0.217144	0.68089	1.01354	0.908659	0.9867	0.846413	0.144171	0.672561	0.691363	0.0015988	0.0662827
ENSRNOG00000031233	60352	Mapk12	Cluster 3	0.00114159	0.0205565	0.976426	0.774256	0.997586	1.00347	0.966765	0.999932	1.00127	0.988898	0.998751	1.03392	0.692669	0.982758	0.848596	0.0543059	0.397375	1.0532	0.564051	0.907727	1.28138	0.00530143	0.149567	1.18297	0.0556952	0.44337
ENSRNOG00000050834	687750	Fam102a	Cluster 1	0.00115074	0.0207083	0.976706	0.792676	0.997586	1.02023	0.823232	0.999932	0.899725	0.285808	0.897734	1.04413	0.635169	0.975666	0.988188	0.896063	0.980889	1.41454	0.000550797	0.0234483	1.2326	0.0277482	0.3586	1.13414	0.181195	0.69262
ENSRNOG00000008562	65081	Vps33a	Cluster 2	0.00115235	0.0207241	0.903968	0.27691	0.997586	0.945319	0.543798	0.999932	0.812913	0.0444743	0.699628	0.959647	0.660976	0.979553	0.849492	0.0850242	0.484775	0.654656	5.47291e-05	0.00411883	0.763652	0.00637372	0.166787	0.740313	0.00247862	0.0844655
ENSRNOG00000016598	315341	Hoxc5	Cluster 2	0.00115489	0.0207393	1.15742	0.226626	0.997586	1.0508	0.680742	0.999932	1.5432	0.00149309	0.292719	0.868239	0.249177	0.919084	0.905488	0.417144	0.819126	0.842135	0.188429	0.692549	0.957018	0.72684	0.953921	0.97101	0.815009	0.973763
ENSRNOG00000019582	361472	Mthfd1l	Cluster 6	0.00115549	0.0207393	0.789526	0.0814692	0.997586	0.874861	0.321318	0.999932	0.789023	0.111841	0.792757	0.989931	0.940832	0.99826	0.740501	0.0298491	0.297968	0.901945	0.477585	0.880118	0.790595	0.0969043	0.598025	0.542301	3.53124e-05	0.00466304
ENSRNOG00000004870	304775	Dyrk3	Cluster 2	0.0011561	0.0207393	1.1005	0.398881	0.997586	1.09675	0.415847	0.999932	1.20152	0.143381	0.833109	0.860084	0.19192	0.908691	0.774702	0.0285676	0.291428	0.72997	0.0115854	0.19125	0.972389	0.812939	0.971845	0.893416	0.342065	0.820808
ENSRNOG00000006004	313038	Phc2	Cluster 2	0.00115848	0.0207689	0.99232	0.928472	0.998093	0.914828	0.301502	0.999932	0.844589	0.0766601	0.756905	0.781592	0.00571911	0.497161	0.688369	4.63579e-05	0.00358337	0.829916	0.0469292	0.406487	0.922477	0.369454	0.847441	0.853797	0.0807952	0.514964
ENSRNOG00000009217	192351	Fbxo6	Cluster 1	0.00116015	0.0207785	1.05615	0.582611	0.997586	0.98582	0.885674	0.999932	1.08915	0.435457	0.940234	0.838706	0.083641	0.845322	1.26471	0.0218021	0.252174	1.28794	0.0202531	0.264537	1.16565	0.142098	0.670258	0.969246	0.763372	0.967064
ENSRNOG00000033010	364773	Akr1c12	Cluster 5	0.00116053	0.0207785	1.21818	0.222096	0.997586	1.05726	0.729414	0.999932	2.30101	9.41622e-06	0.014921	1.22735	0.211648	0.910544	1.29201	0.119232	0.550394	1.3543	0.0836033	0.517158	1.11006	0.534848	0.908875	1.12971	0.468702	0.888527
ENSRNOG00000020233	83583	Rabac1	Cluster 1	0.0011612	0.0207785	1.13546	0.122899	0.997586	1.07477	0.378944	0.999932	1.12848	0.181453	0.850315	0.93605	0.426449	0.951037	1.03673	0.663771	0.921899	1.1955	0.045639	0.402772	1.30203	0.00263887	0.0977514	1.32255	0.00149908	0.0637232
ENSRNOG00000019463	316237	Mad2l1bp	Cluster 2	0.00116463	0.0208268	1.24181	0.0281551	0.997586	1.03525	0.7217	0.999932	1.50982	0.000221418	0.123834	0.986445	0.889954	0.99826	1.08386	0.415198	0.818749	1.00497	0.962352	0.996123	1.23008	0.0439629	0.444822	1.2049	0.0691528	0.482839
ENSRNOG00000021714	361423	Fam92b	Cluster 1	0.00117295	0.0209363	1.08615	0.584795	0.997586	0.931968	0.641248	0.999932	1.20325	0.267609	0.888076	1.06649	0.67472	0.980067	0.935332	0.662936	0.921899	1.21499	0.23458	0.739329	1.22418	0.202176	0.739635	1.88121	0.0001291	0.0121129
ENSRNOG00000013128	314472	Tmem179	Cluster 1	0.00119105	0.0212328	0.907836	0.538365	0.997586	0.914553	0.569711	0.999932	1.09956	0.583028	0.960609	1.08447	0.610855	0.974139	0.847913	0.301745	0.75449	1.46959	0.0252464	0.29778	1.66241	0.0025645	0.0956174	1.30636	0.105812	0.576229
ENSRNOG00000011285	299211	Zdhhc22	Cluster 1	0.001199	0.0213478	1.09969	0.312281	0.997586	1.02526	0.790229	0.999932	1.28749	0.0160994	0.576887	0.907542	0.309224	0.931327	1.27315	0.0127153	0.185608	1.35263	0.00363289	0.0919439	1.1192	0.251964	0.777619	1.21288	0.0513548	0.427427
ENSRNOG00000013668	297339	Capg	Cluster 3	0.00120519	0.0213801	1.16243	0.348073	0.997586	1.01707	0.915743	0.999932	1.34009	0.0991003	0.788706	0.849691	0.317015	0.933604	1.1665	0.343957	0.780063	0.833566	0.293457	0.787349	0.99349	0.968818	0.99305	1.666	0.00294183	0.0933369
ENSRNOG00000043295	498014	RGD1565033	Cluster 1	0.00120615	0.0213801	1.09915	0.471864	0.997586	0.884167	0.349346	0.999932	1.17042	0.27744	0.894458	1.0336	0.803927	0.990883	1.4129	0.0108892	0.169352	1.48846	0.00605992	0.127562	1.4851	0.00484271	0.142401	1.41008	0.0138096	0.224823
ENSRNOG00000003348	64455	Rasd1	Cluster 2	0.00120623	0.0213801	1.38562	0.0526325	0.997586	1.19079	0.29558	0.999932	1.09346	0.625823	0.964979	0.85124	0.341316	0.938335	0.987434	0.940281	0.98814	0.597749	0.00515342	0.115832	0.856547	0.374028	0.849103	1.11617	0.527586	0.909007
ENSRNOG00000017949	290635	Mvb12a	Cluster 2	0.00120804	0.0213886	1.18163	0.0691165	0.997586	1.03634	0.694655	0.999932	1.18813	0.0876121	0.776616	0.94243	0.520761	0.96326	0.871668	0.138999	0.584111	0.875124	0.176452	0.678018	1.0539	0.580612	0.92067	1.20376	0.0534277	0.433917
ENSRNOG00000007515	84392	Kif3a	Cluster 2	0.00121681	0.0215304	1.15219	0.269709	0.997586	1.16618	0.231293	0.999932	0.933247	0.623711	0.964883	1.05085	0.702354	0.983598	0.92198	0.531679	0.871886	0.706779	0.0135963	0.21065	0.87619	0.323757	0.823655	1.28359	0.0642984	0.468211
ENSRNOG00000002682	303164	ZFP692	Cluster 1	0.00122515	0.0216511	0.983415	0.904869	0.997586	0.887406	0.394322	0.999932	1.05136	0.745075	0.977531	1.23773	0.135602	0.888037	1.31207	0.0583981	0.410875	1.25807	0.131205	0.612575	1.3767	0.0310128	0.378186	1.72466	0.000336274	0.0242206
ENSRNOG00000013431	311987	Rsbn1l	Cluster 1	0.00122734	0.0216765	1.03152	0.702885	0.997586	1.14057	0.108602	0.999932	0.892273	0.205039	0.860913	1.07649	0.372855	0.941865	1.22127	0.0172566	0.223074	1.3392	0.00127091	0.0453126	1.17166	0.0649227	0.518854	1.0355	0.68147	0.947299
ENSRNOG00000015797	311633	Neurl2	Cluster 1	0.00123465	0.0217522	1.07789	0.3313	0.997586	0.993072	0.928048	0.999932	1.19515	0.0378167	0.683644	0.928803	0.345622	0.9395	1.14881	0.0784823	0.468204	1.27281	0.00462123	0.107164	1.26306	0.00459338	0.13719	1.11337	0.18403	0.696074
ENSRNOG00000010625	444985	Dnmt3b	Cluster 2	0.00123935	0.021794	0.961408	0.498957	0.997586	1.00843	0.885217	0.999932	0.908583	0.136546	0.827542	1.04723	0.434721	0.951321	0.866435	0.0168733	0.221073	0.861696	0.0196386	0.26038	0.907379	0.112094	0.62896	0.818913	0.00142186	0.0612626
ENSRNOG00000025689	313917	Abhd1	Cluster 1	0.00124357	0.0218549	1.06846	0.518039	0.997586	1.08495	0.426429	0.999932	1.05658	0.625247	0.964883	0.832096	0.0793734	0.841114	1.30085	0.0128944	0.187605	0.980873	0.861219	0.979217	1.11114	0.325452	0.824007	0.845238	0.11833	0.600898
ENSRNOG00000008757	300516	Tmem218	Cluster 1	0.00125316	0.0220098	1.21703	0.0425487	0.997586	1.14574	0.157413	0.999932	1.24035	0.0432533	0.69733	0.998996	0.991741	0.999549	1.42791	0.00041005	0.0197232	1.24217	0.0381719	0.369327	1.27549	0.0166697	0.284202	1.44686	0.000374383	0.0260452
ENSRNOG00000000474	294283	Rgl2	Cluster 2	0.00125499	0.0220283	0.993304	0.939285	0.998093	0.865828	0.105128	0.999932	0.980423	0.8386	0.987896	0.848734	0.069558	0.81964	0.739545	0.0010982	0.0399183	0.704604	0.000401946	0.0186908	0.816528	0.0300658	0.372824	0.916674	0.346206	0.82346
ENSRNOG00000006931	315500	Eepd1	Cluster 1	0.00125824	0.0220717	0.87533	0.0536237	0.997586	0.990134	0.884454	0.999932	0.985366	0.844339	0.988026	1.13874	0.0632122	0.810875	1.0081	0.90718	0.982929	1.12185	0.121169	0.596903	1.19297	0.0150024	0.268013	0.969165	0.660423	0.944178
ENSRNOG00000018870	64057	Hapln2	Cluster 1	0.00128145	0.0224375	1.10792	0.357492	0.997586	1.07735	0.503037	0.999932	1.31498	0.0273098	0.638696	0.994098	0.958111	0.998718	1.29276	0.0248367	0.270254	1.37452	0.00936186	0.166789	1.3712	0.00774853	0.18635	1.57301	0.000183636	0.0157766
ENSRNOG00000019311	309452	Nfkb2	Cluster 6	0.00129186	0.0225921	1.06747	0.432029	0.997586	0.936141	0.427174	0.999932	0.901364	0.257087	0.882312	1.08409	0.338647	0.937515	0.964978	0.671975	0.924201	0.892018	0.204125	0.711126	1.02639	0.763692	0.96215	0.747572	0.00114762	0.0537498
ENSRNOG00000003302	303185	Flcn	Cluster 9	0.00129578	0.022641	0.950659	0.645723	0.997586	0.887567	0.279927	0.999932	1.06156	0.621893	0.964883	1.11309	0.33833	0.937185	1.04179	0.713823	0.935464	1.26459	0.0506918	0.421395	1.19626	0.121484	0.641683	0.775056	0.028802	0.320155
ENSRNOG00000023995	367251	Ankrd39	Cluster 2	0.00129624	0.022641	0.999685	0.997455	0.999734	0.936152	0.505235	0.999932	1.23835	0.0521188	0.715736	0.794812	0.0241927	0.699659	0.829361	0.0649184	0.43012	0.754214	0.00962908	0.169071	0.852086	0.123863	0.64423	0.885274	0.240014	0.751144
ENSRNOG00000022298	305236	Cxcl11	Cluster 1	0.00130411	0.0227505	0.924287	0.440333	0.997586	0.849485	0.111968	0.999932	0.855027	0.16474	0.844103	0.94158	0.560566	0.96777	1.22682	0.0505001	0.38617	1.22597	0.0666405	0.472598	1.19982	0.089556	0.585041	0.998264	0.986968	0.998669
ENSRNOG00000002165	289468	Fam175a	Cluster 1	0.00131158	0.0228669	1.01522	0.871905	0.997586	1.15697	0.122264	0.999932	1.01466	0.887689	0.989852	1.29868	0.00713911	0.530386	1.48293	7.74159e-05	0.00535955	1.16616	0.131146	0.612575	1.16413	0.123006	0.643921	1.2427	0.0285973	0.318875
ENSRNOG00000016551	64547	BCL2L11	Cluster 2	0.00131613	0.0229323	1.04402	0.600013	0.997586	1.01199	0.884566	0.999932	1.1337	0.16721	0.844103	0.846775	0.048397	0.775086	0.770424	0.00232849	0.0659548	0.894926	0.212429	0.718843	0.96632	0.689557	0.946728	0.932837	0.418284	0.863557
ENSRNOG00000000918	288622	Zbed5	Cluster 1	0.00132753	0.0231026	1.32765	0.0412558	0.997586	1.26584	0.0883473	0.999932	1.10107	0.523894	0.954637	1.38093	0.0223824	0.687211	1.55814	0.00195913	0.0589772	1.32819	0.0578883	0.443977	1.38346	0.0255783	0.347076	1.9713	8.28117e-06	0.00150448
ENSRNOG00000027376	297520	Il17rc	Cluster 11	0.00133285	0.0231668	0.973189	0.724964	0.997586	0.957507	0.574247	0.999932	0.857305	0.0727557	0.750456	0.923452	0.31083	0.931327	0.899783	0.179988	0.641327	0.821074	0.0199965	0.263324	0.865192	0.0753232	0.550207	0.692138	1.637e-05	0.00255519
ENSRNOG00000009742	297561	Rad52	Cluster 1	0.00133663	0.0232185	1.18205	0.067635	0.997586	1.15272	0.119408	0.999932	1.02856	0.777661	0.980755	1.36436	0.0010696	0.254585	1.39875	0.000438653	0.0207835	1.36043	0.00222436	0.0668376	1.3871	0.000831352	0.0439855	1.36952	0.00128257	0.0577013
ENSRNOG00000008870	312800	Atf7ip	Cluster 5	0.00134793	0.0234005	1.02583	0.844329	0.997586	0.975324	0.847411	0.999932	1.84876	4.38809e-05	0.0431591	1.09117	0.50827	0.962427	1.02187	0.869567	0.97507	1.14412	0.338107	0.81596	1.02311	0.86623	0.978579	1.01659	0.903406	0.986611
ENSRNOG00000016452	298400	Creb3	Cluster 1	0.00135001	0.0234224	0.869747	0.205444	0.997586	0.876365	0.230909	0.999932	0.97989	0.866343	0.989536	1.00791	0.943537	0.99826	1.10937	0.352163	0.784503	1.38651	0.00694818	0.139565	1.3307	0.0143215	0.262696	1.14731	0.232295	0.743632
ENSRNOG00000007128	362214	Nop56	Cluster 3	0.00136155	0.0235653	0.863871	0.074393	0.997586	0.882225	0.125587	0.999932	0.927882	0.403364	0.935443	1.14629	0.100301	0.851199	0.810406	0.0123162	0.182301	0.919897	0.342343	0.818668	0.998289	0.983895	0.996654	1.07094	0.420034	0.865196
ENSRNOG00000026490	171574	Dnm3	Cluster 1	0.00137481	0.0237457	1.10829	0.348404	0.997586	1.1357	0.24653	0.999932	1.0101	0.933427	0.993769	1.13277	0.262958	0.92197	1.46485	0.00087936	0.0339405	1.54187	0.000415154	0.0191609	1.21803	0.0869724	0.578795	1.04896	0.675714	0.946073
ENSRNOG00000002866	305251	Rassf6	Cluster 1	0.00137559	0.0237457	1.24651	0.0596896	0.997586	1.19235	0.131227	0.999932	0.900444	0.41134	0.936036	1.3755	0.00788313	0.542914	1.46458	0.00162123	0.0519576	1.49107	0.00190907	0.0596413	1.38206	0.00876767	0.200213	1.341	0.0170663	0.249377
ENSRNOG00000037931	50692	Plaur	Cluster 5	0.00137664	0.0237457	1.26583	0.043957	0.997586	1.15353	0.218668	0.999932	1.47144	0.00310808	0.383552	0.881716	0.284675	0.925341	1.21933	0.0935741	0.500003	1.01575	0.900339	0.985924	0.973794	0.825909	0.973286	0.921599	0.499412	0.900329
ENSRNOG00000002191	498368	0610040J01Rik	Cluster 3	0.00137697	0.0237457	0.878522	0.238696	0.997586	0.894383	0.309361	0.999932	0.925488	0.520831	0.954637	0.937638	0.562396	0.967845	0.660686	0.000332867	0.017176	0.788306	0.046706	0.405416	1.00814	0.943465	0.989778	1.07573	0.523626	0.907319
ENSRNOG00000000795	24750	RT1-N3	Cluster 2	0.00138473	0.0238436	0.984478	0.883682	0.997586	1.00467	0.965217	0.999932	1.18215	0.157477	0.844103	0.971863	0.792498	0.989609	0.913278	0.403967	0.813189	0.664076	0.000622296	0.0260643	0.96412	0.743584	0.956783	1.0543	0.636083	0.936461
ENSRNOG00000047255	25446	Fosl2	Cluster 2	0.00138516	0.0238436	1.10342	0.199795	0.997586	0.985016	0.843326	0.999932	1.04308	0.616031	0.963895	0.828621	0.0170939	0.641589	0.808953	0.00742293	0.137946	0.937831	0.437145	0.86448	0.98119	0.811872	0.971845	1.03178	0.695037	0.950225
ENSRNOG00000027739	307212	Cndp1	Cluster 1	0.00138928	0.0239002	1.07001	0.578619	0.997586	1.19358	0.148587	0.999932	1.03131	0.817978	0.987401	1.20591	0.13212	0.883752	1.65588	9.70173e-05	0.00640561	1.52945	0.00170327	0.0554592	1.37116	0.0147528	0.265886	1.35629	0.0184244	0.258666
ENSRNOG00000014237	305687	Zfp503	Cluster 11	0.00140926	0.0242	1.07604	0.323726	0.997586	0.942303	0.423108	0.999932	0.992644	0.927803	0.99319	0.951288	0.506739	0.962427	0.867106	0.0603671	0.417014	1.19519	0.0279412	0.312536	1.05115	0.519376	0.901982	0.87971	0.100217	0.566826
ENSRNOG00000026857	293047	Kif7	Cluster 1	0.00141245	0.0242403	0.967902	0.65621	0.997586	0.910493	0.202678	0.999932	0.875115	0.10066	0.788706	1.07073	0.358928	0.940775	1.133	0.0956314	0.505227	1.14785	0.0839632	0.518373	1.04121	0.597862	0.924383	0.883438	0.107934	0.580467
ENSRNOG00000020434	24209	Ascl2	Cluster 5	0.00142009	0.0243567	1.22168	0.14855	0.997586	1.00127	0.992623	0.999932	1.83234	0.000132923	0.0841479	1.00025	0.998585	0.999887	1.19344	0.207791	0.672051	1.08711	0.57464	0.910833	1.14431	0.349944	0.838921	1.44061	0.0127498	0.214804
ENSRNOG00000001210	690297	Pwp2	Cluster 6	0.00143645	0.0246077	0.943423	0.577906	0.997586	0.923678	0.448499	0.999932	0.99689	0.978406	0.998322	1.12887	0.255014	0.92197	1.04454	0.681366	0.926932	0.858465	0.178784	0.6812	0.83835	0.109154	0.623801	0.68648	0.000869033	0.0450681
ENSRNOG00000036661	303754	Rab40b	Cluster 2	0.00144095	0.02467	1.21822	0.152906	0.997586	1.12821	0.380545	0.999932	1.49765	0.00881816	0.496736	1.0089	0.949273	0.99856	0.95275	0.728209	0.940326	0.878567	0.383345	0.841023	1.24334	0.131293	0.655386	1.49414	0.00617871	0.143631
ENSRNOG00000001964	29364	Cd47	Cluster 2	0.0014483	0.024781	1.34727	0.0976845	0.997586	1.17959	0.356012	0.999932	0.790554	0.233476	0.872788	0.914161	0.620397	0.975134	0.837394	0.328451	0.772606	0.579056	0.0056064	0.121884	0.700878	0.0592676	0.501995	1.00413	0.982361	0.997877
ENSRNOG00000009324	500226	Wdr54	Cluster 2	0.00145061	0.0248056	1.21327	0.101778	0.997586	0.996101	0.973409	0.999932	1.05019	0.704248	0.971382	0.830986	0.122091	0.874393	0.929278	0.537736	0.874114	0.703751	0.00662078	0.135693	1.03438	0.782464	0.966143	0.780519	0.0454823	0.402503
ENSRNOG00000004294	64186	Ascl1	Cluster 2	0.00145227	0.0248191	0.746407	0.279852	0.997586	0.714236	0.214229	0.999932	0.428428	0.00528397	0.433939	0.506241	0.0145531	0.626201	0.287423	1.67494e-05	0.0015978	0.411294	0.00297376	0.0805514	0.482277	0.0111262	0.229457	0.408373	0.00201299	0.0749564
ENSRNOG00000005063	362750	Atl1	Cluster 1	0.00146262	0.0249809	0.892961	0.482858	0.997586	0.967327	0.836655	0.999932	0.773295	0.149534	0.83982	1.27766	0.136409	0.888037	1.06932	0.681879	0.926975	1.60883	0.00746734	0.145685	1.43024	0.0358486	0.410812	1.43424	0.0344659	0.352835
ENSRNOG00000007622	366001	Arrdc1	Cluster 1	0.00146356	0.0249809	1.06139	0.406228	0.997586	0.944868	0.429089	0.999932	1.25316	0.00515088	0.431595	1.07265	0.335502	0.93577	1.09644	0.207034	0.670574	1.23257	0.00807934	0.153666	1.27602	0.00156487	0.068881	1.1886	0.0229027	0.289307
ENSRNOG00000018989	291180	Epdr1	Cluster 1	0.00146436	0.0249809	1.07145	0.597511	0.997586	1.02233	0.865727	0.999932	1.09384	0.533006	0.955897	1.37891	0.0171403	0.641589	1.34389	0.0279122	0.288015	1.65017	0.00060927	0.0255562	1.65732	0.000366689	0.0244943	1.27483	0.0778024	0.505861
ENSRNOG00000016012	316426	Spats2l	Cluster 1	0.00146831	0.0250115	0.807325	0.0519983	0.997586	0.916102	0.421881	0.999932	0.82016	0.100778	0.788706	0.906453	0.375082	0.941865	0.908463	0.385897	0.804059	1.34684	0.0129242	0.204005	1.05961	0.610943	0.927821	1.12551	0.300048	0.79761
ENSRNOG00000000221	316122	Abhd5	Cluster 2	0.00146863	0.0250115	0.847618	0.409159	0.997586	0.876644	0.510686	0.999932	0.898317	0.626152	0.964979	0.773326	0.207114	0.910544	0.460553	0.000243522	0.0133834	0.588533	0.0158	0.230322	0.766331	0.204563	0.741629	0.479073	0.000667768	0.0378663
ENSRNOG00000004571	499864	RGD1563680	Cluster 10	0.00146879	0.0250115	1.20252	0.0438881	0.997586	1.08444	0.370987	0.999932	1.15502	0.149939	0.83982	1.07087	0.456002	0.953219	1.22668	0.0281193	0.289441	0.979203	0.829505	0.972909	0.921842	0.389729	0.855491	1.34451	0.00230293	0.080715
ENSRNOG00000001172	288710	Rnf10	Cluster 4	0.00147508	0.0251036	0.815755	0.160338	0.997586	0.81097	0.148741	0.999932	0.672031	0.0139203	0.560227	0.972159	0.846948	0.996843	0.970653	0.838661	0.96759	0.875857	0.39549	0.846421	0.696957	0.0184056	0.297272	0.556569	0.000192325	0.0163264
ENSRNOG00000045765	362946	MGC94207	Cluster 1	0.00148647	0.0252674	1.03608	0.784937	0.997586	0.967807	0.801104	0.999932	1.15105	0.326355	0.912253	0.988765	0.931662	0.99826	1.24643	0.0972939	0.509008	1.34102	0.0388284	0.371894	1.69772	0.000185	0.014378	1.34069	0.0330097	0.344056
ENSRNOG00000007495	84416	Smpx	Cluster 2	0.00148966	0.0253064	1.31787	0.0860361	0.997586	1.41311	0.0323554	0.999932	1.0058	0.973704	0.997992	0.816047	0.210738	0.910544	0.799891	0.169656	0.627583	1.00285	0.986815	0.997998	1.19716	0.281263	0.799626	1.36959	0.0615049	0.462024
ENSRNOG00000008243	311168	Slc43a1	Cluster 1	0.00150162	0.0254642	1.24204	0.036062	0.997586	1.12247	0.259331	0.999932	1.1022	0.387184	0.930619	1.01738	0.86779	0.998217	1.22062	0.0567857	0.405338	1.54466	0.000157843	0.00926368	1.43522	0.00103429	0.0511282	1.16312	0.158685	0.662918
ENSRNOG00000005307	295645	Slc4a10	Cluster 9	0.00150493	0.0255052	1.15846	0.241991	0.997586	1.2226	0.11117	0.999932	1.32207	0.0452831	0.699628	1.08636	0.514853	0.962427	1.09729	0.465507	0.844684	1.37855	0.0194841	0.259694	1.24297	0.0989952	0.600578	0.784746	0.0665124	0.47464
ENSRNOG00000018859	305472	Pik3ip1	Cluster 3	0.00150728	0.0255155	1.07126	0.592947	0.997586	1.04596	0.726977	0.999932	0.983678	0.907465	0.991231	1.05208	0.697406	0.983479	0.722563	0.014492	0.201933	0.956518	0.748991	0.956701	1.35063	0.0275147	0.357541	0.851693	0.234209	0.745499
ENSRNOG00000019474	316238	Rsph9	Cluster 3	0.00150748	0.0255155	1.16056	0.287323	0.997586	1.0988	0.499899	0.999932	1.36174	0.0468249	0.702182	0.899739	0.455981	0.953219	1.18576	0.230526	0.695103	0.871353	0.361593	0.829678	1.10307	0.50121	0.896313	1.58766	0.00204966	0.0754356
ENSRNOG00000042090	494260	Vom1r107	Cluster 2	0.00150822	0.0255155	1.04832	0.74762	0.997586	0.585143	0.000432536	0.556363	0.953487	0.767877	0.979906	0.728478	0.0355818	0.749606	0.793671	0.12293	0.557536	0.633204	0.0048292	0.110815	0.750505	0.0635924	0.515881	0.848644	0.28545	0.788483
ENSRNOG00000004141	679921	Vasn	Cluster 2	0.00151317	0.025584	0.909029	0.207073	0.997586	0.868977	0.0646825	0.999932	0.89477	0.181617	0.850315	0.80927	0.00670114	0.527735	0.712456	2.5905e-05	0.00223856	0.768794	0.00168237	0.0549041	0.759904	0.000738792	0.0408383	0.774111	0.00157381	0.0656282
ENSRNOG00000014087	307644	Kifc3	Cluster 1	0.0015177	0.0256454	1.0289	0.789412	0.997586	1.08004	0.471036	0.999932	0.978321	0.851866	0.988847	1.16963	0.150109	0.888037	1.51732	0.000219193	0.0123648	1.38527	0.00568568	0.122487	1.30753	0.0179462	0.294353	1.18065	0.138593	0.635268
ENSRNOG00000009808	295106	Ift80	Cluster 1	0.00152366	0.0257305	1.00056	0.995609	0.999638	0.993328	0.947102	0.999932	1.04935	0.664557	0.969385	1.2132	0.0617166	0.807497	1.3717	0.00266418	0.0720207	1.14683	0.210599	0.717208	1.05292	0.624823	0.931343	1.43108	0.00099859	0.0492782
ENSRNOG00000017341	293329	Olr184	Cluster 2	0.00152454	0.0257305	1.52402	0.021962	0.997586	0.881127	0.485089	0.999932	0.684858	0.0600748	0.729465	0.678214	0.0369024	0.751537	0.968491	0.861596	0.972635	0.708801	0.0809514	0.512537	0.804559	0.251879	0.777574	0.886979	0.526294	0.908683
ENSRNOG00000034084	362368	Ggct	Cluster 3	0.0015355	0.0258719	1.08826	0.423212	0.997586	1.05846	0.590179	0.999932	1.18029	0.155481	0.844103	0.813491	0.056229	0.797444	1.13605	0.234885	0.699073	0.981457	0.869352	0.979965	1.12345	0.291927	0.806218	1.35888	0.00645723	0.14716
ENSRNOG00000042988	64646	Hist3h2a	Cluster 2	0.00153666	0.0258719	0.912031	0.594713	0.997586	0.854188	0.363297	0.999932	0.931434	0.709071	0.971437	0.513785	0.000267684	0.101802	0.622322	0.00813108	0.145237	0.613157	0.0102277	0.176375	0.743799	0.103997	0.614014	0.946076	0.758967	0.964947
ENSRNOG00000019914	293493	Fam57b	Cluster 5	0.0015368	0.0258719	1.02499	0.776216	0.997586	0.919	0.331905	0.999932	1.21838	0.0411777	0.696379	0.924067	0.371014	0.941802	0.986142	0.874103	0.975786	0.847398	0.0800186	0.51091	0.861521	0.102911	0.609644	0.773481	0.00564385	0.136308
ENSRNOG00000018975	363254	Atg9a	Cluster 9	0.00153765	0.0258719	1.16198	0.0940959	0.997586	0.967994	0.714572	0.999932	0.970611	0.760518	0.979864	1.06079	0.513475	0.962427	0.879533	0.157196	0.610941	1.108	0.286953	0.782798	1.05765	0.546533	0.912157	0.790776	0.0130974	0.218045
ENSRNOG00000019729	360498	Jmjd8	Cluster 3	0.00153837	0.0258719	0.914585	0.569602	0.997586	0.934989	0.66844	0.999932	1.04455	0.800672	0.983823	1.01625	0.919338	0.99826	0.779225	0.119675	0.551064	1.02731	0.873598	0.980893	1.61945	0.00410761	0.12946	1.35492	0.0664711	0.47464
ENSRNOG00000014883	83709	Git1	Cluster 6	0.00155519	0.0261241	1.20288	0.135768	0.997586	0.984443	0.898565	0.999932	0.850918	0.234942	0.872788	1.086	0.509035	0.962427	0.854067	0.208316	0.673056	1.06082	0.656739	0.931987	1.09244	0.491892	0.891647	0.701532	0.00695173	0.152997
ENSRNOG00000008600	297872	Sytl1	Cluster 1	0.00155737	0.0261454	1.11751	0.219562	0.997586	1.23007	0.023626	0.999932	1.23229	0.0375599	0.682641	1.17939	0.0737671	0.830331	1.25021	0.0163466	0.216862	1.18555	0.0828636	0.515503	1.38643	0.000792578	0.0426197	1.56146	8.37432e-06	0.00150814
ENSRNOG00000016122	25675	Hmgcr	Cluster 2	0.00156819	0.0263115	0.8965	0.510131	0.997586	0.87223	0.41024	0.999932	0.970958	0.871581	0.989622	0.781222	0.144397	0.888037	0.525319	0.000237724	0.0131662	0.669259	0.0269471	0.307568	0.683151	0.0299316	0.372141	0.548452	0.000795819	0.0426676
ENSRNOG00000013841	315987	Vprbp	Cluster 4	0.00156999	0.0263262	0.918189	0.358671	0.997586	0.960246	0.662031	0.999932	0.715865	0.00149448	0.292719	1.17865	0.0834314	0.844693	0.909297	0.313724	0.761951	0.852935	0.114853	0.584708	0.932844	0.473652	0.885843	0.950016	0.596868	0.927158
ENSRNOG00000008414	25246	Bsg	Cluster 3	0.00157169	0.0263392	1.13767	0.159727	0.997586	0.977235	0.800676	0.999932	0.998493	0.988013	0.998751	0.906812	0.29195	0.927872	0.977695	0.807393	0.961878	0.999905	0.999228	0.99966	1.37748	0.00113164	0.0545069	1.01175	0.902346	0.986464
ENSRNOG00000008945	298071	Nans	Cluster 2	0.00157603	0.0263964	0.93677	0.53052	0.997586	1.00964	0.926513	0.999932	1.10802	0.37133	0.927005	0.95349	0.651944	0.979159	0.83774	0.0961476	0.506264	0.708005	0.00276918	0.0772096	0.835719	0.101291	0.606123	1.1145	0.319782	0.810931
ENSRNOG00000007905	81008	Itga7	Cluster 3	0.00159676	0.0267279	1.0215	0.842861	0.997586	1.14506	0.209034	0.999932	1.06904	0.572209	0.95928	0.931645	0.515993	0.962449	1.08103	0.474858	0.847925	1.04704	0.691642	0.941567	1.27924	0.0302952	0.373116	1.51624	0.000354839	0.0249903
ENSRNOG00000045997	691394	Chst14	Cluster 1	0.00160006	0.0267674	1.03278	0.73264	0.997586	0.914953	0.347603	0.999932	0.766135	0.0118653	0.544717	1.04522	0.644342	0.97674	1.15677	0.130892	0.57033	1.23949	0.0375482	0.366347	1.08531	0.407229	0.865578	1.14325	0.176789	0.687933
ENSRNOG00000001828	691337	Stk38l	Cluster 1	0.00160581	0.026848	0.991041	0.930466	0.998093	1.10705	0.325497	0.999932	0.880577	0.264243	0.886466	1.19434	0.0923783	0.846325	1.00766	0.941891	0.988395	1.19631	0.110146	0.576987	1.34557	0.00702947	0.177554	1.3917	0.00282303	0.0908313
ENSRNOG00000017647	311414	Zc3h8	Cluster 1	0.00160865	0.0268797	1.15218	0.243331	0.997586	1.1175	0.359444	0.999932	1.00601	0.964105	0.99742	1.32756	0.0229705	0.691049	1.67178	6.61921e-05	0.00474371	1.33649	0.0285324	0.316609	1.26626	0.0643013	0.517419	1.46189	0.0033964	0.10176
ENSRNOG00000000033	305095	Tmcc2	Cluster 1	0.00162164	0.027065	0.955671	0.639041	0.997586	0.898568	0.270006	0.999932	0.764274	0.0130683	0.550784	0.993061	0.943357	0.99826	1.03541	0.722613	0.938089	1.18901	0.0996749	0.555844	0.995003	0.960398	0.991934	0.7913	0.0223945	0.286696
ENSRNOG00000031208	81519	Mgat1	Cluster 2	0.00162934	0.0271617	1.0356	0.679432	0.997586	1.07677	0.383127	0.999932	1.31219	0.0044135	0.415467	0.930434	0.401883	0.945746	0.912631	0.288463	0.743978	0.841865	0.0622127	0.458762	1.04475	0.620549	0.930152	0.973807	0.763953	0.96722
ENSRNOG00000001070	360804	Cdk2ap1	Cluster 2	0.00163331	0.027212	0.990716	0.912086	0.998093	0.827069	0.0268003	0.999932	0.995589	0.962073	0.997109	0.926879	0.376713	0.941865	0.789044	0.00685222	0.13126	0.71853	0.000479555	0.0213058	0.830451	0.037669	0.420108	0.944764	0.520065	0.906198
ENSRNOG00000000457	24811	Tap1	Cluster 1	0.00163931	0.027296	0.989856	0.923584	0.998093	0.999474	0.996048	0.999932	1.15361	0.223897	0.868479	1.1791	0.129214	0.881207	1.41119	0.0019237	0.0582666	1.36883	0.00742936	0.145242	1.1924	0.115651	0.633028	0.950333	0.646517	0.939875
ENSRNOG00000021497	29414	Akt3	Cluster 2	0.00166888	0.0277398	1.04504	0.622841	0.997586	0.968363	0.719574	0.999932	0.913884	0.361784	0.924437	0.904836	0.27251	0.922377	0.90615	0.279481	0.737091	0.729834	0.0015706	0.0523079	0.814276	0.030255	0.373116	0.713673	0.000506121	0.0316581
ENSRNOG00000016503	316477	Smarcal1	Cluster 2	0.00167577	0.0278218	0.907661	0.303268	0.997586	0.955149	0.624981	0.999932	0.928023	0.470008	0.945548	0.876638	0.16896	0.894453	0.784063	0.0121509	0.180982	0.749929	0.00550903	0.120657	0.682256	0.000184849	0.014378	0.70743	0.000651155	0.0371458
ENSRNOG00000008944	311215	Ext2	Cluster 1	0.00167814	0.027845	0.937673	0.595345	0.997586	0.971063	0.80839	0.999932	0.911607	0.487893	0.948796	1.06233	0.622763	0.975232	1.00099	0.993568	0.998473	1.31959	0.0362765	0.359152	1.18333	0.185408	0.723966	0.737594	0.0179542	0.25567
ENSRNOG00000018838	293589	Paox	Cluster 1	0.00168076	0.0278645	1.07046	0.476077	0.997586	1.02398	0.803876	0.999932	1.13796	0.220377	0.867523	0.996064	0.967494	0.999268	1.26094	0.0184897	0.231714	1.16724	0.135839	0.618737	1.36386	0.00245614	0.0931822	1.43228	0.000510662	0.0318008
ENSRNOG00000010205	297109	MGC95152	Cluster 1	0.00168127	0.0278645	1.32855	0.00588635	0.997586	1.27656	0.0172655	0.999932	0.950913	0.650191	0.968866	1.14164	0.197411	0.908691	1.28959	0.01459	0.202704	1.22303	0.0670324	0.473727	1.45679	0.000568074	0.0338979	1.37909	0.00295743	0.0933651
ENSRNOG00000043053	683504	Zfp639	Cluster 1	0.00168771	0.0279388	0.99048	0.918462	0.998093	1.02186	0.816989	0.999932	0.882148	0.224693	0.868479	1.15622	0.128335	0.881207	1.28292	0.0099991	0.1623	1.19996	0.0734971	0.491408	1.08331	0.41317	0.866069	0.89238	0.245208	0.753995
ENSRNOG00000009987	498549	Akap11	Cluster 2	0.00169248	0.0279947	0.848876	0.284641	0.997586	0.992454	0.960414	0.999932	0.690951	0.0299888	0.657899	0.830985	0.233722	0.917223	0.511264	3.89093e-05	0.0031622	0.722599	0.0512259	0.422745	0.850059	0.309572	0.816054	0.842373	0.283473	0.786453
ENSRNOG00000017154	306600	Atp11a	Cluster 7	0.00169305	0.0279947	0.764969	0.0196024	0.997586	0.764055	0.0190809	0.999932	0.744919	0.0197404	0.607504	0.686013	0.00142554	0.290434	0.746755	0.0123731	0.182575	0.619681	0.000170257	0.00991068	0.609924	6.53907e-05	0.00645537	0.584303	1.67689e-05	0.00259946
ENSRNOG00000003397	287406	Adprm	Cluster 1	0.00169784	0.0280576	1.16432	0.0813189	0.997586	1.01656	0.84942	0.999932	1.00005	0.999545	0.999933	1.01503	0.865031	0.998217	1.33421	0.00144148	0.0479201	1.32867	0.00304217	0.0816962	1.22337	0.0278381	0.358963	1.24388	0.0175428	0.253049
ENSRNOG00000021463	25747	Ppara	Cluster 13	0.00170688	0.0281743	1.08575	0.324548	0.997586	1.24087	0.0110415	0.999932	1.25621	0.0145012	0.565052	1.34431	0.000718671	0.199401	1.23825	0.0130349	0.18892	1.09339	0.322033	0.805831	1.20475	0.0345892	0.402688	0.97061	0.731666	0.958222
ENSRNOG00000021831	305947	Kcnrg	Cluster 4	0.00171082	0.0282105	1.35466	0.00132303	0.912914	1.08184	0.391525	0.999932	0.910248	0.352147	0.920771	1.13801	0.166622	0.893186	1.07319	0.448009	0.835264	1.21478	0.0517815	0.423927	0.959362	0.66473	0.943908	0.979578	0.829267	0.976537
ENSRNOG00000021447	498704	Prr7	Cluster 2	0.00171144	0.0282105	1.16192	0.278152	0.997586	0.947429	0.695456	0.999932	1.25247	0.140505	0.83196	0.746701	0.0392705	0.758118	1.01154	0.934627	0.98707	0.996014	0.978596	0.997332	0.845824	0.246851	0.776345	0.687317	0.010691	0.195328
ENSRNOG00000019150	29240	Polb	Cluster 2	0.00171255	0.0282105	1.0616	0.554543	0.997586	1.00641	0.949545	0.999932	1.03905	0.730527	0.975854	0.858279	0.138606	0.888037	0.797062	0.0291824	0.294808	0.67386	0.000489365	0.0215404	0.83548	0.0912903	0.589645	0.84532	0.11403	0.592714
ENSRNOG00000003910	498269	RGD1564387	Cluster 2	0.00171302	0.0282105	1.01118	0.929177	0.998093	0.921147	0.511957	0.999932	1.06742	0.635696	0.96611	0.735403	0.017282	0.641589	0.755746	0.0295932	0.296379	0.653479	0.00219995	0.0663908	0.66662	0.00253417	0.0951082	0.78996	0.0738678	0.497915
ENSRNOG00000010125	365668	Skiv2l2	Cluster 1	0.00171548	0.0282346	0.82548	0.207766	0.997586	1.02906	0.850064	0.999932	0.670646	0.0184699	0.596193	1.19432	0.249866	0.919084	0.999637	0.998115	0.999412	1.20188	0.262747	0.765746	1.04553	0.778494	0.965508	0.709001	0.0321014	0.338463
ENSRNOG00000010244	287545	Sarm1	Cluster 1	0.00172056	0.0282856	0.986263	0.855555	0.997586	0.967002	0.658936	0.999932	0.882797	0.138563	0.829686	1.09533	0.239439	0.917223	1.02168	0.780819	0.955634	1.13558	0.123794	0.60061	1.27631	0.00277213	0.100854	1.18038	0.039099	0.374369
ENSRNOG00000019791	361442	Sipa1l2	Cluster 2	0.00172416	0.0283122	1.05361	0.479623	0.997586	1.05971	0.432593	0.999932	0.867835	0.0835063	0.772565	1.03556	0.640701	0.975686	0.795802	0.00296439	0.0761055	0.92737	0.344964	0.820127	0.900926	0.177988	0.712972	0.867334	0.0673955	0.477358
ENSRNOG00000039388	500059	Prrt4	Cluster 6	0.00173996	0.0285303	0.934015	0.485739	0.997586	0.836333	0.0703256	0.999932	0.800655	0.0413184	0.696379	0.849711	0.103382	0.85581	0.800858	0.02739	0.285543	0.801547	0.0385837	0.371316	0.835046	0.0802937	0.562845	0.611101	5.97486e-06	0.00113614
ENSRNOG00000016288	29575	Tcea2	Cluster 1	0.00174045	0.0285303	1.17821	0.0658678	0.997586	1.02225	0.803124	0.999932	1.2307	0.0349568	0.672334	1.03264	0.71992	0.985219	1.2145	0.0323008	0.309999	1.40393	0.000592723	0.0249451	1.39038	0.000564461	0.0337529	1.24244	0.0204983	0.272875
ENSRNOG00000000432	406168	Fkbpl	Cluster 10	0.00175012	0.0286724	1.34681	0.00543341	0.997586	1.19976	0.0844482	0.999932	1.36175	0.00862156	0.496736	0.91438	0.399962	0.944561	1.32377	0.00960367	0.159085	1.08986	0.446874	0.867838	1.24715	0.0457875	0.449967	1.24773	0.0453468	0.402
ENSRNOG00000010593	298019	Ctnnal1	Cluster 1	0.00175435	0.0287253	0.87078	0.283203	0.997586	0.851562	0.213226	0.999932	0.770806	0.0683457	0.741925	1.20185	0.160846	0.892587	0.908867	0.464215	0.843955	1.29493	0.065149	0.467442	1.26075	0.0869928	0.578796	0.966548	0.799874	0.972873
ENSRNOG00000013934	308944	St5	Cluster 1	0.00175651	0.028736	0.973974	0.749495	0.997586	0.923092	0.333767	0.999932	0.838441	0.0551093	0.718603	1.16559	0.0700921	0.81964	1.13302	0.138551	0.583392	1.15449	0.109746	0.575528	1.16985	0.07162	0.540571	0.986997	0.879356	0.983719
ENSRNOG00000013961	290596	Ghitm	Cluster 1	0.0017571	0.028736	1.31204	0.0658011	0.997586	1.21053	0.193279	0.999932	1.12384	0.468455	0.94548	1.60765	0.00187128	0.319609	1.67976	0.000727307	0.0300652	1.88941	0.00011614	0.00738441	1.64538	0.00155032	0.0684548	1.38205	0.0363989	0.362801
ENSRNOG00000022282	25412	Col2a1	Cluster 1	0.00175827	0.028736	0.913669	0.25079	0.997586	0.838676	0.0268576	0.999932	0.898522	0.216423	0.864935	0.94331	0.463268	0.95496	1.20137	0.02299	0.259229	0.990383	0.908995	0.9867	1.00728	0.929368	0.987079	1.08372	0.326976	0.814326
ENSRNOG00000023991	689377	Rab20	Cluster 1	0.00175904	0.028736	1.31094	0.019961	0.997586	1.20506	0.105878	0.999932	1.27775	0.0542966	0.718603	1.12403	0.315363	0.933542	1.731	8.72181e-06	0.00098329	1.40078	0.00759948	0.146956	1.32966	0.019062	0.301851	1.20979	0.113796	0.592084
ENSRNOG00000005727	366061	Galnt3	Cluster 2	0.00176763	0.0288433	1.02687	0.834418	0.997586	1.03723	0.773297	0.999932	0.892577	0.416486	0.938269	0.902826	0.427838	0.951037	0.640298	0.000814391	0.0323973	0.672798	0.00473395	0.109052	0.746705	0.0297489	0.371216	0.813319	0.121506	0.606217
ENSRNOG00000007459	314288	Pcnx	Cluster 2	0.00177359	0.0289241	1.09417	0.384088	0.997586	1.07727	0.471277	0.999932	0.857328	0.177477	0.85	1.14552	0.19648	0.908691	0.795619	0.0312314	0.305097	0.85893	0.17451	0.675989	0.883673	0.252908	0.778845	0.786123	0.0277409	0.314477
ENSRNOG00000012482	64457	Ndrg4	Cluster 3	0.00177557	0.0289398	1.15182	0.3828	0.997586	1.05104	0.758073	0.999932	0.969329	0.860936	0.989513	0.977591	0.890039	0.99826	0.786462	0.145374	0.594316	1.35511	0.0842651	0.519562	1.65807	0.00350462	0.116235	1.35091	0.0774565	0.504981
ENSRNOG00000050924	684516	Kcnc4	Cluster 2	0.00177662	0.0289403	0.977104	0.8039	0.997586	0.99302	0.94013	0.999932	1.08741	0.415133	0.93701	0.860846	0.115973	0.862684	0.710192	0.000491912	0.0228596	0.946972	0.588727	0.915209	0.97641	0.806418	0.970992	0.835809	0.0683164	0.480066
ENSRNOG00000023023	293704	Trpt1	Cluster 3	0.00177816	0.0289489	1.04788	0.592056	0.997586	0.969031	0.718412	0.999932	1.06057	0.540491	0.957035	0.854166	0.0775716	0.838025	0.880072	0.151287	0.602374	0.869198	0.139101	0.623342	0.963065	0.679613	0.945811	1.22864	0.025952	0.305753
ENSRNOG00000020467	338475	Nrep	Cluster 2	0.00178113	0.0289807	0.828759	0.338894	0.997586	0.850613	0.409704	0.999932	1.18733	0.426501	0.939869	0.81207	0.296363	0.927938	0.444297	9.7327e-05	0.00641122	0.743361	0.163188	0.660915	0.749647	0.161397	0.696329	0.677896	0.0600643	0.457977
ENSRNOG00000016073	113914	Taar1	Cluster 1	0.00178639	0.0290497	0.999588	0.996927	0.999731	1.06203	0.574334	0.999932	0.654505	0.000523296	0.182024	1.0207	0.850386	0.997309	0.921786	0.454025	0.837413	0.986116	0.903705	0.986111	1.16224	0.181022	0.71772	0.990281	0.930385	0.989868
ENSRNOG00000021890	291996	Nob1	Cluster 1	0.00179717	0.0292015	1.06553	0.484603	0.997586	0.986673	0.882383	0.999932	1.08905	0.393637	0.931851	1.14902	0.133659	0.886239	1.3168	0.00355373	0.0870068	1.37628	0.00155341	0.0520047	1.36045	0.00161448	0.0703628	1.09087	0.359589	0.832614
ENSRNOG00000017399	500316	Acrbp	Cluster 10	0.00179831	0.0292015	1.03419	0.76937	0.997586	0.889572	0.308927	0.999932	0.954807	0.714045	0.972041	1.06196	0.605521	0.974046	1.00443	0.969697	0.993817	0.805835	0.0838975	0.518079	0.797392	0.061348	0.508154	1.30797	0.027154	0.311752
ENSRNOG00000000279	309912	Rtn4ip1	Cluster 2	0.0017988	0.0292015	1.00625	0.938988	0.998093	0.919455	0.303549	0.999932	1.05331	0.562194	0.957486	0.940498	0.458069	0.953219	0.866903	0.0863193	0.48744	0.722202	0.000365079	0.0174425	0.795815	0.00849284	0.19646	0.838561	0.0407583	0.380911
ENSRNOG00000003464	287822	Hid1	Cluster 2	0.00180315	0.0292556	0.928455	0.451358	0.997586	0.919675	0.39579	0.999932	0.920724	0.446359	0.942408	0.845458	0.0953704	0.846325	0.856817	0.124269	0.559846	0.723553	0.00302013	0.0814208	0.674052	0.000231122	0.0171228	0.680001	0.000310378	0.0229946
ENSRNOG00000048915	684352	Twf2	Cluster 3	0.0018053	0.0292738	0.937041	0.344111	0.997586	0.960811	0.560161	0.999932	0.967817	0.664714	0.969385	1.02127	0.762162	0.98778	1.13267	0.075994	0.461932	1.02335	0.755183	0.958608	0.989141	0.878794	0.980488	1.26001	0.00173003	0.0693588
ENSRNOG00000000431	406169	Atf6b	Cluster 1	0.00182066	0.0294609	0.978812	0.796105	0.997586	0.822751	0.0205342	0.999932	0.985709	0.874575	0.989622	0.994634	0.948962	0.998422	1.14491	0.110154	0.535067	1.2292	0.0231456	0.283462	1.09233	0.309006	0.81588	0.961763	0.652538	0.941968
ENSRNOG00000004659	362978	Creld2	Cluster 7	0.00182182	0.0294609	1.08142	0.321094	0.997586	1.01051	0.894223	0.999932	1.08515	0.346382	0.919443	1.13531	0.114462	0.860471	1.36104	0.000212233	0.0120348	1.0724	0.411341	0.853573	1.04962	0.555915	0.915463	1.28311	0.00312816	0.0967727
ENSRNOG00000006604	24832	Thy1	Cluster 2	0.001822	0.0294609	1.08078	0.626003	0.997586	1.00035	0.99824	0.999946	0.990904	0.958423	0.99684	0.962336	0.812233	0.991882	0.662981	0.012568	0.184402	0.582543	0.00225675	0.0672614	1.07686	0.656406	0.940218	0.917041	0.602949	0.928827
ENSRNOG00000004276	360606	Itga3	Cluster 6	0.00182362	0.0294703	0.961078	0.741275	0.997586	0.939232	0.602273	0.999932	0.710592	0.0113077	0.537153	0.908893	0.434247	0.951321	0.685117	0.00255861	0.0700175	1.01508	0.908186	0.986563	0.883367	0.324636	0.823678	0.681624	0.00295909	0.0933651
ENSRNOG00000014456	301416	Coq10b	Cluster 2	0.00183145	0.02958	1.08897	0.542203	0.997586	1.08189	0.573503	0.999932	1.3215	0.0725137	0.749262	0.931817	0.618514	0.974897	0.801459	0.121035	0.553693	0.836313	0.23786	0.742418	1.01835	0.900816	0.983628	1.41849	0.0184643	0.258666
ENSRNOG00000007533	50645	Rab27a	Cluster 2	0.00183273	0.029584	0.887005	0.51464	0.997586	0.992168	0.965871	0.999932	0.985859	0.943856	0.994687	0.968151	0.86218	0.998217	0.521525	0.00074463	0.0305468	0.707111	0.0834337	0.516658	0.948117	0.781374	0.966143	1.19223	0.360813	0.832914
ENSRNOG00000017299	245925	Phrf1	Cluster 2	0.00183875	0.0296644	1.13817	0.212042	0.997586	0.97409	0.79928	0.999932	1.16258	0.187071	0.851856	0.897498	0.303257	0.929831	0.862387	0.159887	0.614367	0.807697	0.0579825	0.444213	0.795166	0.0359067	0.411147	0.759179	0.0121614	0.208821
ENSRNOG00000018910	360831	Abhd11	Cluster 2	0.00184092	0.0296826	0.968279	0.713822	0.997586	0.927258	0.39109	0.999932	1.1468	0.159068	0.844103	0.756452	0.00233353	0.341142	0.798234	0.0130887	0.189276	0.92457	0.409304	0.85283	0.928739	0.421363	0.868961	0.860519	0.104372	0.575
ENSRNOG00000014688	24681	Prkcg	Cluster 1	0.001845	0.0297316	0.989426	0.890467	0.997586	0.963949	0.634529	0.999932	0.851577	0.0612658	0.731407	0.978109	0.777482	0.988486	0.965061	0.6499	0.916674	1.13176	0.140055	0.62457	1.21806	0.0161997	0.279194	0.900735	0.19693	0.70967
ENSRNOG00000019325	360967	Rnf185	Cluster 2	0.00185338	0.0298279	1.13279	0.201729	0.997586	0.995296	0.961303	0.999932	1.0288	0.790663	0.982366	0.897575	0.274786	0.923589	0.848219	0.0977406	0.509926	0.701323	0.00106481	0.0394436	0.835202	0.0787945	0.559018	0.837434	0.0832473	0.522179
ENSRNOG00000014550	310358	Plcxd3	Cluster 14	0.00185503	0.0298279	1.25018	0.0569834	0.997586	0.808099	0.0690482	0.999932	1.20578	0.145328	0.835711	1.28424	0.0359738	0.751224	1.14686	0.24628	0.711548	0.956847	0.724803	0.951283	0.96222	0.750693	0.958516	1.1655	0.20844	0.718454
ENSRNOG00000028801	311984	Gsap	Cluster 1	0.00185619	0.0298279	0.936583	0.626591	0.997586	1.57656	0.00106001	0.863845	1.07118	0.642619	0.967782	1.13261	0.362882	0.940775	1.26429	0.0885982	0.49113	1.33029	0.0521064	0.424395	1.48733	0.00578064	0.15703	1.07162	0.62285	0.932514
ENSRNOG00000010952	312651	Ift122	Cluster 1	0.00185644	0.0298279	1.04763	0.665775	0.997586	1.05601	0.613022	0.999932	0.828894	0.115934	0.798296	1.14877	0.20637	0.910544	1.40381	0.00252676	0.0696126	1.30919	0.0225257	0.279532	1.23722	0.06107	0.507955	1.13581	0.259281	0.766925
ENSRNOG00000020904	309175	Cdc42ep2	Cluster 2	0.00185725	0.0298279	1.18505	0.154235	0.997586	1.11158	0.372919	0.999932	1.27724	0.0631729	0.731407	0.968329	0.78886	0.989609	1.18489	0.16045	0.615372	0.817496	0.117736	0.590344	1.06203	0.626832	0.931902	1.40206	0.00751199	0.158714
ENSRNOG00000049983	316507	Shd	Cluster 2	0.0018636	0.029913	0.972785	0.718223	0.997586	0.965556	0.646764	0.999932	1.04893	0.57043	0.959169	1.09228	0.256841	0.92197	0.832785	0.0202689	0.24281	0.80412	0.00963816	0.169071	0.841057	0.032487	0.389012	0.952926	0.546289	0.913811
ENSRNOG00000012343	246311	Pdp2	Cluster 3	0.00187549	0.0300721	0.802956	0.208496	0.997586	1.13441	0.468414	0.999932	0.97926	0.912668	0.992198	0.987328	0.942291	0.99826	0.663697	0.0220123	0.25327	0.768975	0.163598	0.66143	1.20421	0.307076	0.814886	1.36008	0.0927096	0.548033
ENSRNOG00000011528	362031	Alg14	Cluster 1	0.00187659	0.0300721	0.931958	0.418027	0.997586	0.920773	0.343167	0.999932	1.06422	0.515387	0.953206	0.959372	0.638008	0.975686	0.982427	0.840528	0.968055	1.13212	0.187924	0.692319	1.23952	0.019867	0.308425	1.29472	0.00540842	0.132664
ENSRNOG00000050251	302884	MGC105649	Cluster 1	0.00187667	0.0300721	1.1282	0.414373	0.997586	1.14983	0.345149	0.999932	0.990638	0.953784	0.99622	0.848616	0.274339	0.923502	1.37768	0.0346355	0.32075	1.15875	0.355998	0.825543	1.01475	0.924264	0.986271	0.702954	0.0242466	0.297288
ENSRNOG00000012593	313755	Mmel1	Cluster 2	0.00188287	0.0301462	0.767867	0.0348642	0.997586	0.789556	0.0584316	0.999932	0.976941	0.863723	0.989513	0.896535	0.384467	0.942447	0.835571	0.15417	0.606087	0.636299	0.00103452	0.0385219	0.802309	0.0904866	0.587311	1.1097	0.420607	0.865617
ENSRNOG00000004731	311287	Ano3	Cluster 1	0.00188341	0.0301462	0.97242	0.796293	0.997586	1.03492	0.751412	0.999932	0.911443	0.437441	0.940234	1.19201	0.112683	0.858573	1.07557	0.507886	0.863117	1.51255	0.000638458	0.0266239	1.31567	0.0171425	0.286997	1.25573	0.0467065	0.407154
ENSRNOG00000005874	299636	Tle2	Cluster 2	0.00189145	0.0302579	1.05027	0.632582	0.997586	1.03724	0.721476	0.999932	1.01465	0.897457	0.990808	0.905218	0.339693	0.937649	0.727905	0.00295606	0.0760971	0.731912	0.00586376	0.124444	0.8834	0.248831	0.777148	0.987401	0.905747	0.987013
ENSRNOG00000014629	245979	Lmo1	Cluster 5	0.00189746	0.0303371	0.898314	0.311773	0.997586	0.989105	0.917451	0.999932	1.34306	0.0128177	0.55009	0.796596	0.0363501	0.751537	0.822461	0.0710661	0.448886	0.994241	0.959626	0.995451	0.892865	0.306116	0.814878	0.948225	0.630297	0.934211
ENSRNOG00000020501	314640	Tjp3	Cluster 2	0.00190074	0.0303724	0.969679	0.759609	0.997586	0.857036	0.127789	0.999932	0.815073	0.0674661	0.740129	0.823006	0.0589939	0.800746	0.635562	2.59777e-05	0.00223856	0.719606	0.00317133	0.0831733	0.802628	0.0388465	0.424528	0.8084	0.0454877	0.402503
ENSRNOG00000019462	307481	Pcdh1	Cluster 2	0.00190357	0.0304007	0.965941	0.708701	0.997586	0.905818	0.287662	0.999932	0.901427	0.310572	0.907466	0.78778	0.0128172	0.610501	0.70854	0.000421126	0.020154	0.784525	0.0171675	0.240623	0.816773	0.0390754	0.425237	0.691664	0.000257506	0.0199047
ENSRNOG00000033220	494198	Oas1k	Cluster 2	0.00190931	0.0304581	1.16377	0.104173	0.997586	0.951592	0.592345	0.999932	1.09013	0.398015	0.933813	0.962657	0.685489	0.982289	1.09091	0.355494	0.786271	0.795168	0.0239575	0.289061	0.878402	0.182344	0.72036	1.1423	0.171278	0.681734
ENSRNOG00000023366	360792	Styxl1	Cluster 1	0.00191102	0.0304684	1.29874	0.0367137	0.997586	1.23134	0.0947189	0.999932	1.3447	0.0316201	0.665045	1.2742	0.055754	0.796096	1.52257	0.00115675	0.0410883	1.63461	0.000389786	0.0182559	1.7136	6.94661e-05	0.0067624	1.69251	9.83464e-05	0.0101014
ENSRNOG00000018454	25728	Apoe	Cluster 2	0.00191559	0.0305242	0.95293	0.728178	0.997586	0.830432	0.182626	0.999932	0.873662	0.377242	0.928714	1.00773	0.956341	0.998718	0.972278	0.841623	0.968216	0.687362	0.0139485	0.214601	0.589934	0.000449494	0.0286822	0.985848	0.921609	0.987722
ENSRNOG00000042355	363006	Tarbp2	Cluster 1	0.00191818	0.0305484	0.873637	0.162028	0.997586	0.830776	0.0562438	0.999932	1.10002	0.36823	0.926034	0.901927	0.291031	0.927872	1.1738	0.102792	0.519714	1.10567	0.333991	0.813529	0.979411	0.835714	0.974267	1.19613	0.0769511	0.50399
ENSRNOG00000007582	304655	Zswim4	Cluster 1	0.00192157	0.0305854	1.11468	0.275108	0.997586	0.886636	0.226846	0.999932	0.927623	0.491571	0.94921	1.12951	0.227884	0.916787	1.23759	0.0364491	0.327917	1.4044	0.00204904	0.0628439	1.1664	0.139651	0.665541	1.09857	0.365011	0.835515
ENSRNOG00000004766	302946	Glis2	Cluster 11	0.00192321	0.0305944	1.23502	0.0313763	0.997586	1.05092	0.607825	0.999932	0.816663	0.0597296	0.728065	0.959673	0.674963	0.980067	0.855814	0.115215	0.543103	1.02419	0.818908	0.97065	1.12634	0.240788	0.771946	0.890569	0.253062	0.761686
ENSRNOG00000024066	361288	Fundc2	Cluster 9	0.00192534	0.0306112	0.984828	0.859069	0.997586	0.881204	0.144425	0.999932	1.13187	0.193325	0.854721	0.949998	0.5574	0.967128	0.917874	0.3279	0.772438	1.17013	0.0937043	0.541211	1.25329	0.0136992	0.258427	0.971094	0.744332	0.961008
ENSRNOG00000005998	314280	Smoc1	Cluster 8	0.00193762	0.0307893	0.882918	0.059453	0.997586	0.906714	0.136668	0.999932	1.18084	0.0228948	0.625052	0.874212	0.045177	0.766777	0.953691	0.47521	0.848052	1.00194	0.978036	0.997332	0.975751	0.719232	0.952263	1.03848	0.580496	0.922716
ENSRNOG00000021796	287059	RGD1565166	Cluster 2	0.00194085	0.0308235	1.03872	0.707424	0.997586	1.04892	0.637098	0.999932	1.31468	0.0157611	0.572751	0.780592	0.0176649	0.646799	0.904386	0.328865	0.772606	0.863252	0.180534	0.683235	0.94462	0.590062	0.922276	0.932747	0.510493	0.902884
ENSRNOG00000012611	293783	Lpxn	Cluster 1	0.00194346	0.0308306	1.24257	0.105054	0.997586	1.07814	0.57179	0.999932	1.17228	0.278918	0.894458	1.48623	0.00416173	0.413582	1.47425	0.0049567	0.107585	1.54226	0.0032774	0.085371	1.39215	0.0190966	0.301935	1.8155	4.48001e-05	0.0055558
ENSRNOG00000024456	304299	Radil	Cluster 1	0.00194924	0.0309051	1.09501	0.28696	0.997586	1.05187	0.552086	0.999932	1.05491	0.567797	0.958771	1.05552	0.531143	0.965558	1.32768	0.00143003	0.0475947	1.15308	0.123067	0.599323	1.05678	0.534123	0.908554	0.873922	0.131402	0.623936
ENSRNOG00000007371	367930	Rbmx2	Cluster 2	0.00196196	0.0310722	0.950153	0.692924	0.997586	1.12037	0.380945	0.999932	1.08925	0.548754	0.957035	0.963891	0.779447	0.988486	1.22266	0.128399	0.567288	0.765916	0.0590028	0.448097	0.712515	0.0138215	0.258769	1.08492	0.546957	0.9141
ENSRNOG00000017635	365382	Inpp5a	Cluster 3	0.0019804	0.0313294	0.838279	0.281186	0.997586	0.831345	0.25931	0.999932	0.849176	0.36359	0.92461	1.04306	0.798932	0.990841	0.617705	0.00450368	0.10091	0.913235	0.606551	0.919953	1.35668	0.0761296	0.552139	1.07007	0.691091	0.949028
ENSRNOG00000001086	288659	Vps37b	Cluster 2	0.0019899	0.0314622	1.11153	0.139021	0.997586	0.957634	0.542495	0.999932	0.945875	0.476993	0.947788	0.957862	0.550452	0.966209	0.812747	0.00495073	0.107547	1.0008	0.991655	0.998491	1.07564	0.326829	0.824981	0.897519	0.147362	0.649142
ENSRNOG00000002609	364755	Ero1lb	Cluster 1	0.00199911	0.0315554	1.03098	0.713503	0.997586	1.07084	0.410825	0.999932	1.09166	0.338608	0.916633	1.00334	0.968392	0.999268	1.39537	0.000154159	0.00931585	1.25509	0.0128902	0.203919	1.08645	0.340442	0.832084	1.06034	0.500006	0.900329
ENSRNOG00000018415	291135	Acot13	Cluster 1	0.00200227	0.0315878	1.19172	0.316156	0.997586	1.09874	0.589673	0.999932	1.20676	0.328955	0.912723	0.896949	0.539325	0.965558	1.5728	0.0120621	0.180319	1.33241	0.13019	0.611598	1.00695	0.969691	0.993579	0.714644	0.0679239	0.478806
ENSRNOG00000033608	315716	Cd276	Cluster 1	0.0020037	0.0315929	0.939668	0.371632	0.997586	0.965241	0.61093	0.999932	1.00166	0.982646	0.998322	1.04598	0.524147	0.964531	1.08052	0.273687	0.732408	1.21016	0.0125848	0.201435	1.26992	0.00141308	0.0640782	1.05103	0.493442	0.89835
ENSRNOG00000046741	313934	Itsn2	Cluster 1	0.00201404	0.0317384	0.877326	0.214951	0.997586	1.01604	0.87959	0.999932	0.684211	0.00145838	0.292719	1.12838	0.258886	0.92197	0.99964	0.997304	0.99921	1.03946	0.733015	0.953098	0.939687	0.571077	0.919233	0.832552	0.0976131	0.560656
ENSRNOG00000007069	362474	Adhfe1	Cluster 3	0.00201692	0.0317487	1.05312	0.618568	0.997586	1.05759	0.590209	0.999932	1.33823	0.012392	0.547361	1.00912	0.931371	0.99826	0.94156	0.568094	0.886807	1.0323	0.77689	0.964592	1.2418	0.0485252	0.461969	1.41028	0.00207982	0.0761525
ENSRNOG00000004351	314441	Slc25a29	Cluster 2	0.00202812	0.0318923	1.1156	0.511071	0.997586	1.14006	0.431255	0.999932	1.65485	0.00707265	0.471339	0.847987	0.329592	0.935411	0.862062	0.379901	0.80126	0.83959	0.331315	0.812477	1.00209	0.990422	0.998029	1.38901	0.0611212	0.461425
ENSRNOG00000016813	312510	Tia1	Cluster 1	0.00203361	0.0319585	0.821378	0.069006	0.997586	0.967376	0.756939	0.999932	0.718925	0.00621738	0.455826	1.02324	0.83258	0.995519	0.768661	0.0173344	0.223117	0.89495	0.338578	0.816369	1.01523	0.892531	0.982314	1.12173	0.306101	0.801076
ENSRNOG00000019692	287151	Metrn	Cluster 2	0.00203667	0.0319762	1.01917	0.921651	0.998093	0.862111	0.443061	0.999932	1.54034	0.0445998	0.699628	0.587335	0.00784052	0.542914	0.759743	0.163166	0.618798	1.05789	0.787238	0.9653	0.897085	0.590521	0.922276	1.10043	0.635334	0.936327
ENSRNOG00000033522	313678	Prdm2	Cluster 1	0.00203854	0.0319831	0.884804	0.151452	0.997586	0.942527	0.485783	0.999932	0.778816	0.00870128	0.496736	1.08026	0.370616	0.941409	1.09118	0.311866	0.761441	1.07693	0.419044	0.856286	1.05838	0.522224	0.903189	0.874215	0.131659	0.62433
ENSRNOG00000036802	362256	Snhg11	Cluster 3	0.00204147	0.0320114	0.771228	0.210473	0.997586	0.862764	0.475303	0.999932	1.07284	0.757039	0.979776	1.07913	0.716255	0.984756	0.684425	0.073002	0.453848	1.04591	0.840419	0.975314	1.36892	0.147852	0.67833	1.72963	0.0126507	0.21402
ENSRNOG00000033570	300115	Arhgap8	Cluster 1	0.00205318	0.0321775	1.20311	0.046995	0.997586	1.03181	0.733636	0.999932	1.01587	0.876412	0.989622	0.923451	0.394454	0.942895	1.31234	0.00448256	0.100775	1.20539	0.0626735	0.460257	1.18855	0.074935	0.550207	0.975038	0.792481	0.971668
ENSRNOG00000012826	362339	Creb3l2	Cluster 2	0.00205542	0.0321779	1.10005	0.265589	0.997586	0.978442	0.798455	0.999932	0.992723	0.937999	0.994286	0.807632	0.0153362	0.626201	0.829696	0.0333981	0.315226	0.835462	0.0536603	0.42981	0.882436	0.162971	0.697582	1.06312	0.492796	0.898155
ENSRNOG00000003625	304766	Ubxn4	Cluster 1	0.00205547	0.0321779	1.00542	0.956746	0.998093	1.01661	0.868781	0.999932	0.841835	0.119353	0.802477	1.19211	0.08516	0.846325	1.29382	0.0124736	0.183299	1.34055	0.00771575	0.1483	1.08247	0.447521	0.876139	1.11533	0.296221	0.794955
ENSRNOG00000004099	304763	R3hdm1	Cluster 6	0.00207131	0.0323421	0.879159	0.193193	0.997586	0.865857	0.146117	0.999932	0.744905	0.00781685	0.487908	1.01489	0.882423	0.99826	0.789988	0.0202603	0.24281	0.903851	0.342944	0.818859	0.739349	0.00418445	0.130597	0.699904	0.000801241	0.0427974
ENSRNOG00000008610	362740	Mbip	Cluster 1	0.00207208	0.0323421	1.10957	0.366369	0.997586	1.18381	0.144267	0.999932	1.04534	0.725713	0.974462	1.4222	0.00323275	0.379456	1.59956	0.000116685	0.00745876	1.28368	0.0465313	0.405379	1.07517	0.546011	0.911873	1.21595	0.105754	0.576229
ENSRNOG00000004888	305539	Spred2	Cluster 2	0.00207276	0.0323421	1.03494	0.748367	0.997586	1.00978	0.927561	0.999932	0.68514	0.00182641	0.313534	0.958286	0.694846	0.982836	0.747926	0.00879273	0.151726	0.805876	0.0644831	0.465162	0.758301	0.0150431	0.268122	0.8509	0.151114	0.65381
ENSRNOG00000024711	360652	Sdk2	Cluster 2	0.00208076	0.0324314	0.994052	0.958935	0.998093	0.922216	0.485238	0.999932	0.812668	0.106475	0.791561	0.938105	0.587034	0.970871	0.640769	0.000276277	0.0147898	0.685456	0.00327157	0.0852971	0.757309	0.0236994	0.333316	0.825715	0.116203	0.596879
ENSRNOG00000001201	25308	Cstb	Cluster 1	0.00208426	0.0324683	1.04487	0.742373	0.997586	0.981172	0.886767	0.999932	0.918081	0.561031	0.957486	0.780868	0.0705	0.81964	1.19191	0.197046	0.660907	1.21724	0.17487	0.676314	1.13733	0.357179	0.840895	0.740517	0.033533	0.347173
ENSRNOG00000005632	312607	Pdzrn3	Cluster 2	0.0020864	0.0324839	0.77372	0.0181099	0.997586	0.954337	0.661617	0.999932	0.966675	0.772944	0.980285	0.875212	0.220376	0.914337	0.82007	0.0696788	0.443825	0.906809	0.39687	0.84737	0.763155	0.0171481	0.286997	1.18595	0.12865	0.619678
ENSRNOG00000020459	54291	Rgs11	Cluster 1	0.00208956	0.0325011	1.08892	0.449531	0.997586	1.02316	0.83871	0.999932	1.19639	0.149898	0.83982	1.0293	0.800222	0.990883	0.992141	0.944863	0.989621	1.23753	0.0819641	0.514715	1.32896	0.0173099	0.288057	1.57389	0.000213262	0.0175299
ENSRNOG00000008618	298065	Tex10	Cluster 9	0.00208979	0.0325011	0.92841	0.39658	0.997586	1.07214	0.426514	0.999932	1.02342	0.809855	0.985391	1.25049	0.0133718	0.617531	1.175	0.0717893	0.450179	1.24902	0.020469	0.265657	1.18766	0.0623633	0.51144	0.93743	0.479855	0.893414
ENSRNOG00000002436	303439	Mmd	Cluster 2	0.00209349	0.032541	0.891756	0.595113	0.997586	0.876779	0.541962	0.999932	0.911252	0.695108	0.971359	0.796062	0.298144	0.929184	0.408087	9.09339e-05	0.00607426	0.520376	0.00604194	0.127372	0.737615	0.178453	0.714129	0.787561	0.290022	0.791979
ENSRNOG00000008274	312560	Xpc	Cluster 1	0.00209494	0.0325457	1.00254	0.977349	0.998093	0.94637	0.537401	0.999932	0.820789	0.0469864	0.702182	1.1478	0.130626	0.881647	1.23397	0.0223174	0.255234	1.18309	0.0838415	0.517958	1.0271	0.774298	0.964795	0.983004	0.854141	0.979806
ENSRNOG00000003116	287523	Dph1	Cluster 1	0.00209806	0.0325764	0.904606	0.365028	0.997586	0.809899	0.0588672	0.999932	1.05872	0.638796	0.966803	1.12294	0.302127	0.929518	1.34133	0.0101774	0.164118	1.18303	0.160972	0.658057	1.12154	0.321271	0.822545	1.18596	0.141704	0.6401
ENSRNOG00000010522	29260	Tlr4	Cluster 1	0.00210842	0.0327019	1.12014	0.389609	0.997586	1.19015	0.188157	0.999932	1.03553	0.809507	0.985382	1.19811	0.178095	0.900192	1.22549	0.130322	0.569593	1.59526	0.00143546	0.0491519	1.07726	0.588443	0.922029	0.836674	0.19667	0.709628
ENSRNOG00000009487	499588	Gpr160	Cluster 1	0.00210843	0.0327019	1.24517	0.114179	0.997586	1.37711	0.0222451	0.999932	1.16362	0.318948	0.911326	1.3109	0.0554142	0.795645	1.63314	0.000702346	0.0293739	1.54723	0.00420435	0.100774	1.90841	2.14639e-05	0.00268516	1.5086	0.00525628	0.130766
ENSRNOG00000015173	89842	Mbtps1	Cluster 1	0.00211076	0.0327202	1.00865	0.939859	0.998093	0.961277	0.729458	0.999932	0.774923	0.0449251	0.699628	1.13517	0.275315	0.923589	1.22925	0.0774587	0.465382	1.3761	0.0110747	0.186473	1.08444	0.497137	0.894174	0.967996	0.785023	0.969815
ENSRNOG00000010894	311800	Tmem203	Cluster 10	0.00211495	0.0327673	1.03898	0.748312	0.997586	0.972095	0.812285	0.999932	1.16758	0.239309	0.873796	0.723148	0.00864211	0.564071	1.18158	0.16991	0.627947	0.968635	0.804372	0.967892	0.798688	0.0736294	0.546909	0.994657	0.96566	0.995759
ENSRNOG00000017856	246271	Fev	Cluster 2	0.00212137	0.0328311	1.27582	0.0145319	0.997586	0.962622	0.697268	0.999932	1.20029	0.0928586	0.781387	0.954684	0.640703	0.975686	0.924651	0.431021	0.826543	0.83098	0.0825252	0.515404	1.04709	0.652819	0.939842	0.898598	0.29719	0.79579
ENSRNOG00000020159	363146	Dalrd3	Cluster 2	0.00213183	0.0329752	0.981643	0.844523	0.997586	1.02794	0.77055	0.999932	1.14048	0.208215	0.861666	1.05082	0.605285	0.974046	0.889507	0.223841	0.68822	0.766299	0.0105056	0.179768	0.905952	0.318212	0.820777	1.16013	0.13481	0.629675
ENSRNOG00000000341	302248	Nid2	Cluster 1	0.00213848	0.0330421	1.02942	0.798984	0.997586	1.02154	0.851535	0.999932	0.748072	0.0225637	0.624456	1.08537	0.478778	0.959264	1.25122	0.0549724	0.399586	1.04476	0.721719	0.950046	1.03479	0.773662	0.964634	0.797323	0.0594731	0.456991
ENSRNOG00000027098	308988	Sez6l2	Cluster 6	0.00214773	0.0331672	0.977195	0.843859	0.997586	0.948801	0.653797	0.999932	0.848699	0.205228	0.860913	0.922686	0.498818	0.960933	0.878634	0.277843	0.735848	0.847156	0.191823	0.697167	0.799567	0.0701823	0.53596	0.584165	3.0912e-05	0.00413945
ENSRNOG00000013892	246768	CBY1	Cluster 10	0.00216719	0.0333858	1.11482	0.30952	0.997586	1.13054	0.251706	0.999932	1.34644	0.0128444	0.55009	0.927453	0.486887	0.960093	1.18404	0.121033	0.553693	0.909138	0.408874	0.852825	1.19545	0.111622	0.62786	1.34275	0.00951175	0.18187
ENSRNOG00000018533	362437	Iffo1	Cluster 1	0.00216891	0.0333858	1.08404	0.521826	0.997586	0.939606	0.620809	0.999932	0.920859	0.551968	0.957035	1.15647	0.256621	0.92197	1.19464	0.165998	0.623156	1.09951	0.485608	0.883619	1.20668	0.155349	0.688166	1.65457	0.000236622	0.0186442
ENSRNOG00000011296	361416	Cenpn	Cluster 2	0.00217867	0.0334853	0.822946	0.116395	0.997586	0.750612	0.0219149	0.999932	0.912694	0.500945	0.951428	1.19301	0.160389	0.892587	0.822638	0.120913	0.553693	0.699288	0.008451	0.157756	0.834088	0.160992	0.695858	0.972984	0.831442	0.977214
ENSRNOG00000003915	305070	Tmem206	Cluster 1	0.0021789	0.0334853	0.976117	0.791257	0.997586	1.03414	0.713237	0.999932	1.05583	0.589073	0.961289	0.929295	0.429455	0.951142	1.28097	0.00884554	0.15208	1.15159	0.154718	0.647559	1.32591	0.00392574	0.125813	1.02499	0.795847	0.972289
ENSRNOG00000015529	297594	Cdca3	Cluster 12	0.00218815	0.0335637	0.894353	0.349667	0.997586	0.832434	0.126168	0.999932	0.795705	0.0839177	0.77286	0.860691	0.216377	0.912455	0.789728	0.0533248	0.395138	0.664506	0.00201268	0.0623162	1.01447	0.908006	0.984571	1.12278	0.352993	0.827654
ENSRNOG00000018752	365395	Clcf1	Cluster 1	0.00218874	0.0335637	1.04962	0.602227	0.997586	0.936827	0.482768	0.999932	0.976113	0.812953	0.986633	1.04825	0.61711	0.974442	1.30684	0.00551137	0.11608	1.18513	0.0929036	0.539568	1.24173	0.0277789	0.358609	1.32954	0.00416844	0.114876
ENSRNOG00000013583	680133	Tbc1d8	Cluster 1	0.00219068	0.0335637	0.949373	0.636477	0.997586	0.888615	0.284039	0.999932	0.695819	0.0034663	0.38816	1.13827	0.247087	0.919084	0.977549	0.838559	0.96759	1.1487	0.244326	0.74948	1.12568	0.303669	0.813123	0.900841	0.363904	0.835181
ENSRNOG00000011714	360547	Sat2	Cluster 1	0.002191	0.0335637	1.2191	0.119677	0.997586	1.02856	0.823715	0.999932	1.15372	0.305383	0.905277	0.764732	0.0389006	0.755831	0.874515	0.29722	0.750032	1.24685	0.108608	0.574065	1.23228	0.116265	0.633788	1.07598	0.579382	0.922371
ENSRNOG00000010695	79429	Pdgfc	Cluster 1	0.00219433	0.0335958	0.945882	0.584347	0.997586	1.00551	0.956906	0.999932	1.03137	0.782387	0.982005	0.998865	0.991207	0.999549	1.06312	0.553096	0.88142	1.38551	0.00376338	0.0939132	1.35253	0.00544673	0.151864	0.967851	0.758213	0.964837
ENSRNOG00000016241	291964	Fhod1	Cluster 10	0.00219564	0.0335978	1.00797	0.95449	0.998093	0.808904	0.129903	0.999932	0.943525	0.704153	0.971382	0.96634	0.808268	0.991196	1.2075	0.183707	0.645035	0.747447	0.0551751	0.43486	0.684937	0.0106359	0.224077	1.09979	0.513061	0.903643
ENSRNOG00000020878	117519	Keap1	Cluster 1	0.00219721	0.0336038	0.848344	0.107042	0.997586	0.831258	0.0707122	0.999932	0.865354	0.196557	0.856199	1.11652	0.284943	0.925341	1.10886	0.315871	0.763952	1.23355	0.0575169	0.442913	1.15343	0.179423	0.715773	1.06045	0.579225	0.922371
ENSRNOG00000023363	297597	Ing4	Cluster 12	0.00219872	0.0336089	1.1646	0.13551	0.997586	1.02184	0.831255	0.999932	0.915764	0.431163	0.939947	1.045	0.668902	0.979553	1.1468	0.185296	0.646508	1.03481	0.754682	0.958519	1.14945	0.190692	0.728224	1.49196	0.000284654	0.0214794
ENSRNOG00000011758	295672	Fkbp7	Cluster 1	0.00220391	0.0336701	1.06192	0.602811	0.997586	1.00528	0.963579	0.999932	0.92367	0.53216	0.955453	0.931346	0.543817	0.965558	1.2241	0.0868063	0.48857	1.23872	0.0884099	0.529438	1.3317	0.0193699	0.303398	1.46057	0.00224417	0.0796149
ENSRNOG00000020698	303553	Rnd2	Cluster 10	0.0022123	0.0337801	1.08275	0.436336	0.997586	0.97594	0.811229	0.999932	1.21923	0.0800342	0.763711	0.879274	0.215637	0.912455	1.18288	0.107146	0.528194	0.905785	0.369779	0.833113	0.882895	0.244042	0.774457	1.22511	0.0592508	0.45636
ENSRNOG00000015593	309106	Sigirr	Cluster 2	0.00221522	0.0338067	1.07658	0.327358	0.997586	1.05212	0.499369	0.999932	1.10579	0.22582	0.869199	1.03885	0.61721	0.974442	0.993247	0.929148	0.986501	0.899881	0.195562	0.701019	1.19018	0.0287269	0.364006	1.25659	0.00450238	0.120358
ENSRNOG00000007292	303037	Spdl1	Cluster 2	0.00221693	0.0338147	0.839848	0.203366	0.997586	0.829011	0.17205	0.999932	0.852325	0.289206	0.89947	0.943082	0.672408	0.979553	0.633491	0.00140017	0.0468195	0.549557	0.000105259	0.00674673	0.799642	0.11959	0.638059	0.826748	0.184478	0.696494
ENSRNOG00000028730	680602	Lcn12	Cluster 1	0.00223586	0.0340488	0.802935	0.0642213	0.997586	1.16269	0.201268	0.999932	1.18395	0.193359	0.854721	1.10026	0.423176	0.951013	1.39293	0.00650352	0.127448	1.19346	0.165244	0.663677	1.17592	0.188472	0.727032	1.28481	0.0434527	0.393336
ENSRNOG00000033639	502764	Zfp777	Cluster 4	0.00224684	0.034189	0.911688	0.372885	0.997586	0.82692	0.0691051	0.999932	0.714079	0.00394375	0.402941	1.01285	0.903209	0.99826	1.02376	0.823112	0.964365	0.986528	0.903394	0.986111	0.922949	0.459011	0.880068	0.725609	0.00382419	0.109406
ENSRNOG00000019132	308568	Fv1	Cluster 1	0.00224746	0.034189	0.924297	0.525876	0.997586	0.88833	0.340756	0.999932	1.04349	0.755019	0.979183	1.34554	0.0202381	0.669914	1.46975	0.00287679	0.0748245	1.21191	0.153445	0.645475	1.17074	0.225409	0.760265	1.19015	0.181074	0.69262
ENSRNOG00000007088	314879	Xpot	Cluster 4	0.0022506	0.0342072	1.01504	0.92637	0.998093	1.05377	0.745898	0.999932	0.897214	0.542256	0.957035	1.45373	0.024576	0.700683	1.21405	0.238601	0.703414	1.55635	0.0128136	0.203097	1.23141	0.219419	0.755832	0.802484	0.194456	0.707613
ENSRNOG00000037217	502584	Nudt17	Cluster 3	0.00225106	0.0342072	1.19436	0.0891612	0.997586	1.04357	0.680664	0.999932	1.15458	0.209458	0.862685	1.03305	0.757041	0.987548	1.16251	0.154358	0.606341	1.29649	0.0222772	0.27808	1.38863	0.00312357	0.108916	1.54447	0.000122735	0.0116693
ENSRNOG00000017548	305461	Fam53a	Cluster 5	0.00225539	0.0342548	0.926029	0.363047	0.997586	0.912848	0.280962	0.999932	1.03059	0.745357	0.977531	0.900527	0.222474	0.914357	0.999369	0.994109	0.998751	1.04755	0.609945	0.920528	0.976088	0.783382	0.966328	0.725897	0.000456149	0.0293696
ENSRNOG00000001764	287990	Vps8	Cluster 4	0.00227271	0.0344262	0.898711	0.410655	0.997586	0.927065	0.559203	0.999932	0.7237	0.0254524	0.636211	1.00446	0.973007	0.999426	1.03811	0.775971	0.954669	0.979865	0.884358	0.982593	0.782128	0.0720678	0.541417	0.626707	0.000842867	0.0441932
[truncated: 786 more rows]
